# Supplementary material for: Diversity in parasitic nematode genomes: the microRNAs of Brugia pahangi and Haemonchus contortus are largely novel
Source: BMC Genomics. 2012 Jan 4;13:4. doi: 10.1186/1471-2164-13-4 (PMC3282659; doi:10.1186/1471-2164-13-4)
Supplement: Additional file 2 — miRNAs identified by deep sequencing. This file contains full details of the miRNAs identified by deep sequencing. [file 1471-2164-13-4-S2.XLS]

## Sheet: Bpa miRNA
Additional File 2. miRNAs identified by deep sequencing
Name	Identification				L3 reads	Adult reads	Normalised adult reads	Precursor sequence	Mature seq	Arm	Star seq	Scaffold	Scaffold accession	Start co-ords	End co-ords	Strand	Genomic location	Associated gene (I or E) or any gene(s) annotated within 1kb on scaffold (IG)	Gene start co-ords	Gene end co-ords	Gene strand
bpa-bantam	L3	D	Ad	D,R	17146	31482	14802.3	aaaaaaagttggtgggggcagtaggccttcaccatgatctacagaatgctatcattttgagtcTGAGATCATTGTGAAAGCTATTtgccttctaccgtctccaaacatg	TGAGATCATTGTGAAAGCTATT	3	AGGCCTTCACCATGATCTACAGA	scf_13415	DS237873.1	148836	148728	-	IG	Bm1_08910	148428	146340	-
bpa-let-7			Ad	R	0	27185	12781.9	gcttgctcgaTGAGGTAGTAGGTTGTATAGTTATGagttgtaccataatcggagaaactgtccagcctgctagcttgccgtgcgggtcta	TGAGGTAGTAGGTTGTATAGTTATG	5	CTGTCCAGCCTGCTAGCTTGCCG	scf_13667	DS238124.1	25372	25283	-	IG
bpa-lin-4	L3	D,R	Ad	D,R	157454	40544	19063.1	attcaaagaaagcttgcgaccttcTCCCTGAGACCTCTGCTGCGAcagtacgtggcgtcacagcaagagtacctcagggtccaggtcctttcgacacatcaaagtt	TCCCTGAGACCTCTGCTGCGA	5	ACAGCAAGAGTACCTCAGGGTCC	scf_14773	DS239215.1	198072	197967	-	IG
bpa-mir-100a	L3	D,R	Ad	D,R	212900	536987	252482	catcggcatggcggctgtcggttAACCCGTAGTTTCGAACATGTGTtgatatattagataacacatgtcggttctcgggtcaattgcttactagccgtaattccga	AACCCGTAGTTTCGAACATGTGT	5	ACATGTCGGTTCTCGGGTCAA	scf_14424	DS238870.1	84789	84684	-	I,S	Bm1_19500	86291	78017	-
bpa-mir-100b	L3	D	Ad	D	26359	22033	10359.5	ccggtgtgaggtagcacacggtcAACCCGTAGATCCGAACTTGTGTTgagattttcttccgaacatgaggtcggcattcgggtagactgcgtgtcaccatatcattcc	AACCCGTAGATCCGAACTTGTGTT	5	CATGAGGTCGGCATTCGGGTAGA	scf_13667	DS238124.1	25572	25465	-	IG
bpa-mir-100c	L3	D,R	Ad	D,R	119686	128282	60315.9	tatcagtaactaccgtcgttttcgatcAACCCGTAGAACTGAAATCGTGTttgatttttgcaacacgattctgttctcgggtcgattgcttgcgttcaattttactta	AACCCGTAGAACTGAAATCGTGT	5	ACGATTCTGTTCTCGGGTCGA	scf_14944	DS239383.1	110992	110885	-	I,S	Bm1_29425	113131	108452	-
bpa-mir-100d	L3	D,R	Ad	R	727991	1232053	579289	tatgcctgcagctgtctctcgtaaatatgttggtgtgtgaccTACCCGTAGCTCCGAATATGTGTgggacaaattgcacaacacatatcggtccacgggaaagccacacattgactgattcgatc	TACCCGTAGCTCCGAATATGTGT	5	ACATATCGGTCCACGGGAAAG	scf_14424	DS238870.1	85730	85606	-	E,S	Bm1_19500	86291	78017	-
bpa-mir-1175	L3	D	Ad	D	378	467	219.575	aagatattttggacggtcacgaaagtggaggttaggatctgcactaaacatttcaaatcagTGAGATTCTTATTCCTCCACTTACttgcctgttctctatctgcattc	TGAGATTCTTATTCCTCCACTTAC	3	AAGTGGAGGTTAGGATCTGCACT	scf_14763	DS239205.1	32552	32445	-	IG	Bm1_25415	41945	33039	-
bpa-mir-133	L3	D	Ad	D	440	175	82.2819	gattggacaaggtatgctatgacggacatttacatacctggttgtagtcgaaccaaattgttatatttttaaaatcaATTGGTCCCCTTCAACCAGCTAtgtttctcctcctgtaaacatctag	ATTGGTCCCCTTCAACCAGCTA	3	CCTGGTTGTAGTCGAACCAAATTG	scf_14990	DS239429.1	2739015	2739138	+	IG
bpa-mir-137-1	L3	D,R	Ad	D,R	67	166	78.0502	tgattaatggttcgcttgggaataggtattctccagtaatgacattgaaattgaagcgattgTTATTGCTTGAGAATACAAATtgtcaaagagaaccgagtacctg	TTATTGCTTGAGAATACAAAT	3	AGGTATTCTCCAGTAATGACA	scf_14977	DS239416.1	1007513	1007618	+	IG
bpa-mir-137-2	L3	D,R	Ad	D,R	67	166	78.0502	tgattaatggttcgcttgggaataggtattctccagtaatgacattgaaattgaagcgattgTTATTGCTTGAGAATACAAATtgtcaaagagaaccgagtacctg	TTATTGCTTGAGAATACAAAT	3	AGGTATTCTCCAGTAATGACA	scf_12827	DS237307.1	2952	3057	+	IG
bpa-mir-1822	L3	D,R	Ad	D,R	139	195	91.6855	tacttatgggcacgttgtgcgtacgtctttcacctgttcagctatcggtttgaaatttgtattttttgtccGAGCTGCCCCTTGAAAGACTAAtgccaccgatgccctcttctctc	GAGCTGCCCCTTGAAAGACTAA	3	CGTCTTTCACCTGTTCAGCTATCGG	scf_12973	DS237449.1	2276	2391	+	IG
bpa-mir-228	L3	D,R	Ad	D,R	236178	626081	294372	tgaattgctgctggcacatactcAATGGCACTAGATGAATTCACGGttcacctctcctatccgtgtattcgccagttccatagagctgtgcaagtatttgctatctc	AATGGCACTAGATGAATTCACGG	5	GTGTATTCGCCAGTTCCATAGA	scf_14972	DS239411.1	62353	62459	+	IG
bpa-mir-236	L3	D,R	Ad	D,R	1156	10246	4817.49	acacaaataaatgaatggctgtcgtcttacctgaacactattagagtgtcatatgaaatatcTAATACTGTCAGGTAATGACGATtgcctatcgtttcccacctattt	TAATACTGTCAGGTAATGACGAT	3	CGTCTTACCTGAACACTATTAGA	degen_scaff_11550	DS257052.1	194	87	-	IG
bpa-mir-239	L3	D,R	Ad	D,R	41869	29179	13719.4	catagctaggccctttgtgaagcTTTGTACTTCGGCTAAGGTGCTGctacggttacgggacaacaccttggctaggtacaatgctcaacatatcggctaccttccct	TTTGTACTTCGGCTAAGGTGCTG	5	ACACCTTGGCTAGGTACAATGC	scf_14972	DS239411.1	6353978	6354084	+	IG
bpa-mir-250	L3	D,R	Ad	D,R	170	693	325.836	gaatattcatggctaagcttgaactgccagtggtcttgtgatccgttgagaaattttggatcgAATCACAGCCAACTGGTGGCTCAgcttgctgtgtgctgcactttt	AATCACAGCCAACTGGTGGCTCA	3	AACTGCCAGTGGTCTTGTGATC	scf_13458	DS237916.1	21260	21367	+	IG
bpa-mir-252	L3	D,R	Ad	D,R	2428	198	93.0961	acaatcctcaaggataagtcattCTAAGTAGTAGTGCCGCAGGTAAcaacaattgagtttacctgttctctgctacttaacatgaccatccatgcttgaacactt	CTAAGTAGTAGTGCCGCAGGTAA	5	ACCTGTTCTCTGCTACTTAACA	scf_14972	DS239411.1	5663861	5663757	-	IG
bpa-mir-279	L3	D,R	Ad	D,R	49683	116611	54828.4	taatgatgctgttcattcgtagctgagcatggttcttagtcatgtggcatgtaagagattcaTGACTAGAACCATACTCAGCTATgtgacccggcattcttaacggtct	TGACTAGAACCATACTCAGCTAT	3		scf_13458	DS237916.1	19500	19608	+	IG
bpa-mir-281	L3	D,R	Ad	D,R	533	2207	1037.69	gaaatggtgaacgcagacgacaaagagagccatctgttgacagtcatatattgcaacTGTCATGGAATTGCTCTCTTTAcatgcctgtgttctaagccttcttc	TGTCATGGAATTGCTCTCTTTA	3	AAGAGAGCCATCTGTTGACAGT	scf_14018	DS238467.1	1173	1276	+	IG
bpa-mir-283	L3	D,R	Ad	D,R	100	5543	2606.22	ttcagaattgattgtccaaggcCAATATCAGCAGGTTTTGTCTGGctaaatttaggtccagacctacctgtcgatattgcccgcgggcagtcacgtaccttat	CAATATCAGCAGGTTTTGTCTGG	5	AGACCTACCTGTCGATATTGCC	scf_14224	DS238670.1	5738	5636	-	IG	Bm1_15900	3801	4768	+
bpa-mir-2a			Ad	D	0	4338	2039.65	actctttttcgagaattcatcgaaaaggacttctccgacacgtcaaagtggtcagtgatgtgtcgcaaaatgaaattcaTATCACAGCCAGCTTTGATGTGttgtgcgcttgtcgacccatcaca	TATCACAGCCAGCTTTGATGTG	3	CGTCAAAGTGGTCAGTGATGTG	scf_12586	DS237074.1	2597	2473	-	IG
bpa-mir-2b-1			Ad	R	0	192536	90527	ctcaaggagcggtagttgtatcggctgtgatatgttgtatgattggttgttgctcACATCACAGACCCGATGCAGCGACtgcacttgtg	ACATCACAGACCCGATGCAGCGAC	3	AGTTGTATCGGCTGTGATATGT	scf_12982	DS237458.1	1764	1852	+	IG
bpa-mir-2b-2			Ad	R	0	192536	90527	caaggagcggtagttgtatcgtctgtgatatgttgtmtrrttggttgttgctcACATCACAGACCCGATGCAGCGACtgcacttgtg	ACATCACAGACCCGATGCAGCGAC	3	TAGTTGTATCGTCTGTGATATG	scf_14701	DS239143.1	2492	2578	+	IG
bpa-mir-2c	L3	D,R	Ad	D	2252	3920	1843.11	agttctgttaacaaatctcgtgagccgtatcggctttgtggtacattgtaattcggttatgCATCACAGCACGATTCGGCTCGcgaagtgttaatttttcatgttat	CATCACAGCACGATTCGGCTCG	3	AGCCGTATCGGCTTTGTGGTACA	scf_13458	DS237916.1	21509	21615	+	IG
bpa-mir-2d	L3	D,R	Ad	D,R	150	18125	8522.05	ttctgaaagtgcaagtaacagccgttgtatcatttgtgatttatgttttattatcgcttatcaTATCACAGAATTGATGCAGCGAGCtgtacttgtcgcaatattcagaa	TATCACAGAATTGATGCAGCGAGC	3	CCGTTGTATCATTTGTGATTTATG	scf_14048	DS238497.1	1759	1650	-	IG	Bm1_14065	1758	1970	+
bpa-mir-307	L3	D	Ad	D	58390	63995	30089.3	ctgaaaaggttgcatggcgttcagcttactcagctggttgtatgatgttatccggaattccttcagttcaTCACAACCTCCTTGAGTAAGCGGActgctttcttaacctttcgtcccc	TCACAACCTCCTTGAGTAAGCGGA	3	CAGCTTACTCAGCTGGTTGTATGATG	scf_14973	DS239412.1	177889	177772	-	IG	Bm1_41050	177489	174421	-
bpa-mir-34	L3	D			3772	0	0	aagcgagacgaggaccagaaatctccaaatacggggatttaccgggTGGCAGTGTGGTTAGCTGGTTGTcagcatatcggacaacggctatcatcactgccgtcctggttttcctaaagttcagcatc	TGGCAGTGTGGTTAGCTGGTTGT	5		scf_14972	DS239411.1	5570819	5570692	-	IG
bpa-mir-36-1			Ad	D	0	2458	1155.71	atggtgcttcaggatgtgcatcgtggttgatgtagttaaaattctctcaTCACCGGGTGCACATTCGGTcataccatcatg	TCACCGGGTGCACATTCGGT	3	AGGATGTGCATCGTGGTTGATG	degen_scaff_12794	DS258296.1	226	306	+	IG
bpa-mir-36-2			Ad	D	0	2458	1155.71	atggtgcttcaggatgtgcatcgtggttgatgtagttaaaattctctcaTCACCGGGTGCACATTCGGTcataccatcatg	TCACCGGGTGCACATTCGGT	3	AGGATGTGCATCGTGGTTGATG	scf_1386447	DS244338.1	526	606	+	IG
bpa-mir-36-3			Ad	D	0	2458	1155.71	atggtgcttcaggatgtgcatcgtggttgatgtagttaaaattctctcaTCACCGGGTGCACATTCGGTcataccatcatg	TCACCGGGTGCACATTCGGT	3	AGGATGTGCATCGTGGTTGATG	scf_15036	DS239474.1	401	481	+	IG	Bm1_53385	1298	1053	-
bpa-mir-36-4			Ad	D	0	2458	1155.71	atggtgcttcaggatgtgcatcgtggttgatgtagttaaaattctctcaTCACCGGGTGCACATTCGGTcataccatcatg	TCACCGGGTGCACATTCGGT	3	AGGATGTGCATCGTGGTTGATG	degen_scaff_14767	DS260269.1	518	598	+	IG
bpa-mir-36-5			Ad	D	0	2458	1155.71	gcttcaggatgtgcatcgtggttgatgtagttaaaattctctcaTCACCGGGTGCACATTCGGTcataccatcatg	TCACCGGGTGCACATTCGGT	3	AGGATGTGCATCGTGGTTGATG	degen_scaff_12989	DS258491.1	1	76	+	IG
bpa-mir-36a	L3	D,R	Ad	D,R	15	52061	24478.2	gctaatgtcgaaactgtagctattCGGGATAGTCTCTCACGGTAGAGCttgaaaatcaatttgctcaccggagacattgttccgcataggtacggtacatttccgtctc	CGGGATAGTCTCTCACGGTAGAGC	5	TCACCGGAGACATTGTTCCGCA	scf_14701	DS239143.1	2610	2718	+	IG
bpa-mir-36b	L3	D	Ad	R	15	57888	27217.9	actaatgtcgacactgtaactgttCGGGATAGTCTCTCACGGTAGAGCttgagaataatcaaattgctcaccggagacattattccgcataggtatggtacattccctact	CGGGATAGTCTCTCACGGTAGAGC	5	TCACCGGAGACATTATTCCGCA	scf_12982	DS237458.1	1878	1988	+	IG
bpa-mir-45	L3	D,R	Ad	D,R	1909	71559	33645.8	gatcgtaaaactaagtaccattctggatgtttctctgagtcatatgtcaaatttatatatctaCGACTAGAGGAACATTCAGCATtggttatggtttgcttatataca	CGACTAGAGGAACATTCAGCAT	3	TCTGGATGTTTCTCTGAGTCATA	scf_13478	DS237936.1	10384	10491	+	IG
bpa-mir-49	L3	D	Ad	D	350	777	365.331	catctcaaaagccaggacggtcagtagcttcatatgtgttcttcgttgataagtacactttgttgtattgaaaatgatattcgAAGCACCATGTGAAGCTGCTCTctgaccttggatgaatttccgtag	AAGCACCATGTGAAGCTGCTCT	3	AGTAGCTTCATATGTGTTCTTCG	scf_14409	DS238855.1	89456	89584	+	IG
bpa-mir-50	L3	D	Ad	D,R	134501	43101	20265.3	ccattatggcagcacttcctgcatatgcagtgtTGATATGTCTGATATTCTTGGGTTgtgcaaagtcaaccagcatctcagacgtatcggccactgtgtattgctccatatccatttctccaa	TGATATGTCTGATATTCTTGGGTT	5	CCAGCATCTCAGACGTATCGGC	scf_15357	DS239794.1	1820	1698	-	I,S	Bm1_56215	7838	75	-
bpa-mir-5360	L3	R	Ad	R	109274	73941	34765.7	tgaccaaagaACGAATCGTCGAATCGGATGTCTGagttaattagtcagagaaattcgaatcgacattcgacctgtggtcac	ACGAATCGTCGAATCGGATGTCTG	5	AAATTCGAATCGACATTCGAC	scf_12480	DS236969.1	56375	56295	-	IG
bpa-mir-5361	L3	D	Ad	D	3566	6556	3082.51	gcttacgaaagcgtattaagctcTGGGATATCTCGGAAGGTTTCGgaaatatttggctcgaaaacttccatgatatcttcgatttaattcacgctatattctttw	TGGGATATCTCGGAAGGTTTCG	5	AAAACTTCCATGATATCTTCGA	scf_14941	DS239380.1	58231	58128	-	IG
bpa-mir-5363	L3	D	Ad	D	603	345	162.213	tttccacataagccatgcgttgATGGGCAACGTTTCAAACCGTGTtgcccgtctgaagttaaacggtttgaatgttgtccaacattgctacgctttatctctttctc	ATGGGCAACGTTTCAAACCGTGT	5	ACGGTTTGAATGTTGTCCAACA	scf_14992	DS239431.1	1917131	1917025	-	IG	Bm1_51610	1915659	1916515	+
bpa-mir-5364	L3	D,R	Ad	R	73786	1632174	767419	ttcttctttccattcttttcctttcatcgtcaattgtagcacggttaagcaattcagctaataaacactacttctgcttgatgcgtacaggtgcCGAGGTATTGTTTATTGGCTGAgtgctatacctccagtattcatcg	CGAGGTATTGTTTATTGGCTGA	3	AGCTAATAAACACTACTTCTGC	scf_14975	DS239414.1	500392	500531	+	IG
bpa-mir-5365a			Ad	R	0	16	7.52291	tattacagcaAATTCGATTGTGTTCTCTTAATCAtcacccacacttatacgattaagagaagacaaacgaaaaaattgtaataa	AATTCGATTGTGTTCTCTTAATCA	5		scf_14920	DS239359.1	262021	262104	+	I,S	Bm1_27960	259063	278743	+
bpa-mir-5365b	L3	R	Ad	R	115	327	153.75	tattacaattttttcgtttgtcttctcttaatcgtataagtgtgggtgaTGATTAAGAGAACACAATCGAATttgctgtaat	TGATTAAGAGAACACAATCGAAT	3		scf_14920	DS239359.1	262103	262022	-	I,AS	Bm1_27960	259063	278743	+
bpa-mir-5366	L3	D,R	Ad	D,R	23	71	33.3829	ttataaaatagccataagcccgtaaatgcactatgttgctaattatgtgcgtttggaaaTTAGCAGCACGGCGCATTTGCGcgcaatctggcaatgcctattaatac	TTAGCAGCACGGCGCATTTGCG	3	TAAATGCACTATGTTGCTAATT	scf_12940	DS237416.1	827	721	-	I,S	Bm1_04155	2526	314	-
bpa-mir-57	L3	D,R	Ad	D,R	4373	6009	2825.32	ccatctttttgagcttgttcgtcTACCCTGTGGTACCGAGCTGTGTCTgagtgataagcaaacacgatcggtcactgggtaaaggaccttgctctgatccatcatt	TACCCTGTGGTACCGAGCTGTGTCT	5	ACACGATCGGTCACTGGGTAAA	scf_15068	DS239506.1	2041	2146	+	IG
bpa-mir-5838	L3	D,R	Ad	D,R	1541	24132	11346.4	aataacaaatgtccggctacgttgctaaaccgtaaatgctcctaatgtttttaataataatctaTGAGTATTTTCGGTTTCGCATCctagcaggaacaaatggcggat	TGAGTATTTTCGGTTTCGCATC	3	TGCTAAACCGTAAATGCTCCTA	scf_12489	DS236978.1	839	732	-	IG
bpa-mir-5839	L3	D,R	Ad	D,R	8	7201	3385.78	gtgataattaactgcaaccaaaaggagtaatattctaacgttgagcaaaaatatacaatgCTTCGTAGATTATTACTCCCAAtggaagcagtgagatagcagtat	CTTCGTAGATTATTACTCCCAA	3	AGGAGTAATATTCTAACGTTGAGCA	scf_12656	DS237141.1	12185	12289	+	IG
bpa-mir-5840-1	L3	D,R	Ad	R	14	12091	5684.97	aatactatgaattgctacgataaaggatagtaatccacagttgcgcttgaaatttatgaaatgcACACTGGGACTACTATTCTCTTtagtagcaatatcaattattgc	ACACTGGGACTACTATTCTCTT	3	AAGGATAGTAATCCACAGTTGC	scf_1382359	DS241554.1	1287	1180	-	IG
bpa-mir-5840-2	L3	D,R	Ad	R	14	12091	5684.97	aatactatgaattgctacgataaaggatagtaatccacagttgcgcttgaaatttatgaaatgcACACTGGGACTACTATTCTCTTtagtagcaatatcaattattgc	ACACTGGGACTACTATTCTCTT	3	AAGGATAGTAATCCACAGTTGC	scf_12982	DS237458.1	404	511	+	IG
bpa-mir-5841	L3	D,R	Ad	D,R	1739	6422	3019.51	tacctacgtgaagtattctgaatgctgtaattgttttatttaaattatgggagtaATGGCCTGGATTTTGTCCAAAGCgttgtaatacagctttggcaccattcagaccactacacctaatttcacctttatacc	ATGGCCTGGATTTTGTCCAAAGC	5	TTTGGCACCATTCAGACCACTA	scf_13458	DS237916.1	21673	21807	+	IG
bpa-mir-5842	L3	D,R	Ad	D,R	356	581	273.176	tcatttaatcttccattacacatccgatggatacatcctgctagttggttaagcctggtgaaCTAGTAGGATGTATCCATCAGAtgtaactgattcattgagatgtgaaaaa	CTAGTAGGATGTATCCATCAGA	3	CGATGGATACATCCTGCTAGTT	scf_14972	DS239411.1	5889918	5890029	+	IG
bpa-mir-5843	L3	D,R	Ad	D,R	1294	10199	4795.39	tcacagagaatggtgcgtttatcATGAGCAACTTTGCCTTCGTTGAgggtaattgacatcaacttggctctgctgctcaagatgacggtgcccttcacttcctct	ATGAGCAACTTTGCCTTCGTTGA	5	AACTTGGCTCTGCTGCTCAAGA	scf_14972	DS239411.1	5975898	5976002	+	IG
bpa-mir-5844	L3	D,R			6	0	0	ggaacttcccctgtctttcttgctttttgttattgtagttgctatagacgaatgcgttacatgaaaggtctattgTAACGACTTTATTTGATAGCAACCAcgatacaaatctaaacggagaa	TAACGACTTTATTTGATAGCAACCA	3	GTTGCTATAGACGAATGCGTTACA	scf_14975	DS239414.1	127196	127317	+	I,S	Bm1_42025	119126	139516	+
bpa-mir-5845	L3	D,R	Ad	D,R	6	347	163.153	agaatgactggaacagatgtatttcggttttaagatacaaaaccatgcatctggaaatgATTTTGTATCAGTAAACCGGAATctatccgtgacaaactcaccacca	ATTTTGTATCAGTAAACCGGAAT	3	TTCGGTTTTAAGATACAAAACCA	scf_14992	DS239431.1	1339409	1339514	+	IG
bpa-mir-5846	L3	D,R	Ad	D,R	14	15	7.05273	atttgatatgagatggaagtggGTGGATTCTAGCTTATTGCTTAagcttgtaaataggcacaaagttatagtccacccacttacatctcattaatctcgaaaaatgtgcc	GTGGATTCTAGCTTATTGCTTA	5		scf_15548	DS239985.1	3369	3478	+	IG
bpa-mir-5847-1	L3	R	Ad	R	80	1392	654.493	aatttccggaAACAACCCAACTATTTTGCAGTCtttctggtgtgactgcaaattatttgggttgcttctggtcatta	AACAACCCAACTATTTTGCAGTC	5	CTGCAAATTATTTGGGTTGCTT	degen_scaff_15782	DS261284.1	836	912	+	IG
bpa-mir-5847-2	L3	R	Ad	R	80	1392	654.493	aatttccggaAACAACCCAACTATTTTGCAGTCtttctggtgtgactgcaaattatttgggttgcttctggtcatta	AACAACCCAACTATTTTGCAGTC	5	CTGCAAATTATTTGGGTTGCTT	scf_14362	DS238808.1	16858	16934	+	IG
bpa-mir-5847-3	L3	R	Ad	R	80	1392	654.493	aatttccggaAACAACCCAACTATTTTGCAGTCtttctggtgtgactgcaaattatttgggttgcttctggtcatta	AACAACCCAACTATTTTGCAGTC	5	CTGCAAATTATTTGGGTTGCTT	scf_14362	DS238808.1	27531	27607	+	IG
bpa-mir-5848	L3	R	Ad	R	4	11	5.172	ttttttgatatgaaatgttcatgtctattctgatactgtatgacagTAGGATAGACATGAACATTTTGtatcaaaaag	TAGGATAGACATGAACATTTTG	3		scf_13464	DS237922.1	69998	69921	-	IG	Bm1_09325	69735	68725	-
bpa-mir-5849	L3	R	Ad	R	11022	10393	4886.6	gataacgtggTGAATGATCTTGTTTTAACTGAAgtgatgagtaccagttagaacaacatcatttacaatgttatcagttgt	TGAATGATCTTGTTTTAACTGAA	5	TTAGAACAACATCATTTACAATGT	scf_13480	DS237938.1	33935	33855	-	I,S	Bm1_09555	35171	29842	-
bpa-mir-5850	L3	R	Ad	D,R	231	10489	4931.74	aaaaattagcatcggtaacggtcGCTGCATCGTCTGAGTTATGCggttgtttcttgttttgcatatcgcagaatcgatgcagcatactgtgctgtgtgcttatatcacat	GCTGCATCGTCTGAGTTATGC	5	ATATCGCAGAATCGATGCAGCAT	scf_14048	DS238497.1	1362	1253	-	IG	Bm1_14065	1758	1970	+
bpa-mir-5851	L3	R			10	0	0	gtctgagtatcatacatgcagtgaattgtctcaagcatatacagccctgaTTCGCAATTCATGGATGTATgctactcaga	TTCGCAATTCATGGATGTAT	3		scf_14572	DS239016.1	14212	14291	+	IG
bpa-mir-5852	L3	R			106	0	0	gaattatcttgttcggattattaaggagagcaaatgttttaaggataATCTGCTGTTCTTAATATTCTGAacagtaatgc	ATCTGCTGTTCTTAATATTCTGA	3		scf_14628	DS239071.1	28079	28158	+	I,S	Bm1_22460	25890	36015	+
bpa-mir-5853	L3	R	Ad	R	22	21	9.87382	atggcgagatGATGGTATTGGTGATGCAGGTGGaaatggcgcttatggtgcacctgcagcagcggttccattttccgtgtttatg	GATGGTATTGGTGATGCAGGTGG	5	TGCAGCAGCGGTTCCATTTTC	scf_14773	DS239215.1	177634	177550	-	E,S	Bm1_25805	178087	176156	-
bpa-mir-5854	L3	R	Ad	R	8	18	8.46328	acatactatcatttcataatttattctagtatttacagcaagaagtgtaAACTAAAATAGATTGTGAAAAATTgatagtgtga	AACTAAAATAGATTGTGAAAAATT	3		scf_14849	DS239291.1	21947	21865	-	IG
bpa-mir-5855	L3	R	Ad	R	14	7	3.29127	tttgcgagcagtagttcctatcaaaaaatattgttcaaaataactgagTAATATTTCGAGATAGAAACCACtgccggcata	TAATATTTCGAGATAGAAACCAC	3		scf_14954	DS239393.1	632939	632859	-	I,S	Bm1_31015	636010	632081	-
bpa-mir-5856a	L3	R	Ad	R	6	77	36.204	gctaatagaagcaactctgtgtgtagcattcggtatacactctcataCCGAATGCTACACACGGAGTTGCttcttgattt	CCGAATGCTACACACGGAGTTGC	3		scf_14961	DS239400.1	2432794	2432873	+	IG
bpa-mir-5856b			Ad	R	0	57	26.8004	atcaagaagcAACTCCGTGTGTAGCATTCGGTatgagagtgtataccgaatgctacacacagagttgcttctatta	AACTCCGTGTGTAGCATTCGGT	5		scf_14961	DS239400.1	2432871	2432796	-	IG
bpa-mir-5857	L3	R	Ad	R	20	3	1.41055	acttgttaggAAGTTTTTTGGGATTTGCTGAGGAggattcgaacttctcctccggattcccaccgaacttctctctcgttg	AAGTTTTTTGGGATTTGCTGAGGA	5		scf_14967	DS239406.1	188859	188939	+	IG	Bm1_35065	189410	191376	+
bpa-mir-5858	L3	R	Ad	R	14	18	8.46328	ctgcgaacagAAAATCGCTTTGGATTAGGAAGTTggtagacaaaagttcctaagctaaatcgattttctgttgcaa	AAAATCGCTTTGGATTAGGAAGTT	5		scf_14972	DS239411.1	1865252	1865177	-	IG	Bm1_37650	1865044	1856183	-
bpa-mir-5859	L3	R	Ad	R	14	27	12.6949	aagtcttaacTTAGGAATTGTTGGAGATCGGCTTctttgtttcggattcctgatttccaacaatttcttatttttgatttt	TTAGGAATTGTTGGAGATCGGCTT	5		scf_14975	DS239414.1	981208	981288	+	I,S	Bm1_42720	978805	981538	+
bpa-mir-5860	L3	R	Ad	R	12	11	5.172	atacaagtttagcatatcacaaacaaaattctggaagtgtgccAGAATTTTGTTTGTGATAAGATaaatttgcaa	AGAATTTTGTTTGTGATAAGAT	3	AGCATATCACAAACAAAATTCTGG	scf_14992	DS239431.1	901992	901918	-	IG
bpa-mir-5861-1	L3	D	Ad	D	1783	2079	977.509	cgatgggaagttaagtgagtattttggctttctttgatatgaatgtaacgatttaatatcaTAATATCATACGAAAGCTGAAGAtactttctcttctttgctgtatc	TAATATCATACGAAAGCTGAAGA	3	TTGGCTTTCTTTGATATGAATG	degen_scaff_17692	DS263194.1	375	269	-	IG
bpa-mir-5861-2	L3	D	Ad	D	1783	2079	977.509	cgatgggaagttaagtgagtattttggctttctttgatatgaatgtaacgatttaatatcaTAATATCATACGAAAGCTGAAGAtactttctcttcttgctgtatcc	TAATATCATACGAAAGCTGAAGA	3	TTGGCTTTCTTTGATATGAATG	scf_14990	DS239429.1	535266	535372	+	IG
bpa-mir-5862-1	L3	D			756	0	0	tgcttcccgccttgcgaacggctcactcATATCGTGTGCTGGAGGTCAGGgtgcatgcctgacctccattacaagatatgagtgaggatcgaattccatgcaggtcagctca	ATATCGTGTGCTGGAGGTCAGG	5	TGACCTCCATTACAAGATATGA	scf_1384874	DS242768.1	777	888	+	IG
bpa-mir-5862-2	L3	D			756	0	0	tgcttcccgccttgcgaacggctcactcATATCGTGTGCTGGAGGTCAGGgtgcatgcctgacctccattacaagatatgagtgaggatcgaattccatgcaggtcagctca	ATATCGTGTGCTGGAGGTCAGG	5	TGACCTCCATTACAAGATATGA	scf_14973	DS239412.1	723659	723770	+	IG	Bm1_41495	724480	728710	+
bpa-mir-5863-1	L3	D			1	0	0	accggcggttggaagggtgccggGCCAGACTGTACTGCGTCACAGtcttcttcttccatgactggaacgcgtattgttcgagaacgcctgaaatatatttattcaag	GCCAGACTGTACTGCGTCACAG	5	GGAACGCGTATTGTTCGAGAA	scf_15131	DS239568.1	4940	5046	+	E,AS	Bm1_54100	4998	4230	-
bpa-mir-5863-2	L3	D			1	0	0	accggcggttggaagggtgccggGCCAGACTGTACTGCGTCACAGtcttcttcttccatgactggaacgcgtattgttcgagaacgcctgaaatatatttattcaag	GCCAGACTGTACTGCGTCACAG	5	GGAACGCGTATTGTTCGAGAA	scf_15230	DS239667.1	641	747	+	E,AS	Bm1_55170	1530	42	-
bpa-mir-5864	L3	D			8	0	0	attcggggttcgattcttgggtgtaccagtgatgaaatgacgttaatctgctgttcacgtagtgatcatacgttTGAAGTGAACGTTTGTCATAAGTCTGAGGTCGtatcatccagggagattcattc	TGAAGTGAACGTTTGTCATAAGTCTGAGGTCG	3	GTACCAGTGATGAAATGACGTTAATCTGCTGTTCA	scf_12438	DS236930.1	40014	40141	+	IG	Bm1_00390	35404	39543	+
bpa-mir-5865	L3	D	Ad	D	95	50	23.5091	aagtaatacgaagttcatcaaaagtccatggcactgtgaaaagttggggtcacagtaactgtgatgttgtcatTCTAACTTTCATTGTGCTATGGAtttctgatgaccaataaagcatatcgttggataag	TCTAACTTTCATTGTGCTATGGA	3		scf_14216	DS238662.1	37727	37597	-	I,S	Bm1_15805	39118	36690	-
bpa-mir-5866	L3	D	Ad	D,R	2951	15799	7428.41	ctgtcacatgaagtaggacaagtgagattgattttcactggtacctttgcagtatgtagTTACCATGTTGATCGATCTCCAttgttcgtgttcgttttaccctta	TTACCATGTTGATCGATCTCCA	3	GAGATTGATTTTCACTGGTACCT	scf_14954	DS239393.1	593278	593382	+	IG
bpa-mir-5867	L3	D			6	0	0	tacattcccaaacagacatcaaaGTGATTATTACTCATGAATGAATAcaggtttattcattattaaatttattcctgagcagtaatcatactgatgtccgtctcaactggaat	GTGATTATTACTCATGAATGAATA	5	TTTATTCCTGAGCAGTAATCATAC	scf_14961	DS239400.1	2118911	2119023	+	IG
bpa-mir-5868	L3	D	Ad	D	41	16	7.52291	aaaaccagtaccgatttagcattgtatatttgtggaattatttttgtaatttgattcaAATTGATTCTGCTAATATGCAGTtatattttggtgcaaatgaaat	AATTGATTCTGCTAATATGCAGT	3	TGTATATTTGTGGAATTATTTTTG	scf_14972	DS239411.1	5709449	5709551	+	IG
bpa-mir-5869			Ad	D,R	0	3	1.41055	ttttgaggtggaaagaaagaggCGATGAAGTGGAGGGACGTGGAGcggtgaaaaaactagtttccgctcctcttcttcatcctcctaattcactgtcatcccagc	CGATGAAGTGGAGGGACGTGGAG	5	TCCGCTCCTCTTCTTCATCCTC	scf_14977	DS239416.1	704410	704514	+	IG
bpa-mir-5869-3p	L3	D			2	0	0	ttttgaggtggaaagaaagaggcgatgaagtggagggacgtggagcggtgaaaaaactagtTTCCGCTCCTCTTCTTCATCCTcctaattcactgtcatcccagc	TTCCGCTCCTCTTCTTCATCCT	3	GATGAAGTGGAGGGACGTGGAGC	scf_14977	DS239416.1	704410	704514	+	IG
bpa-mir-5870			Ad	D,R	0	338	158.922	cttaaaatattggttttcggatcacctgaattgaattgtgatatgttactattttcttatcaTATCACAGTACTATTCCGGGCATccgtgaaacaatttacttaatgt	TATCACAGTACTATTCCGGGCAT	3	CACCTGAATTGAATTGTGATATG	scf_14310	DS238756.1	30061	30168	+	IG
bpa-mir-5871			Ad	D,R	0	131	61.5939	attgggttaagaggatgtggttTATAGGAGGTCTCAAAATGAATgagtttcaaatttgtcatccattttgagaaattcctataaaccacatccttttcttccattct	TATAGGAGGTCTCAAAATGAAT	5	CCATTTTGAGAAATTCCTATAAA	scf_14990	DS239429.1	82982	82876	-	IG
bpa-mir-5872-1			Ad	R	0	116	54.5411	acgacatcatgtggtcgatttgagggtatgggtgagtatactcctcatactgTTTCAGGAGGTGAACCAGCAgcgatggtag	TTTCAGGAGGTGAACCAGCA	3	TGGTCGATTTGAGGGT	degen_scaff_15106	DS260608.1	121	40	-	IG
bpa-mir-5872-2			Ad	R	0	116	54.5411	acgacatcatgtggtcgatttgagggtatgggtgagtatactcctcatactgTTTCAGGAGGTGAACCAGCAgcgatggtag	TTTCAGGAGGTGAACCAGCA	3	TGGTCGATTTGAGGGT	degen_scaff_15363	DS260865.1	557	476	-	IG
bpa-mir-5872-3			Ad	R	0	116	54.5411	acgacatcatgtggtcgatttgagggtatgggtgagtatactcctcatactgTTTCAGGAGGTGAACCAGCAgcgatggtag	TTTCAGGAGGTGAACCAGCA	3	TGGTCGATTTGAGGGT	scf_13945	DS238395.1	13410	13329	-	IG	Bm1_13075	12293	12529	+
bpa-mir-5872-4			Ad	R	0	116	54.5411	acgacatcatgtggtcgatttgagggtatgggtgagcatactcctcatactgTTTCAGGAGGTGAACCAGCAgcgatggtag	TTTCAGGAGGTGAACCAGCA	3	TGGTCGATTTGAGGGT	degen_scaff_7171	DS252673.1	913	832	-	IG
bpa-mir-5872-5			Ad	R	0	116	54.5411	acgacatcatgtggtcgatttgagggtatgggtgagcatactcctcatactgTTTCAGGAGGTGAACCAGCAgcgatggtag	TTTCAGGAGGTGAACCAGCA	3	TGGTCGATTTGAGGGT	degen_scaff_778	DS246280.1	657	576	-	IG
bpa-mir-5872-6			Ad	R	0	116	54.5411	acgacatcatgtggtcgatttgagggtatgggtgagcatactcctcatactgTTTCAGGAGGTGAACCAGCAgcgatggtag	TTTCAGGAGGTGAACCAGCA	3	TGGTCGATTTGAGGGT	scf_1384771	DS242665.1	641	560	-	IG
bpa-mir-5873-1			Ad	R	0	15	7.05273	aaagatagcaTAGATGTTGTTCTGATTGACtgttctgatagagcaggcaggctgcagagtaatgttaatgttatggag	TAGATGTTGTTCTGATTGAC	5		degen_scaff_6473	DS251975.1	164	241	+	IG
bpa-mir-5873-2			Ad	R	0	15	7.05273	aaagatagcaTAGATGTTGTTCTGATTGACtgttctgatagagcaggcaggctgcagagtaatgttaatgttatggag	TAGATGTTGTTCTGATTGAC	5		scf_14962	DS239401.1	5719	5796	+	IG
bpa-mir-5873-3			Ad	R	0	15	7.05273	aaagatagcaTAGATGTTGTTCTGATTGACtgttctgatagagcaggcaggctgcagagtaatgttaatgttatggag	TAGATGTTGTTCTGATTGAC	5		scf_14962	DS239401.1	21314	21391	+	IG
bpa-mir-5874			Ad	R	0	3	1.41055	ttgactagcaTCCACTATTCTTTGTTGACTtaaaaggggtcaacaaagaatagtggtatttcgggagga	TCCACTATTCTTTGTTGACT	5	GTCAACAAAGAATAGTGGTAT	scf_12665	DS237150.1	5632	5700	+	I,S	Bm1_02260	2915	6237	+
bpa-mir-5875			Ad	R	0	3	1.41055	tttgtcttttAGTGCAAGTATGACAGTTTGCATGcatatgcatatgcatgcaaactgtcatcaagcatgcattacatg	AGTGCAAGTATGACAGTTTGCATG	5	TGCAAACTGTCATCAAGCAT	scf_14282	DS238728.1	658	581	-	IG
bpa-mir-5876			Ad	R	0	10	4.70182	tttctctttcccctcctctcttcatcctagacttggatattatagaaaagCTAGGAGGAAATGAGGGGTAAGATgagaagtgtc	CTAGGAGGAAATGAGGGGTAAGAT	3	CCCTCCTCTCTTCATCCTAGACTTG	scf_14567	DS239011.1	14868	14785	-	IG	Bm1_21195	14458	4916	-
bpa-mir-5877-1			Ad	D	0	1	0.470182	tgagtgagtgagaaacaagggaATCGTATCCTCAAGTAAGTCTCGAaaatctattcgagacttacttgaggatacgtgaggatcttagttgagcagtat	ATCGTATCCTCAAGTAAGTCTCGA	5	GAGACTTACTTGAGGATACGTGAG	scf_12555	DS237043.1	14126	14028	-	IG	Bm1_01285	14893	22355	+
bpa-mir-5877-2			Ad	D	0	1	0.470182	tgagtgagtgagaaacaagggaATCGTATCCTCAAGTAAGTCTCGAaaatctattcgagacttacttgaggatacgtgaggatcttagttgagcagtat	ATCGTATCCTCAAGTAAGTCTCGA	5	GAGACTTACTTGAGGATACGTGAG	scf_1383632	DS242403.1	1310	1212	-	IG
bpa-mir-5878			Ad	D	0	49	23.0389	tcacaaacgataagtgtgagtctcttggtaattcattcatattaatttaatcagtttatTTATATGAATGAAGTACCGAGAgattcgtacgtattgtttgtcagtc	TTATATGAATGAAGTACCGAGA	3		scf_14972	DS239411.1	6169908	6169803	-	I,S	Bm1_40670	6172042	6168878	-
bpa-mir-5879a	L3	R			993	0	0	gtgaatcagtctagcagaaaagactcaactatgcgtagatatagatgcACATAGTTGAGTCTTTCCTGCTAggttgtttta	ACATAGTTGAGTCTTTCCTGCTA	3		scf_13260	DS237722.1	17057	17137	+	I,S	Bm1_06615	16793	19416	+
bpa-mir-5879b	L3	R	Ad	R	355	1548	727.842	aaacaacctaGCAGGAAAGACTCAACTATGTgcatctatatctacgcatagttgagtcttttctgctagactgatt	GCAGGAAAGACTCAACTATGT	5		scf_13260	DS237722.1	17135	17060	-	I,AS	Bm1_06615	16793	19416	+
bpa-mir-5880a	L3	R	Ad	R	160	278	130.711	gatgtccaagtttgatctaacaaattaccgacgtgtgcaaaaactgttACATCGGTAACTTGTTAGGTCAAActtggacacg	ACATCGGTAACTTGTTAGGTCAAA	3	TGATCTAACAAATTACCGACGTGT	scf_14961	DS239400.1	2827366	2827447	+	IG	Bm1_34195	2826597	2815179	-
bpa-mir-5880b	L3	R	Ad	R	105	153	71.9379	tgtccaagtttgacctaacaagttaccgatgtaacagtttttgcacacGTCGGTAATTTGTTAGATCAAACttggacatct	GTCGGTAATTTGTTAGATCAAAC	3	TGACCTAACAAGTTACCGATGTAAC	scf_14961	DS239400.1	2827445	2827365	-	IG	Bm1_34195	2826597	2815179	-
bpa-mir-5881a	L3	R			4	0	0	agtaacttaaAATCGGACAACTACGACACTAAGGgcgcaaaagtcgcccttagtgtcgtagttgtcctaatttcaatcct	AATCGGACAACTACGACACTAAGG	5	CTTAGTGTCGTAGTTGTCCTAA	scf_14979	DS239418.1	1405486	1405565	+	IG	Bm1_45455	1405206	1400610	-
bpa-mir-5881b	L3	D,R	Ad	D,R	122	38	17.8669	cttgcagagtttaggattgaaattAGGACAACTACGACACTAAGGGcgacttttgcgcccttagtgtcgtagttgtccgattttaagttacttccatatttta	AGGACAACTACGACACTAAGGG	5	CTTAGTGTCGTAGTTGTCCGAT	scf_14979	DS239418.1	1405577	1405475	-	IG	Bm1_45455	1405206	1400610	-
bpa-mir-5882a-1	L3	D,R	Ad	D,R	480	3250	1528.09	agcatcggtgactgtcataactatgcattattctggttgcccacgacaagatatgctgTGGGTAATCAGGACAGTGCATATtcatgacaccaactcactgtttcg	TGGGTAATCAGGACAGTGCATAT	3	ATGCATTATTCTGGTTGCCCACG	degen_scaff_18445	DS263947.1	714	818	+	IG
bpa-mir-5882a-2	L3	D,R	Ad	D,R	480	3250	1528.09	agcatcggtgactgtcataactatgcattattctggttgcccacgacaagatatgctgTGGGTAATCAGGACAGTGCATATtcatgacaccaactcactgtttcg	TGGGTAATCAGGACAGTGCATAT	3	ATGCATTATTCTGGTTGCCCACG	scf_14739	DS239181.1	1428	1532	+	IG	Bm1_25045	3777	2384	-
bpa-mir-5882a-3	L3	D,R	Ad	D,R	480	3250	1528.09	agcatcggtgactgtcataactatgcattattctggttgcccacgacaagatatgctgTGGGTAATCAGGACAGTGCATATtcatgacaccaactcactgtttcg	TGGGTAATCAGGACAGTGCATAT	3	ATGCATTATTCTGGTTGCCCACG	scf_14959	DS239398.1	21509	21613	+	IG
bpa-mir-5882b-1	L3	R	Ad	R	10	11	5.172	tgtcatgaatatgcactgtcctgattacccacagcatatcttgtcgTGGGCAACCAGAATAATGCATAGTtatgacagtc	TGGGCAACCAGAATAATGCATAGT	3	ATGCACTGTCCTGATTACCCACAG	degen_scaff_18445	DS263947.1	802	723	-	IG
bpa-mir-5882b-2	L3	R	Ad	R	10	11	5.172	tgtcatgaatatgcactgtcctgattacccacagcatatcttgtcgTGGGCAACCAGAATAATGCATAGTtatgacagtc	TGGGCAACCAGAATAATGCATAGT	3	ATGCACTGTCCTGATTACCCACAG	scf_14739	DS239181.1	1516	1437	-	IG	Bm1_25045	3777	2384	-
bpa-mir-5882b-3	L3	R	Ad	R	10	11	5.172	tgtcatgaatatgcactgtcctgattacccacagcatatcttgtcgTGGGCAACCAGAATAATGCATAGTtatgacagtc	TGGGCAACCAGAATAATGCATAGT	3	ATGCACTGTCCTGATTACCCACAG	scf_14959	DS239398.1	21597	21518	-	IG
bpa-mir-60	L3	R			21	0	0	tcagtgcttagcattgaactgtgcataaaatccaatcatttcttatagtgATATTATGCACATTTTCATGCAAAgcattcaagt	ATATTATGCACATTTTCATGCAAA	3	GCATTGAACTGTGCATAAAATC	degen_scaff_12824	DS258326.1	359	442	+	IG
bpa-mir-71	L3	R	Ad	D,R	197952	242698	114112	gaaagaaatctatacctcctggagcatgctgtgtgtcggtggTGAAAGACATGGGTAGTGAGACGttagaatttcaaggtcgtatcactattctgtttttcgcctcgtatcacggcgacgcccccttc	TGAAAGACATGGGTAGTGAGACG	5	GTATCACTATTCTGTTTTTCGCC	scf_14500	DS238944.1	40626	40753	+	IG
bpa-mir-750	L3	R	Ad	R	1339	2289	1076.25	acaagtttgtgtcagtcggaggtagggtcttaggcattgctaatgcgacgttgCCAGATCTGTCCTTCGGCTAACattggcttat	CCAGATCTGTCCTTCGGCTAAC	3		scf_14763	DS239205.1	32881	32797	-	IG	Bm1_25415	41945	33039	-
bpa-mir-84-3p-1	L3	D			1	0	0	tttccaattgcaatgaggctgctgaggtagtttataaagctgcgagagaaaatcaaactcGCAGATTTTAAGCTATCTCCACtgcctttattgcatgattcttt	GCAGATTTTAAGCTATCTCCAC	3	TGAGGTAGTTTATAAAGCTGCGA	scf_14961	DS239400.1	1842267	1842164	-	IG
bpa-mir-84-5p-1			Ad	D	0	368	173.027	tttccaattgcaatgaggctgcTGAGGTAGTTTATAAAGCTGCGAgagaaaatcaaactcgcagattttaagctatctccactgcctttattgcatgattcttt	TGAGGTAGTTTATAAAGCTGCGA	5	GCAGATTTTAAGCTATCTCCAC	scf_14961	DS239400.1	1842267	1842164	-	IG
bpa-mir-84-5p-2			Ad	D	0	368	173.027	ttttcaaattgcaagaggctgcTGAGGTAGTTTATAAAGCTGCGAgagcagatcatactcacagattttaagctatctccactgcctttattgtatgattcttt	TGAGGTAGTTTATAAAGCTGCGA	5	ACAGATTTTAAGCTATCTCCAC	scf_14355	DS238801.1	44662	44765	+	IG	Bm1_18220	45352	47239	+
bpa-mir-86	L3	D,R	Ad	D,R	17477	8068	3793.43	tgatgctaggtgagctggccagtTAAGTGAATGCTTTGCCACAGTCTtagaaattgattaagctgggctaaggttcacttaggctggacgctataaccgcagagcaaacatcccttactcatgcctgcaagtgc	TAAGTGAATGCTTTGCCACAGTCT	5	GCTGGGCTAAGGTTCACTTAGG	scf_13292	DS237754.1	7887	7754	-	I,S	Bm1_07135	9716	5220	-
bpa-mir-87a	L3	D,R	Ad	D	5127	6906	3247.08	tttagctgaagagagtgctcggcgcctgggacttcgactcaacctaagtattttcaagtgtagGTGAGCAAAGTTTCAGGTGTTCgagcgccttcgcattttccacttc	GTGAGCAAAGTTTCAGGTGTTC	3	GCGCCTGGGACTTCGACTCAACCT	scf_14330	DS238776.1	19786	19894	+	IG
bpa-mir-87b	L3	D,R	Ad	R	1253	1797	844.917	taactataaggtcttcgcaatcccgcctgacactcagtctcaacctctgatgttaggaagGTGAGCAAAGTCTCAGGTGTCAttgcggaagttaccaaacttctt	GTGAGCAAAGTCTCAGGTGTCA	3	CCGCCTGACACTCAGTCTCAACCT	scf_14980	DS239419.1	150135	150239	+	IG
bpa-mir-9	L3	D,R	Ad	D,R	248	1222	574.563	ctggctcaagtattgcaactttacTTTGGTTATCTAGCTGTATGAgtaagttactggcttcataaagctaggttaccaaagctaagcacaatacaacaattcctcgg	TTTGGTTATCTAGCTGTATGA	5	ATAAAGCTAGGTTACCAAAGC	scf_14990	DS239429.1	2204656	2204550	-	IG
bpa-mir-92	L3	D,R	Ad	D,R	41062	27070	12727.8	gatcatactgcactaatcagtcaggtcgagtcgtttgcactattcagacagaagttcatcatttggcgaTATTGCACTCGTCCCGGCCTGAgtgttagctgctattattccttttat	TATTGCACTCGTCCCGGCCTGA	3	AGGTCGAGTCGTTTGCACTATT	scf_14990	DS239429.1	1144223	1144107	-	IG

## Sheet: Hco miRNA
Name	Identification				L3 reads	Adult reads	Normalised adult reads	Precursor sequence	Mature seq	Arm	Star seq	Supercontig	Start co-ords	End co-ords	Strand	Genomic location
hco-lin-4	L3	D,R	Ad	D,R	18677	3608	2320.41	tctttcctcgatcactatcctgcTCCCTGAGACCTCAATTGCGActgctaaaagatcgcgaattgtgacctcaggatacaggcgcggtgacaaactgggtgt	TCCCTGAGACCTCAATTGCGA	5	GCGAATTGTGACCTCAGGATAC	Supercontig_0055039	4811	4710	-	IG
hco-mir-1	L3	R			326054	0	0	cttggtaatccatacgcttcagacttcgtgcttctttgcatacccatactgtattaggataTGGAATGTAAAGAAGTATGTAGtttggccatt	TGGAATGTAAAGAAGTATGTAG	3		Supercontig_0059671	19592	19500	-	IG
hco-mir-124	L3	D,R	Ad	D,R	525	46	29.5839	ccgtatcgacgctggatcgcttcgctttcatcggtgactttagtgtgaaatgcaacTAAGGCACGCGGTGAATGCCAAgcgaataaagcgtttcttcctcct	TAAGGCACGCGGTGAATGCCAA	3	CGCTTTCATCGGTGACTTTAGT	Supercontig_0047348	924	823	-	IG
hco-mir-133	L3	D,R	Ad	R	76	68	43.7328	ggagaagctgtttttcgcgtatgctggttgcagctgacccaattgttagtcaacgatcaATTGGTCCCCTCCAACCAGCTAAcgagaaaatcgttcaattctcc	ATTGGTCCCCTCCAACCAGCTAA	3	TGCTGGTTGCAGCTGACCCAATTG	Supercontig_0006321	2021	1918	-	IG
hco-mir-137	L3	R	Ad	R	478	140	90.0381	tgtcgatatatggcggacggtattcaagtgctaataatacgccattacgatATTATTGCTCGAGAATACCCGTcgcccacgac	ATTATTGCTCGAGAATACCCGT	3		Supercontig_0035371	199	281	+	IG
hco-mir-2	L3	D	Ad	D	2750	906	582.675	ctgtcctcaacaccggcacggcacgtcaaagtggtgggtgatttgtcgacttgctcaTATCACAGCCAGCTTTGATGTGCtgtaatgggcaaaggggcgtctctc	TATCACAGCCAGCTTTGATGTGC	3	ACGTCAAAGTGGTGGGTGATTTG	Supercontig_0058429	16513	16617	+	IG
hco-mir-228	L3	R	Ad	R	253883	14370	9241.77	ggagatcccgAAATGGCACTGCATGAATTCACGGttgttgctcgggccgtgcatccagtggttccataccgggtcgctgccg	AAATGGCACTGCATGAATTCACGG	5		Supercontig_0053577	11457	11538	+	IG
hco-mir-235	L3	R	Ad	D,R	8931	666	428.324	atgaacacttcgtgtgtcggctaggtctggtcgattgccatgtttggctatcgaaTATTGCACTCGCCCCGGCCTGActgcaccgaagacctttcgaccct	TATTGCACTCGCCCCGGCCTGA	3	AGGTCTGGTCGATTGCCATGTT	Supercontig_0050192	2694	2594	-	IG
hco-mir-236	L3	R	Ad	R	1211	2811	1807.84	tctgtccgactggcgtcttacctgggcaatattagaggcttagttctgtCTAATACTGTCAGGTAATGATGCtagtcgacag	CTAATACTGTCAGGTAATGATGC	3	GCGTCTTACCTGGGCAATATTAGA	Supercontig_0040650	213	294	+	IG
hco-mir-242	L3	R	Ad	R	46	6	3.85878	ttcagtaccaCTTGCGTAGGCCTTCGTGTAACGAgaattatgtcatcgtgacacgatgctgcgcaagtagtactgct	CTTGCGTAGGCCTTCGTGTAACGA	5		Supercontig_0015411	842	918	+	IG
hco-mir-250	L3	D,R	Ad	D,R	386	955	614.188	cctacagttggctgtcgcccgaccggcagttgcctcgtgatccgtgatctgtagaTCGAATCACAGCCAACTGCTGCTcgggagaatgccgttcgacccagaa	TCGAATCACAGCCAACTGCTGCT	3	CGGCAGTTGCCTCGTGATCCGTGATC	Supercontig_0025284	1014	912	-	IG
hco-mir-252	L3	R	Ad	R	95	58	37.3015	tttgcaagtgCTAAGTAGTGGTGCCGCAGGTAACctgtatgcgattacctgccgcctgctgcttaccatttgtacg	CTAAGTAGTGGTGCCGCAGGTAAC	5		Supercontig_0023701	1296	1221	-	IG
hco-mir-255	L3	D			89	0	0	gttcggatgcgctggaagacaggtaggaaatctggttagttttccgcagttcgcgtaAAACTGAAAAGATTTGTTACAGgaactacaaaggaatggacaaggc	AAACTGAAAAGATTTGTTACAG	3	GTAGGAAATCTGGTTAGTTTTC	Supercontig_0052483	2791	2689	-	IG
hco-mir-259	L3	D,R	Ad	D,R	2073	7038	4526.34	cagcatactgtcttcgccgctgTAATCTCATCCGAATCTGTTGCAgaaacgaagcaacgaattcgactgagattggggcgttgcaagacatatcatgaaa	TAATCTCATCCGAATCTGTTGCA	5	CAACGAATTCGACTGAGATTGGG	Supercontig_0036103	2379	2478	+	IG
hco-mir-277	L3	R	Ad	D,R	3	99	63.6698	atgtggcagttctgccggtctgcataccagtggcagcatttccacgcgatttggttgAAAATGCACCTACCTGGTATGCAgaccatgtctgcgtctcggccgtt	AAAATGCACCTACCTGGTATGCA	3	CATACCAGTGGCAGCATTTCCA	Supercontig_0036070	5466	5363	-	IG
hco-mir-307	L3	D	Ad	D	40798	8914	5732.85	ttcactttgggaccgtgaactctgcttgctcagtcggttgttcgatgtttactgtcaTCACAACCTCCTTGAGTAAGTCGAgccaccgtaccctttggcatctttt	TCACAACCTCCTTGAGTAAGTCGA	3	TGCTTGCTCAGTCGGTTGTTCGATG	Supercontig_0030606	446	551	+	IG
hco-mir-40a			Ad	R	0	201	129.269	accgggaaaactcactgtaagaccatccagtaaagcatcgcaagactTCACCGGGTGTCTTGCAGTGAGattttagaat	TCACCGGGTGTCTTGCAGTGAG	3		Supercontig_0035268	3355	3277	-	IG
hco-mir-40b	L3	D,R	Ad	D,R	396	1351	868.868	gtcggccgcatctccagcggtccgctacaataccgtcgttgaagcgttcatggtctTCACCGGGTGTCTTGTAGCGGAcatgctgagcggttataccactg	TCACCGGGTGTCTTGTAGCGGA	3	CGCTACAATACCGTCGTTGAAG	Supercontig_0039220	3979	4079	+	IG
hco-mir-40c			Ad	D,R	0	270	173.645	caacacctagcgagatggaatcacctcagaataaccttggtgacgctgattaagactTCACCGGGAGTTCTGTGGTGAtacctactttattcctccaaac	TCACCGGGAGTTCTGTGGTGA	3	ACCTCAGAATAACCTTGGTGACG	Supercontig_0035268	3177	3078	-	IG
hco-mir-40d			Ad	D,R	0	66	42.4465	gtacgctactgtatctggcgttcgttgtaggaccccctgtgaggctttatgggactTCACCGGGTATCTTGCAGCGGGtgcttggacagacagtatggctc	TCACCGGGTATCTTGCAGCGGG	3	CGTTGTAGGACCCCCTGTGAGG	Supercontig_0035268	3076	2976	-	IG
hco-mir-40e			Ad	D,R	0	17	10.9332	attaacagtatgcccaaggactcACTGCAGGACCGCTCAGGTGAAGcttctgaagacttcaccgggatttctgcagtgagttctagcctacaacacctagc	ACTGCAGGACCGCTCAGGTGAAG	5	TCACCGGGATTTCTGCAGTGA	Supercontig_0035268	3267	3167	-	IG
hco-mir-43	L3	D,R	Ad	D,R	2106	28860	18560.7	acttattcgctgatcttcttgcaacccgatgtagctgttatactgcctcgttgtaagTATCACAGTGTCATTGGGTCGCAagcgatctcagcttgcattgaccc	TATCACAGTGTCATTGGGTCGCA	3	CAACCCGATGTAGCTGTTATACT	Supercontig_0041242	510	613	+	IG
hco-mir-45	L3	D,R	Ad	D,R	11077	6167	3966.18	cacctcagtcaccattgtccgatctggatgtttctctgagtcatactcgttgtgataTGACTAGAGACACATTCAGCTtggctacgtgaccatatcgtggcta	TGACTAGAGACACATTCAGCT	3	CTGGATGTTTCTCTGAGTCATA	Supercontig_0048120	1605	1707	+	IG
hco-mir-46	L3	D,R	Ad	R	1575	86	55.3091	tgccatgtggatacggtagctgaagagagccgtccgttgacagttcactatggacgcTGTCATGGAGTCGCTCTCTTCAgactcctagatccgtgaatttgcccac	TGTCATGGAGTCGCTCTCTTCA	3	AAGAGAGCCGTCCGTTGACAGT	Supercontig_0022298	1045	1150	+	IG
hco-mir-50	L3	D,R	Ad	D	50964	11440	7357.4	ttccacaatggctgctttagctcTGATATGTCTGGTATTCTTGGGttcagtgataaccagaactattagacatatcgaagatcgagcgtgccaccactactgctg	TGATATGTCTGGTATTCTTGGG	5	CCAGAACTATTAGACATATCGAA	Supercontig_0051652	4082	4186	+	IG
hco-mir-5352	L3	R	Ad	D,R	132	24790	15943.2	tcaaatgtcgccccaaaccctgcgggcgtgctcgttgtgcagtgtgttgtctgatcaTTGCACATGATGTACGACCTGCAgggtcaatccttgacccgtacccc	TTGCACATGATGTACGACCTGCA	3	CGGGCGTGCTCGTTGTGCAGTG	Supercontig_0041242	390	493	+	IG
hco-mir-55			Ad	R	0	478	307.416	acggtacgttgcggcagggggtatgcgagtgtccgagccggggaTACCCGTATAAGCCGTCTGCCGGCacagaagaag	TACCCGTATAAGCCGTCTGCCGGC	3	GCGGCAGGGGGTATGCGAGTGTCC	Supercontig_0015335	1271	1194	-	IG
hco-mir-5884	L3	D,R	Ad	D,R	119	29468	18951.7	ccggctcatttcgtctcacgtcTAGGGTACTGACATTGAATGAGTtgtcatgcagaccatttaatttcgtaccctggacgttatgcgaatgctcctgctt	TAGGGTACTGACATTGAATGAGT	5	CCATTTAATTTCGTACCCTGGA	Supercontig_0053175	11544	11445	-	I,S
hco-mir-5885a	L3	D,R	Ad	D,R	1936	10013	6439.65	gcgctcggtcggcaccgataacagggtgtacgtggtggtctggtaagtgtgtcgcttaTGAGATCACGCGTATATTCGCcgcgcaagttcgacgcctgtcgacg	TGAGATCACGCGTATATTCGC	3	GGGTGTACGTGGTGGTCTGGTA	Supercontig_0059164	3815	3712	-	IG
hco-mir-5885b	L3	D	Ad	D	533	11086	7129.73	atcgtgaaacggtccgtacgccagggtatgggtggtggtctggtaagcatgacgcttaTGAGATCACGCCTATATTCGCtttgtacaagttcgattcctgcccaa	TGAGATCACGCCTATATTCGC	3	GGGTATGGGTGGTGGTCTGGTA	Supercontig_0059164	9875	9979	+	IG
hco-mir-5885c			Ad	D	0	10086	6486.6	gtccgccaataaacggctgattatcagagtatacgtggtgttctggtaagcatgacgcttaTGAGATCACGCGTATATTCGCTAgacaagttcgaatcctcgaggggagt	TGAGATCACGCGTATATTCGCTA	3	CAGAGTATACGTGGTGTTCTGGTA	Supercontig_0059164	11722	11831	+	IG
hco-mir-5886a	L3	D,R	Ad	R	11	12	7.71755	atggaacccctattatattgcatgttcttcaaacggagtcatcgatgtgttcttgtacaatgctaaGAACAATCTTTGACTTTGGTTtgaagaaatatatgcagtctgga	GAACAATCTTTGACTTTGGTT	3	CGGAGTCATCGATGTGTTCTT	Supercontig_0014161	663	554	-	IG
hco-mir-5886b			Ad	D	0	11	7.07442	ctttttatattgcattttgttcaaactgagtcattgatgtgttcttgttcaatactaaGAACACTCTTTGACTTTGGTTTGAagaattatatgcaatcagatcctagaat	GAACACTCTTTGACTTTGGTTTGA	3	AAACTGAGTCATTGATGTGTTCTT	Supercontig_0000099	16629	16520	-	IG
hco-mir-5887	L3	D,R	Ad	D	395	1603	1030.94	atacagcagagaaactactctcctttgctacgccatcgggtgagctaaactatgcTTACCTGATGGTGTAGCAAAGGGAagttattcttgcctaaactatatc	TTACCTGATGGTGTAGCAAAGGGA	3	CCTTTGCTACGCCATCGGGTGAGC	Supercontig_0057463	3191	3293	+	IG
hco-mir-5888	L3	D,R	Ad	R	117	80	51.4503	tatactaaatactttgaaggtgAAGCGGATCTAGGGATGCTTCTGtatacttctctacagaagcatccctaggtcctctacaccttcaagtataagcctcatgaacctataacttgatatggaggtcccgggaagatgtt	AAGCGGATCTAGGGATGCTTCTG	5	GAAGCATCCCTAGGTCCTCTACA	Supercontig_0015073	306	167	-	IG
hco-mir-5889	L3	D,R	Ad	D,R	46	6	3.85878	aaatgcgtatccatgaatcgacatctccattccttagggaaagctcaaggaccagcTTTCTGTAAGGAATGGAGATGTtgattcatgcgtcagctcgaga	TTTCTGTAAGGAATGGAGATGT	3	ATCTCCATTCCTTAGGGAAAGC	Supercontig_0017874	991	1090	+	IG
hco-mir-5890a	L3	D,R			49	0	0	agtcacgcatttatgcggcagcataggaccgaattgtgggagaacttctatgattcTACCCCTTTTCATTTTTATGCtgctctggaggtggattcacaactttatcgcta	TACCCCTTTTCATTTTTATGC	3	ATAGGACCGAATTGTGGGAGA	Supercontig_0018390	1539	1430	-	IG
hco-mir-5890b	L3	R			273	0	0	tatgcggcagCATAGGACTGAATTGTGGGAGgacttatatgatcctaccccttttcatttttatgctgctttggag	CATAGGACTGAATTGTGGGAG	5	CTACCCCTTTTCATTTTTATGC	Supercontig_0047742	2692	2767	+	IG
hco-mir-5890c	L3	R	Ad	R	232	4	2.57252	tatgcggcagCATATAACTGAACTGTGGGAGgactcatatgattctacccctcttcatttttatgctgcttcggag	CATATAACTGAACTGTGGGAG	5	CTACCCCTCTTCATTTTTATGC	Supercontig_0036131	4196	4271	+	IG
hco-mir-5890d	L3	R			49	0	0	actcctagtcacgcatttatgcggcagcacaggactgaactgtgggaggacttatatgattCTACCCCTTTCCATTCTTATGCtgctttggag	CTACCCCTTTCCATTCTTATGC	3	ACAGGACTGAACTGTGGGAGGA	Supercontig_0057217	7730	7822	+	IG
hco-mir-5890e	L3	D			167	0	0	agtcacgcatttatgcggcagcATAGGACTGAACTGTGGGAGAacttatatgattctaccccttttcatacttatgctgcttcagaggtgaattcacaa	ATAGGACTGAACTGTGGGAGA	5	TACCCCTTTTCATACTTATGC	Supercontig_0001293	629	531	-	IG
hco-mir-5890f	L3	D			79	0	0	tttatgcggcagcATAGGACTGAACTGTGGGAGGActaatgtgattctacccctttccattcttatgctgctttggaggtgaattcacaactttcccgctagtatccacc	ATAGGACTGAACTGTGGGAGGA	5	CTACCCCTTTCCATTCTTATGC	Supercontig_0041009	160	51	-	IG
hco-mir-5891	L3	D,R	Ad	D,R	9	37	23.7958	gtatatagaatctttaccgcagATAGCGATATCCTCTGAATGGTgagtgggattcaccatttagaggatatcgctgtccgcgataacggattcacgagaaaatgttccat	ATAGCGATATCCTCTGAATGGT	5	CATTTAGAGGATATCGCTGTCC	Supercontig_0022889	205	314	+	IG
hco-mir-5892a	L3	D,R	Ad	D	22	272	174.931	taacgagccttccggtcctgaagtttgctcagatgatccagatgttagtcgcccgcatggaaagcAATTAACATTTGGATCATCTGAAcgatcttcgaggatgctattcg	AATTAACATTTGGATCATCTGAA	3	CAGATGATCCAGATGTTAGTCGC	Supercontig_0026923	1386	1277	-	IG
hco-mir-5892b			Ad	D	0	15	9.64694	cgagccttccggtcctgaagtttgctcagatgatccagatgttagtcgcccgcatggaaagcAATTAACATTTGGATCATCTGAGCgatattcgaggatgctattcgaagcctgtactccttattccatctactgcac	AATTAACATTTGGATCATCTGAGC	3		Supercontig_0059281	8519	8382	-	IG
hco-mir-5893	L3	D,R	Ad	R	7	51	32.7996	ctttttcatgtcatctatccctccggggtccgttaatttgtaccaaaggagtacagTACAAATTTATGAACTCCGAAGgtgggaggacatagcctgatta	TACAAATTTATGAACTCCGAAG	3	CCGGGGTCCGTTAATTTGTACC	Supercontig_0029509	892	991	+	IG
hco-mir-5894a	L3	D,R	Ad	D	228	236	151.778	cagaaaaagtaagtgtggtaagCCTATATCTGATGGTGTAGCGGGAattctcgtctcgctacaccatcagttatggacttggctaccttataactaatgtg	CCTATATCTGATGGTGTAGCGGGA	5	TCGCTACACCATCAGTTATGGACT	Supercontig_0040765	7564	7464	-	IG
hco-mir-5894b	L3	R			102	0	0	tatttttactgttgcttatcagattataggttagctatGCCTATATCTGATGGTGTAGCggaaacgaga	GCCTATATCTGATGGTGTAGC	3		Supercontig_0059666	83771	83839	+	IG
hco-mir-5895	L3	D,R	Ad	D,R	11355	39827	25613.9	ccaaacctgccgaggtctaggcTACCCGTAGCATCTGTATGTCTcaatttgaagatatgcatttgctgtgggtgaccaaagcccggtttattggaccg	TACCCGTAGCATCTGTATGTCT	5	ATATGCATTTGCTGTGGGTGAC	Supercontig_0041242	616	713	+	IG
hco-mir-5896	L3	D,R	Ad	R	28	1174	755.034	cacccatatggatgcgtcggttATGGGCAATGTGTCCTGTTCAGAccgcacggatctggcaggcacgttgttcaatacagacaatccactgctcttcct	ATGGGCAATGTGTCCTGTTCAGA	5	TGGCAGGCACGTTGTTCAATA	Supercontig_0050211	2608	2510	-	IG
hco-mir-5897a	L3	D,R	Ad	R	532	414	266.255	tggtcaagtgagcggctgtcatctctagatggttgtacaaagtcccatatgggaggTTTTGTATAACTCTTCTAGAAATgatttgctccttgagagacacct	TTTTGTATAACTCTTCTAGAAAT	3	CTCTAGATGGTTGTACAAAGTC	Supercontig_0053257	5365	5264	-	IG
hco-mir-5897b	L3	D,R			11	0	0	cactataatttgcttgggttggagattcagtcccagataatgcgtacaaagtccgactataggaggTTTTGTATGCCTTATCTGGAATtgatcacaacctttatgcagaa	TTTTGTATGCCTTATCTGGAAT	3		Supercontig_0059400	69444	69553	+	IG
hco-mir-5897c	L3	R	Ad	R	46	17	10.9332	tggttggaagaacagtcccagatgattcgtacaaagtccgaccataggaggTTTTGTATGTATTATCTGGAATTgtgcacaacc	TTTTGTATGTATTATCTGGAATT	3		Supercontig_0040837	19996	19913	-	IG
hco-mir-5898-3p	L3	D,R			45	0	0	tttcttcttgactaccttacgcttttgattgttactaaacttttgtcttgtttatacgaCAGTTTGGAACAATCGAAGCCgtgcggtggtatggacttcttg	CAGTTTGGAACAATCGAAGCC	3	TTTTGATTGTTACTAAACTTTT	Supercontig_0053358	3341	3240	-	IG
hco-mir-5898-5p			Ad	R	0	262	168.5	gactaccttacgcTTTTGATTGTTACTAAACTTTTgtcttgtttatacgacagtttggaacaatcgaagccgtgcggtggt	TTTTGATTGTTACTAAACTTTT	5	CAGTTTGGAACAATCGAAGCC	Supercontig_0053358	3332	3252	-	IG
hco-mir-5899	L3	D,R	Ad	D,R	37182	18859	12128.8	cgtctgtgtgattcatacagcacaggctatgcattccgtgtgcattttctatgactgTACCCGTAATGTACATAGCTTGAGctgtgtgacttctcctattcattctt	TACCCGTAATGTACATAGCTTGAG	3	CAGGCTATGCATTCCGTGTGCA	Supercontig_0054472	133	239	+	IG
hco-mir-59	L3	D,R	Ad	D,R	4135	4012	2580.23	caccagccagacctgctcgggttcgtcaagagtacgatccggaactgacttcggattTCGAATCGTCACTCTTGATGCTCtcgtgtacatctgagccctgcctagt	TCGAATCGTCACTCTTGATGCTC	3	TCGTCAAGAGTACGATCCGGAA	Supercontig_0057555	12085	11980	-	IG
hco-mir-5900	L3	D,R	Ad	D,R	23	120	77.1755	gggtagaatgaaacccaatgcatgtggtagcagagtcacttggataaaatcccagtattggcctagAATTCTATCCAAGTGACTCTGCtaccatgcatgtccccgcattc	AATTCTATCCAAGTGACTCTGC	3	AGAGTCACTTGGATAAAATCCC	Supercontig_0055092	2295	2404	+	IG
hco-mir-5901	L3	D,R	Ad	D,R	3	27	17.3645	tagtgtagttcacatagcagtgattcactccttctgaccatagcgctgttggacgTTATGGTCAGAAGGAGTGAACTAcgactcctgtgactatgccagt	TTATGGTCAGAAGGAGTGAACTA	3	ATTCACTCCTTCTGACCATAGCG	Supercontig_0056749	60	159	+	IG
hco-mir-5902-3p			Ad	D,R	0	26	16.7214	ttgtcagtagccatcaactctctctgggataacacctctcttcagcgtgaccgtcatgAAGAGGAGCGTTGTCACAGTGAgggtgaaagtggctgaatgtgac	AAGAGGAGCGTTGTCACAGTGA	3	TCTGGGATAACACCTCTCTTCA	Supercontig_0056823	4332	4230	-	IG
hco-mir-5902-5p	L3	D,R			16	0	0	ttgtcagtagccatcaactctcTCTGGGATAACACCTCTCTTCAgcgtgaccgtcatgaagaggagcgttgtcacagtgagggtgaaagtggctgaatgtgac	TCTGGGATAACACCTCTCTTCA	5	AAGAGGAGCGTTGTCACAGTGA	Supercontig_0056823	4332	4230	-	IG
hco-mir-5903	L3	D,R	Ad	D,R	74	437	281.047	attcaataaaacacagagagtgcgacaccgttcagatgtttttgtctccagtacaatgtgattgTACCGGGATATGGAACGTCTGAAtggggtcgtacgttacccagacg	TACCGGGATATGGAACGTCTGAA	3		Supercontig_0056823	4221	4112	-	IG
hco-mir-5904a	L3	D,R			2	0	0	ccatcgcttgtcattgttttcgAGTGTGATAGTGGTTTTGCAAactgaagtattgtaaacccactattttcacttcgaaaatgagaagatcgttctcaca	AGTGTGATAGTGGTTTTGCAA	5	GTAAACCCACTATTTTCACTTCG	Supercontig_0057936	1395	1494	+	IG
hco-mir-5904b	L3	R			25	0	0	gcttccccgttttcgagtgtcgtggtggcttttacaaactgaagtattGTAAACCCTCTACTTCACTTCGAAaataagaagg	GTAAACCCTCTACTTCACTTCGAA	3	CGAGTGTCGTGGTGGCTTTTACAA	Supercontig_0024488	1269	1188	-	IG
hco-mir-5904c	L3	D			5	0	0	ccatcgcttctcatagttttcgagtgtgatagtggttttacaaactgaagtattgCAAACCCACTATTTTCACTTCGAaaatgagaaggtcgttctcacat	CAAACCCACTATTTTCACTTCGA	3	GAGTGTGATAGTGGTTTTACA	Supercontig_0059301	15402	15302	-	IG
hco-mir-5905	L3	D,R			3	0	0	ctgagtagatcacacggagaggTCTGAAAGGCTGAAGTTTTTGGCgttaatcggttgccaggacttcatctttttagacttttccgaggtcaaagctttttg	TCTGAAAGGCTGAAGTTTTTGGC	5	CAGGACTTCATCTTTTTAGACT	Supercontig_0058754	2830	2729	-	IG
hco-mir-5906	L3	D,R			60	0	0	cccctaacgtcctggtcctggtTGGCAATGAGCTAGCTAATTGTTccaacggccaacattagctggtctattgccagcctgtacctcgacatcctggcct	TGGCAATGAGCTAGCTAATTGTT	5	CATTAGCTGGTCTATTGCCAGC	Supercontig_0059145	22737	22638	-	IG
hco-mir-5907	L3	D,R			5	0	0	tttctgtttcgaattgatttcgagtccaacagaggtagtcactcaattatgacgagTGAACCCTTTGTCGTGACATCGAgaacttttcgatattatcgtcc	TGAACCCTTTGTCGTGACATCGA	3	GAGTCCAACAGAGGTAGTCACT	Supercontig_0059189	12246	12146	-	IG
hco-mir-5908-3p			Ad	D	0	2279	1465.69	agtcccagcgttcagtctaatgcgatgattgtgcactggtgaggtacgaatggtacTTCATCAGGCCTCAGTCATCTACATtcgactgaacttcgcttcatgcaga	TTCATCAGGCCTCAGTCATCTACAT	3		Supercontig_0059203	49676	49571	-	IG
hco-mir-5908-5p	L3	D,R			13	0	0	gtcccagcgttcagtctaatgcGATGATTGTGCACTGGTGAGGtacgaatggtacttcatcaggcctcagtcatctacattcgactgaacttcgcttcatgc	GATGATTGTGCACTGGTGAGG	5	TCATCAGGCCTCAGTCATCTA	Supercontig_0059203	49675	49574	-	IG
hco-mir-5909	L3	D,R	Ad	D	3	29	18.6507	agctttggagttgattgaaggagaagaatggagagttgcaggagctgagtacctTCTGCAACTCTTCATTCTTGTCcgtcagctctcctttggttttat	TCTGCAACTCTTCATTCTTGTC	3	GAAGAATGGAGAGTTGCAGGAG	Supercontig_0059552	18823	18725	-	IG
hco-mir-5910	L3	R	Ad	R	29	9	5.78816	tccaagcgtgCCTCCCCAATTCGATCGAGGCGAgttcatacatcgcccagacgaagttggggaagcatattctga	CCTCCCCAATTCGATCGAGGCGA	5		Supercontig_0001751	1145	1219	+	IG
hco-mir-5911a	L3	R			6	0	0	ttgatggtgttgtgaggctgacttgcttgggagttcattcatgtcccTAAGCGCTTCATCCTTATAGACaccttcagcg	TAAGCGCTTCATCCTTATAGAC	3	TGTGAGGCTGACTTGCTTGGGAG	Supercontig_0013758	9499	9421	-	IG
hco-mir-5911b	L3	R			156	0	0	gagggtgttgTAAGGTTGACTTGCTTAGAAGCTtgtttattcttctaagctcttcactcttatagacaccttca	TAAGGTTGACTTGCTTAGAAGCT	5	CTTCTAAGCTCTTCACTCTTATA	Supercontig_0048341	3267	3194	-	IG
hco-mir-5911c	L3	R	Ad	R	23	5	3.21565	aatgatgttgTGAGGCTGACTTGCTTAGGAGCTtgttcgtgttcctaagctcttcacccttacagacaccttcagcattaga	TGAGGCTGACTTGCTTAGGAGCT	5		Supercontig_0058424	10262	10181	-	IG
hco-mir-5912a	L3	R	Ad	R	6	122	78.4618	actttggtgtggggtggggttaggtgcattcgggtatgtcctcgggtagtcggaTATTCGAATCATCTGCTCCCAGCCaagctatatt	TATTCGAATCATCTGCTCCCAGCC	3		Supercontig_0035889	4216	4129	-	IG
hco-mir-5912b			Ad	D,R	0	25	16.0782	tgggtagacttggagcaaggatggggttaggtgcattcgagtatgtcctcgggtagtcggATATTCGAGTCCCTGCTCCCAGCcaacctagacaagctatcacaa	ATATTCGAGTCCCTGCTCCCAGC	3	TGGGGTTAGGTGCATTCGAGTATGTCC	Supercontig_0031647	1503	1399	-	IG
hco-mir-5913	L3	R	Ad	D,R	13	18	11.5763	attgtccagaactcggtatattgcgtctcgctgcatcctactaaaccttcatccgccattaggcggATAAAGGTCTAGTAGTGATGCAgtgagagcctctcttctgaagt	ATAAAGGTCTAGTAGTGATGCA	3		Supercontig_0044788	267	158	-	IG
hco-mir-5914	L3	R	Ad	D,R	13	9	5.78816	ttgtaacgcgccacttagcactgttcgacctccgcccatgctccagttactattatgacagcaaaTAGTGACTAGCATAGGCAGAGGtggagcagttacaatgatcattc	TAGTGACTAGCATAGGCAGAGG	3		Supercontig_0045970	393	502	+	IG
hco-mir-5915	L3	R			36	0	0	aagtacatttTTAAGTAGTGACGCCATTGTAAcgatttttggcttacatttggcttactgcttaggaatgttttcat	TTAAGTAGTGACGCCATTGTAA	5		Supercontig_0047116	4429	4353	-	IG
hco-mir-5916	L3	R	Ad	R	6	4	2.57252	agctataactaatctttttgatgagatgttctgtcctaatctacagctggGCAGACCATCTGATCAGAGAGATtagttacggc	GCAGACCATCTGATCAGAGAGAT	3		Supercontig_0047707	307	225	-	IG
hco-mir-5917	L3	R			27	0	0	tgcgtaaaaggagcagcgggtccagccggtgttccaggacaacctgGAAAACCGGGTAGACCTGGAGCTccgggcacgc	GAAAACCGGGTAGACCTGGAGCT	3		Supercontig_0055323	7271	7193	-	IG
hco-mir-5918a	L3	R	Ad	D,R	4	26	16.7214	tccctcgctgatgggataacgggtagcacgataggaagacaagctgttgcgcaggcTAGTCTCCTCGATCGTGTTACCCAatgtctcatcgctgctgaaccg	TAGTCTCCTCGATCGTGTTACCCA	3	GGTAGCACGATAGGAAGACAAGC	Supercontig_0055895	14768	14667	-	IG
hco-mir-5918b			Ad	D,R	0	25	16.0782	ccccttcgctgataggataacgggtagcacgattgtgagacaagcttgcgcagaagcTCGCTCTACATCGTGTTACCCAatgtctcatcgccgttggaccctt	TCGCTCTACATCGTGTTACCCA	3	GGTAGCACGATTGTGAGACAAGC	Supercontig_0031310	10	112	+	IG
hco-mir-5918c			Ad	D,R	0	40	25.7252	cccccttgctgatgggataacgggTAATACGATTATGAGGCAAGCTttttcaaaagctagcctatacatcgtgttacccattgtctcacctccgttggacctt	TAATACGATTATGAGGCAAGCT	5	CTAGCCTATACATCGTGTTACC	Supercontig_0031310	1568	1670	+	IG
hco-mir-5918d			Ad	R	0	26	16.7214	agtgggataacgggtaacacgatggaagacaagctttcccttctgCTCGGCTTCTCATCGTGTTACCCAacatctcatc	CTCGGCTTCTCATCGTGTTACCCA	3		Supercontig_0031310	978	1056	+	IG
hco-mir-5919	L3	R	Ad	R	33	11	7.07442	cgcgacagttcaactcctcaaaccggtgccaaaagccccattatgagcggGTTTGGTTGCCGTTTTGAGGTgttgacgagc	GTTTGGTTGCCGTTTTGAGGT	3		Supercontig_0056823	4438	4358	-	IG
hco-mir-5920	L3	R			105	0	0	ggtgtacaggGTTTTGTCATTCGTATTGTGAAGCgacaatatgctttcatcgtatgcgatgccaaaatccagaccca	GTTTTGTCATTCGTATTGTGAAGC	5		Supercontig_0057873	10380	10456	+	IG
hco-mir-5921-3p			Ad	D	0	18	11.5763	attcctcctacttgcagacattctgcaatgaaatctagtagacctaggagagtatggCCTATTAGTTTTCCTTGCCGAAagtctccattgatacgaaatact	CCTATTAGTTTTCCTTGCCGAA	3	CTGCAATGAAATCTAGTAGACC	Supercontig_0058190	23678	23779	+	IG
hco-mir-5921-5p	L3	R	Ad	R	6	28	18.0076	tgcagacattCTGCAATGAAATCTAGTAGACCTAggagagtatggcctattagttttccttgccgaaagtctccat	CTGCAATGAAATCTAGTAGACCTA	5	GCCTATTAGTTTTCCTTGCCGAA	Supercontig_0058190	23690	23765	+	IG
hco-mir-5922	L3	R			11	0	0	tggtagtgttCGGGTGACTTGAGTACATGAACTttgactgaccatgtactcaagtcgcccaaacaccactg	CGGGTGACTTGAGTACATGAACT	5		Supercontig_0058491	9955	9885	-	IG
hco-mir-5923	L3	R	Ad	D	3	15	9.64694	agaaacaacaccaggtaccaggTCTGCCAAAACGCTCTCTTTTGgaagctgctacaaaggagtgcggaatggtagacctggacctgttcctgcgaggct	TCTGCCAAAACGCTCTCTTTTG	5	AAGGAGTGCGGAATGGTAGACC	Supercontig_0059532	75079	74981	-	IG
hco-mir-5924a	L3	D			1	0	0	aaggtccgtttatgagatatgtCAACACAGCCAGATGCAGTAGttcttttcgtcacaactgcttccagctgtgctgacatatctcataaaagagggcctcat	CAACACAGCCAGATGCAGTAG	5	ACTGCTTCCAGCTGTGCTGAC	Supercontig_0005477	898	999	+	IG
hco-mir-5924b			Ad	D,R	0	6	3.85878	taaggtccgtttatgagatatgtcaacacagccagaagcagtagttcttttcgtcgcAACTGCTTCCAGCTGTGCTGACATatctcataaaagagggcctcat	AACTGCTTCCAGCTGTGCTGACAT	3	GTCAACACAGCCAGAAGCAGTAGT	Supercontig_0058125	6894	6792	-	IG
hco-mir-5925	L3	D			2	0	0	agcatagtccgtacaaaaaatcttcttcccgggacctccatatcaaattttgatctgATATGGAGTTCCTGGGGGGATGAtttttttgggaagtcccaagtt	ATATGGAGTTCCTGGGGGGATGA	3	TTCTTCCCGGGACCTCCATATCA	Supercontig_0010265	1289	1188	-	IG
hco-mir-5926	L3	D	Ad	D	8	8	5.14503	aagcttttgttttggggaattccgttccgtttcgttccacggagtgccgctcctggtgatctagTGGCACTCCGTGGAACGAAACGGAacggttccacgattattaacga	TGGCACTCCGTGGAACGAAACGGA	3		Supercontig_0025264	1293	1184	-	IG
hco-mir-5927	L3	D			1	0	0	cgcccctcaacgctaaaccccgCCCACTCAATAAACAATTCGTgtagaaggatagcgatccattaaaaccgctatttttctatatgaattgtttattaagtgggcgggtt	CCCACTCAATAAACAATTCGT	5	GAATTGTTTATTAAGTGGGCG	Supercontig_0034976	1323	1214	-	IG
hco-mir-5928a	L3	D			12	0	0	gcctatcatttgggcccaaattTGAAGTAGAGTAGATTTGTAGGATCagttgaccctactgaaccgctctacttcgagtttgtgccccgaaaattggcgtcataggcgta	TGAAGTAGAGTAGATTTGTAGGATC	5		Supercontig_0054358	1129	1020	-	IG
hco-mir-5928b			Ad	R	0	6	3.85878	ggcccaaaacTGAAGTAAGGTAGATTAGTAAGGTcagctgatcctactattctactgtacttcgaaattgggcccaa	TGAAGTAAGGTAGATTAGTAAGGT	5	CTACTATTCTACTGTACTTCGAAA	Supercontig_0011194	126	50	-	IG
hco-mir-5928c			Ad	R	0	4	2.57252	ggcccaattcTGAAGTAAGGTAGACTAGTAAGGTcagttgatcctactattctactgtacttcgaaatcgggcccaa	TGAAGTAAGGTAGACTAGTAAGGT	5	CTACTATTCTACTGTACTTCGAAA	Supercontig_0053792	4473	4397	-	IG
hco-mir-5928d			Ad	R	0	12	7.71755	ggcacaaaccTGAAGTAGAATAGTTGGGTATGGTcagctgatcctactgatctactctgcttcaagtttgtgctc	TGAAGTAGAATAGTTGGGTATGGT	5		Supercontig_0056785	1875	1801	-	IG
hco-mir-5928e			Ad	D	0	18	11.5763	ataggatcattggggcacagatTTCAAGTAAAGTAGGTTAGTAGGATCagctgactctactaaactatcttacttcgaatttgtgccccaatgataggcgttagagtcgt	TTCAAGTAAAGTAGGTTAGTAGGATC	5		Supercontig_0058060	11838	11729	-	IG
hco-mir-5929	L3	D			5	0	0	ccattcctcgaaggtcccctggTGAATCGCTTTGTTCACTTTCATGGtcagaaggtccagtagttaacattgcggttttctagtgttcttccgatttttctggt	TGAATCGCTTTGTTCACTTTCATGG	5	AGTAGTTAACATTGCGGTTTTCT	Supercontig_0058238	1206	1103	-	IG
hco-mir-5930	L3	D			4	0	0	cagttctgagaccgatgttaagCAGGGGCGACGTAGAACACATGCAcgtgaatgcatgagttgctagtcgcccgacaccactagacgacgacagcaacc	CAGGGGCGACGTAGAACACATGCA	5	CATGAGTTGCTAGTCGCCCGACAC	Supercontig_0059070	32503	32405	-	IG
hco-mir-5931			Ad	D,R	0	7	4.5019	cattctgcagagcaaccgagacTGCAGGTCTTGATTGGAAGGCTtgtcccaatcaggctttccagctaggacctgcagccttagttgctgtgaataaatct	TGCAGGTCTTGATTGGAAGGCT	5	CTTTCCAGCTAGGACCTGCAGC	Supercontig_0023078	51	151	+	IG
hco-mir-5932			Ad	D,R	0	40	25.7252	acgaccctacgtagaccccgtctcagtgtctctaaccgttgtcaaaatcagcgagattgcaggATTTTGGTCGGTGGTTAGAGTCActgagaaggtgacgatcattgcaa	ATTTTGGTCGGTGGTTAGAGTCA	3		Supercontig_0056823	3982	3873	-	IG
hco-mir-5933			Ad	D,R	0	5	3.21565	cgcgccttttttggatatcggtgactgttctgcacagtgcaGAATGGTGATTGTTGCGTCCGCAgaagacgcaggtctggatgaacctttggttttgtgttttaggttca	GAATGGTGATTGTTGCGTCCGCA	3	TGGATATCGGTGACTGTTCTG	Supercontig_0032588	1833	1942	+	IG
hco-mir-5934			Ad	D,R	0	6	3.85878	cctactcccagtgcgatcccactgcgcttttgatccgactaacgagcttccttttcgTTAGTCTGATCAGAAGCGTGGGgggagctggggactgctcgaggc	TTAGTCTGATCAGAAGCGTGGG	3	TGCGCTTTTGATCCGACTAACG	Supercontig_0033022	1400	1501	+	IG
hco-mir-5935			Ad	D,R	0	15	9.64694	gcgaaactaatcgagagggccagattgatgccacattacgaccactcagttgaaaatcatgtgAGGGATCGTAATGTGGCATCGAtctggccctatttatttcctcccaa	AGGGATCGTAATGTGGCATCGA	3		Supercontig_0033389	1657	1766	+	IG
hco-mir-5936			Ad	D,R	0	27	17.3645	taatttcttcaatagtgagcaggaagcgaaaaggagctttcatagtatcaacctcctgacgctgATACTGTGAAAGCTCCTTTGTCccttcctgctcactatttcacatt	ATACTGTGAAAGCTCCTTTGTC	3		Supercontig_0041896	226	117	-	IG
hco-mir-5937			Ad	D,R	0	13	8.36068	ttaacgacaatgactgctttcatagtccacgatttggcgagcgagcgaccggtcgttcgcccAATCGTGGACTATGGAAGCAGCcaatgattggcaagatatgctaaccc	AATCGTGGACTATGGAAGCAGC	3		Supercontig_0045349	3934	3825	-	IG
hco-mir-5938			Ad	D,R	0	2	1.28626	acgaagaagggatcggttcccctCGCCGACTTTACCAAGCTTGGCAgccttagatagattgtcgggtatggatgtcggcataaatcattgtcagatccacgaacttcc	CGCCGACTTTACCAAGCTTGGCA	5	TCGGGTATGGATGTCGGCATA	Supercontig_0049458	4995	4888	-	IG
hco-mir-5939			Ad	D,R	0	90	57.8816	caccagatgggctcctgggctccaacatatggcgatcgcagcaggattcgtgccTGCCGTGGTCGCCATGTGTTGGAATCcacgtgttcctgcttctcgctc	TGCCGTGGTCGCCATGTGTTGGAATC	3		Supercontig_0054148	550	449	-	IG
hco-mir-5940			Ad	D,R	0	21	13.5057	gagctgtccgatgggccgtcgggaagtccggctcagcaggaccgagcccacactccctccgttGGAGGGAGTGTGGGCTCGGCcctgctgagacggcccatcggaccttc	GGAGGGAGTGTGGGCTCGGC	3		Supercontig_0059639	20265	20156	-	IG
hco-mir-5941			Ad	D,R	0	16	10.2901	aagcgcggactgtttcattgtctgtcagtggcagaggcagccgcatcgttacgcagctgccgctTAACGATGTGCTGACCTCTGCgttcgggcttatccagttagcgccg	TAACGATGTGCTGACCTCTGC	3		Supercontig_0058812	47336	47445	+	IG
hco-mir-5942			Ad	R	0	46	29.5839	acgccactttggttcgactcgacctcgcggtaacgtagccataGTGGACGCAGATTGAATCGACCtaagtggtca	GTGGACGCAGATTGAATCGACC	3		Supercontig_0004016	405	479	+	IG
hco-mir-5943			Ad	R	0	3	1.92939	actgtcgcgcCGTCGGAGCGTCCCGCTGAGGCctgtccgcatcggtggttgctcagcagggcgtcccggcggtgcggctagg	CGTCGGAGCGTCCCGCTGAGGC	5	TGCTCAGCAGGGCGTCCCGGCGG	Supercontig_0010653	503	584	+	IG
hco-mir-5944			Ad	R	0	1138	731.881	tcggatcccatgcaaaagggccttcacatgggaatcttctgacaTGAAAGGTCCTATGTGTGGGGCACaaggatgtac	TGAAAGGTCCTATGTGTGGGGCAC	3	TGCAAAAGGGCCTTCACATGGGAA	Supercontig_0034255	1796	1719	-	IG
hco-mir-5945-3p			Ad	R	0	4	2.57252	aaagaggtgcagttttggcgggaagtattaggataaaaagagggcgaggagcgctaacacggctcGAGGACTCCATCGCCTGGACTGGatcaggag	GAGGACTCCATCGCCTGGACTGG	3	AGTTTTGGCGGGAAGTATTAG	Supercontig_0036554	935	1030	+	IG
hco-mir-5945-5p			Ad	R	0	4	2.57252	aaagaggtgcAGTTTTGGCGGGAAGTATTAGgataaaaagagggcgaggagcgctaacacggctcgaggactccatcgcctggactggatcaggag	AGTTTTGGCGGGAAGTATTAG	5	GAGGACTCCATCGCCTGGACTGG	Supercontig_0036554	935	1030	+	IG
hco-mir-5946a			Ad	R	0	12	7.71755	tcatcctctcAGGATTTACACCTGTTGTCGTGAGcatgcggcgtcacgaccctcgcgtgaaatcaagagaggggtt	AGGATTTACACCTGTTGTCGTGAG	5		Supercontig_0037777	258	183	-	IG
hco-mir-5946b			Ad	D	0	2	1.28626	ctagttaagcaggttttcgttcTAGATTTACACCGGTTATCGTGAgcatttttgcatcatgatcctggtgtaatttgagaatgaaaccagaattatttctgtca	TAGATTTACACCGGTTATCGTGA	5	ATGATCCTGGTGTAATTTGAGA	Supercontig_0049185	1196	1299	+	IG
hco-mir-5946c			Ad	D	0	2	1.28626	tatgcgaaatattatttaagttttcctctTGAGCTTTACACCTGTTGTCATGAgcatatagcgtcatgacctggtgtggttttggagaggaaaacgaaaatcaccactaa	TGAGCTTTACACCTGTTGTCATGA	5	ATGACCTGGTGTGGTTTTGGAG	Supercontig_0052539	4462	4571	+	IG
hco-mir-5947			Ad	R	0	12	7.71755	gatccggcgtcgtcgggttgagtggagttgatgtcataccattcacaggttgatctctgatggcaTCAGCTTCCTTGTAGAACGGAatggtatcg	TCAGCTTCCTTGTAGAACGGA	3	CGTCGGGTTGAGTGGAGTTGATG	Supercontig_0047752	15277	15371	+	IG
hco-mir-5948			Ad	R	0	2117	1361.5	tcgatattcggctacgggttttgggtatatttatcttttgttacgataGATCAATATACCCAAGGCTCGGAAacgatgtcgg	GATCAATATACCCAAGGCTCGGAA	3		Supercontig_0047841	11129	11210	+	IG
hco-mir-5949			Ad	R	0	13	8.36068	gcgcgtcgattagtatgtacgcggtgtagtgacagcccagatgtaatgaagtCGTGGGCTTCACGACACTGGGggcgacaacg	CGTGGGCTTCACGACACTGGG	3		Supercontig_0047921	1285	1367	+	IG
hco-mir-5950			Ad	R	0	6	3.85878	tggtggttgatgtcgattcagtcgttgtcgtcggcgtcgtggtgaccgatgTGGATTCAGTTGTTGTAGTCGGCgtcgtggtgg	TGGATTCAGTTGTTGTAGTCGGC	3	TGTCGATTCAGTCGTTGTCGTCGGCG	Supercontig_0049459	544	627	+	IG
hco-mir-5951			Ad	R	0	27	17.3645	gtagatgaccttctccattgccctccgggatgcagtaacGGTTCCGTCAGGACGACGAAGGAAggtcatcttg	GGTTCCGTCAGGACGACGAAGGAA	3		Supercontig_0052298	3873	3801	-	IG
hco-mir-5952			Ad	R	0	5	3.21565	ggcgaatttctgatgcattctttcaaagagctggagatatcattcttcactgctgcgTGAGGGACTGGTCGCGGCAGAATAcggggcgcac	TGAGGGACTGGTCGCGGCAGAATA	3	TGATGCATTCTTTCAAAGAGCTGGA	Supercontig_0053213	9848	9938	+	IG
hco-mir-5953			Ad	R	0	18	11.5763	ctacgccaattgcatcgggacgcacacgtcacacgcaggggtgtggtgcgATTCGTGCGATTCTGGATGCGtgcggcaaat	ATTCGTGCGATTCTGGATGCG	3		Supercontig_0055903	28227	28307	+	IG
hco-mir-5954			Ad	R	0	13	8.36068	attgtcggtattctcgtcgagaaaatggcaatacacttcagaagtgacgGTCATTTTTTCAGGACAGAGTtgccagaacg	GTCATTTTTTCAGGACAGAGT	3		Supercontig_0057127	1544	1465	-	IG
hco-mir-5955			Ad	R	0	15	9.64694	atttgggtttTGACAAGACTCCAAGGACTGGTCAgaatcccgtaggtccgaccagtcgttgaggttgtgtcgaaacctaaatt	TGACAAGACTCCAAGGACTGGTCA	5		Supercontig_0057982	19427	19509	+	IG
hco-mir-5956			Ad	R	0	11	7.07442	ctgccccttgtggtggaagtccagtcctgccacataccgtcaatgtcttaaTGTTGCGGCCTGTACTTCTACCAAattcgggcga	TGTTGCGGCCTGTACTTCTACCAA	3		Supercontig_0058052	16061	15977	-	I,S
hco-mir-5957			Ad	R	0	6	3.85878	caagtcatgacgttggtcaaggagtgcctggactgctctatatttaggtGGTCAGGGCGATACTTCAAGCAGGtcaggggttt	GGTCAGGGCGATACTTCAAGCAGG	3	CGTTGGTCAAGGAGTGCCTGGA	Supercontig_0058357	17436	17518	+	IG
hco-mir-5958			Ad	R	0	18	11.5763	ttttgcttggttcagtacccgactacatatctatgaaaaagaTATAGCCGGGTACTTTACCAGCACtgcagcacct	TATAGCCGGGTACTTTACCAGCAC	3	TTCAGTACCCGACTACATATCTATG	Supercontig_0058439	35819	35744	-	IG
hco-mir-5959			Ad	D	0	31	19.937	cccctctccgctagacctttggcccttgacgttcgagaatcagatcaatggactcTGCTTTTCTAACGCTCAAGGGCTAaagaggaaactggcgaactgtgc	TGCTTTTCTAACGCTCAAGGGCTA	3	GCCCTTGACGTTCGAGAATCAGA	Supercontig_0008626	475	374	-	IG
hco-mir-5960			Ad	D	0	206	132.485	atgctgatgacgtatacttcttgtGTGGTCCGGAGTCGGAGGGTTATctgttgatcccctcggggaatttcccttcggcacaaactcgaccgacatatgttttgcatttttcaccgtttttttgc	GTGGTCCGGAGTCGGAGGGTTAT	5	TTCCCTTCGGCACAAACTCGACCGACA	Supercontig_0007089	398	522	+	IG
hco-mir-5961			Ad	D	0	102	65.5992	ttcgtcactgattctagttggttgtTCCACGAACTACGCATTTCTGAtgtctgccgttatgggatcccatatcggctgatcgtgaaactgcgttcaggagtaccgagaatgggtgacc	TCCACGAACTACGCATTTCTGA	5		Supercontig_0014353	25380	25263	-	IG
hco-mir-5962			Ad	D	0	64	41.1603	ggtctcattcgtctaccttagcgctccgggtgcagcgcccatcgcatcggctgaaggagacccAGTGGGATAGGCGCTGCACTCAGAgcgccgaggtagatctgtccccc	AGTGGGATAGGCGCTGCACTCAGA	3		Supercontig_0015824	4579	4688	+	IG
hco-mir-5963			Ad	D	0	3	1.92939	tttaaaaaaaactccgtttcacttcatttattagaaatgatggcgttgcgagcttttgatggccggcccacgccaataagcctgtccaaaagCTATGGCAGAGGGGCGACCATCgaattttcaaagtgttcccctcaaca	CTATGGCAGAGGGGCGACCATC	3	TGGCCGGCCCACGCCAATAAGCC	Supercontig_0030169	1254	1393	+	IG
hco-mir-5964			Ad	D	0	9	5.78816	gtcgcgttatagcttcccgtgactcggaaagtcgcgatttgaaaacgctttctccttgaaagcgCTTTCAACTCTCGACTGTCCGAAtcatggtgagccattttatgaaga	CTTTCAACTCTCGACTGTCCGAA	3	CGGAAAGTCGCGATTTGAAAACG	Supercontig_0037387	624	514	-	IG
hco-mir-5965			Ad	D	0	5	3.21565	tctcatacaggcggaatatggacgaaatggagagcggagttgtcgcttacatgaGACAATTCTGACATTTCGGAtagtgactctcgaaagcccttga	GACAATTCTGACATTTCGGA	3	CGAAATGGAGAGCGGAGTTGTCGC	Supercontig_0052747	6287	6191	-	IG
hco-mir-5966			Ad	D	0	1	0.643129	gttgtgtgtttgttgtgaatgcgtgaggattctcaagtagaggttttactataaTCTCTACCTAGCAATCCTCACGTAttcacaacaaacggttatgaga	TCTCTACCTAGCAATCCTCACGTA	3	CGTGAGGATTCTCAAGTAGAGGTT	Supercontig_0053214	6206	6305	+	IG
hco-mir-5967			Ad	D	0	2	1.28626	catgcgaaccaagaataacagcaggatgactgtatctcgaaatctgtagtacatggaTTTCGTGATACCGTTATCCGGCtgttactactaattaactacta	TTTCGTGATACCGTTATCCGGC	3	AGGATGACTGTATCTCGAAATC	Supercontig_0053383	388	288	-	IG
hco-mir-5968			Ad	D	0	45	28.9408	accgcggcggctgtctgaaagttggctgctgtgagttcgtcgggaaatactgaagtatgtctgctcacatgtgaTCATACTACAGTAGTTCTTGACGAatttacagcggtccccactcacac	TCATACTACAGTAGTTCTTGACGA	3	GTCGGGAAATACTGAAGTATGTCT	Supercontig_0053753	9748	9627	-	IG
hco-mir-5969			Ad	D	0	1	0.643129	aaaaaactcatatgggaggtggacacataacataagccttcttattatattttactataagaaGGCTTCATATTATGTGTCcacctttgagttcccatcaggt	GGCTTCATATTATGTGTC	3	CACATAACATAAGCCTT	Supercontig_0054347	24255	24153	-	IG
hco-mir-5970			Ad	D	0	1	0.643129	agaaagtgatgacaacgctaggCATTGATCGATATGACTCAcgcggtcctgaacgcaatctgatctgcgttttcagtacgtggcgagtaaggcggtcggtcggttgaaac	CATTGATCGATATGACTCA	5	AGTAAGGCGGTCGGTCGGTTGA	Supercontig_0056965	23701	23592	-	IG
hco-mir-5971			Ad	D	0	5	3.21565	cactatcgctttgtatattgcgggggtgatgaatagtgaatgggaatctctatgaatGTAGATGATTTCAAAAATCACGCGTCCTGACCCGcttgaagcctgatgggtggcatcg	GTAGATGATTTCAAAAATCACGCGTCCTGACCCG	3	GGGGTGATGAATAGTGAATGGGAATCTCTATGA	Supercontig_0057010	27476	27362	-	IG
hco-mir-5972			Ad	D	0	1	0.643129	gctgcaccagcaaaacctcagcttgggcttaagcttcggagtcgccttaggctaagGCTTCGTCTGAGGCTTAGGCTTAGGCttcggcttcgtcttaggcttag	GCTTCGTCTGAGGCTTAGGCTTAGGC	3	TTGGGCTTAAGCTTCGGAGTCGCCT	Supercontig_0057681	20952	20849	-	IG
hco-mir-5973			Ad	D	0	1	0.643129	gccggccattcttctgccgagatgaagtcggagagttcgctcttgcaccacgcttggacgatcttggccttgtgagcgggcgccgaatCTTGCTGGAATGTCCAGGGgcg	CTTGCTGGAATGTCCAGGG	3	CCGGCCATTCTTCTGCCGAGAT	Supercontig_0057811	8984	8875	-	IG
hco-mir-5974			Ad	D	0	1	0.643129	tttagcgtcgatcaccatcttctgccatcgaaactgattctcttcggaaaccaaagAGAATCAGTTTCGATTGCAGAAgatggtgataggatactgttga	AGAATCAGTTTCGATTGCAGAA	3	CTGCCATCGAAACTGATTCTCT	Supercontig_0058114	20133	20232	+	IG
hco-mir-5975			Ad	D	0	5	3.21565	taatatttattcaaaggagtggagagtcggccgattactacaaccttctttgacaaagTTGTAGTAATCGGCTGACCCTCCActcctttgaatgactaggagtt	TTGTAGTAATCGGCTGACCCTCCA	3	GAGAGTCGGCCGATTACTACAACC	Supercontig_0059071	73314	73211	-	IG
hco-mir-5976			Ad	D	0	1623	1043.8	catctctccggacccccatttcaatgacatgaccgttttctaggcgacgagtTGGTCAAATATCACCATCTGCtagttatgaaagtagatacgtgatgttcgaccgactcgagtcgaatacccttcgattcat	TGGTCAAATATCACCATCTGC	5	AGATACGTGATGTTCGACCGAC	Supercontig_0059218	9622	9754	+	IG
hco-mir-5977			Ad	D	0	1	0.643129	cgtcgttacgctagagagaattggacttctgtgaaagtggagtgttgctttatttgagtgttttgttttaattgaatgaagTATGTTTAGTTATAGAACCACGTtcgattctatttatgcttatga	TATGTTTAGTTATAGAACCACGT	3	GGACTTCTGTGAAAGTGGAGTGTTGCT	Supercontig_0059340	31492	31367	-	IG
hco-mir-5978			Ad	D	0	83	53.3797	tgccaacaattcatttgcccatgTTCGAGACTAGAGTCACTCCGCAttctctgatgaatgtggagtgctaaaatgttctcgaatatcaaataggcatattatgcgagtaggcctcgctc	TTCGAGACTAGAGTCACTCCGCA	5		Supercontig_0059385	37221	37339	+	IG
hco-mir-5979			Ad	D	0	9	5.78816	gcgcaggaaatatgtatgttcaTGGATGATCGCGAAAGTGCCATGAcatccaatccatggcacttttgcgatcattcatgaacatatatccaatagaaaactg	TGGATGATCGCGAAAGTGCCATGA	5	ATGGCACTTTTGCGATCATTCATG	Supercontig_0059515	17075	17177	+	IG
hco-mir-5980			Ad	D	0	1	0.643129	ttttcaacggctcaccttgcagAGGCACCTACAGAACTATtatagtgaatagttctgaaagtgcctctgcaaggtgtgccgttaaactcagcaaa	AGGCACCTACAGAACTAT	5	AGTTCTGAAAGTGCCTCT	Supercontig_0059561	3803	3709	-	IG
hco-mir-5981			Ad	D	0	5	3.21565	ttaatcttcttcccatccctgcTGTTTACAAAATTAGGACCCTGCttctgtaaacagcagggtcctaattttgtgaacagcagggatgggaaagtggtaatgtc	TGTTTACAAAATTAGGACCCTGC	5	AGGGTCCTAATTTTGTGAACAGC	Supercontig_0059667	41269	41166	-	IG
hco-mir-5982			Ad	D	0	8	5.14503	atacatagtaatgacgaccgctAGCTCCTCAGGAGTTGGTAGGTAcctttcggtactcaccgactcctaagaagctagcggttctgcgacgttgcagaact	AGCTCCTCAGGAGTTGGTAGGTA	5	CTCACCGACTCCTAAGAAGCTAG	Supercontig_0059695	1303	1403	+	IG
hco-mir-5983	L3	D,R	Ad	D,R	9459	73849	47494.4	ctcgtttcgtggcgtgcagtgcgagtctatcgtgtctcaaagcgagtattacctgcTTTGGCACATGTTAGGCCGGCAgtacagcccgagtattggaagtc	TTTGGCACATGTTAGGCCGGCA	3	CGAGTCTATCGTGTCTCAAAGC	Supercontig_0025284	900	800	-	IG
hco-mir-5984a	L3	D,R	Ad	R	9	32	20.5801	accgaatattttggccatcataaaaccgtctaaagagtacgcttctatgcatagaaGTGTACTCTTTAGACGGTTCTAtgatgatttttataccttcttgc	GTGTACTCTTTAGACGGTTCTA	3	AAACCGTCTAAAGAGTACGCTT	Supercontig_0016781	12486	12586	+	IG
hco-mir-5984b			Ad	R	0	10	6.43129	aatcatcatagaaccgtctaaagagtacacttctatgcatagaaGCGTACTCTTTAGACGGTTTtatgatggcc	GCGTACTCTTTAGACGGTTT	3		Supercontig_0016781	12571	12498	-	IG
hco-mir-5985-1			Ad	R	0	56	36.0152	gcgaggatgaAAACACTGACTTGTAACATCGGCtggccaccagccgatgttacaagtcagtgtttttatcctcgca	AAACACTGACTTGTAACATCGGC	5		Supercontig_0057779	3544	3619	+	IG
hco-mir-5985-2			Ad	R	0	56	36.0152	cgaggataaaAACACTGACTTGTAACATCGGCTggtggccagccgatgttacaagtcagtgttttcatcctcgc	AACACTGACTTGTAACATCGGCT	5		Supercontig_0057779	3617	3544	-	IG
hco-mir-60			Ad	D	0	716	460.481	gatggccgcaacgctgttcctgagctggaaactgtcataaaatcctttctgagcgaTATTATGCACATTTTCTGGTTCAAgacatgttcggccgacccacag	TATTATGCACATTTTCTGGTTCAA	3	GAGCTGGAAACTGTCATAAAATC	Supercontig_0035395	14887	14786	-	IG
hco-mir-61	L3	D,R	Ad	D,R	14833	845593	543826	ttgtgttcctgctgtgctcctgctcactaaccccgggtgactggctggtcctggctacggctcaTGACTAGACTGTTACTCGGCGTgggtggcagtgctcaaatgtcgcc	TGACTAGACTGTTACTCGGCGT	3	CCCGGGTGACTGGCTGGTCCTG	Supercontig_0041242	292	401	+	IG
hco-mir-63a	L3	D,R	Ad	D,R	1622	2241	1441.25	cttgtattcttctgatgatcatacctgttcgacgggagtcatcgtccttatggtacAATGACACTGTTGCGAACTGGGATggtcaaaggcattcgttccgcata	AATGACACTGTTGCGAACTGGGAT	3	ACCTGTTCGACGGGAGTCATCGT	Supercontig_0012399	1028	1131	+	IG
hco-mir-63b			Ad	R	0	15148	9742.12	ctcgtcctcactccgattcgccggtagtcatcgtcatcggtgagcaCTATGACACTGTCGCGAATTGGGGtgattagagc	CTATGACACTGTCGCGAATTGGGG	3	CTCCGATTCGCCGGTAGTCATCGT	Supercontig_0012399	1203	1282	+	IG
hco-mir-7	L3	R	Ad	R	85	13	8.36068	ggttgccgaaTGGAAGACAGGAGATTGCGTCGTtgcactttcacctcgctgcaatccccgtctatccgatcggctcactg	TGGAAGACAGGAGATTGCGTCGT	5		Supercontig_0048903	15090	15011	-	I,S
hco-mir-71	L3	D,R	Ad	D,R	33541	85326	54875.6	tgccagccggtgcatggagagagtgcgagtagttctgagggTGAAAGACATGGGTAGTGAGACgctttgttctggccgtatcactattctgtttttcgccctttgaatctacgcaatatgca	TGAAAGACATGGGTAGTGAGAC	5	ATCACTATTCTGTTTTTCGCC	Supercontig_0058429	15938	16059	+	IG
hco-mir-76	L3	D,R	Ad	D,R	763	34	21.8664	gcatctgtcaccgtcattcggacggacttcagctcaacgagtaccaacgtctgcgataTTCGTTGTTTATGAAGCCTGGccgagtaggagacatcagaacatccc	TTCGTTGTTTATGAAGCCTGG	3	GGACTTCAGCTCAACGAGTA	Supercontig_0054373	29267	29371	+	IG
hco-mir-79	L3	D,R	Ad	D,R	323	255	163.998	ttctgtccggtttggttcttctctttggtgatttggcttatatgactgacatgcatcATAAAGCTAGGTTACCAAAGCTAagcgcctgacgcctttttgcctat	ATAAAGCTAGGTTACCAAAGCTA	3	TCTTTGGTGATTTGGCTTATATGA	Supercontig_0019124	845	742	-	IG
hco-mir-790	L3	R	Ad	R	13729	7	4.5019	gctatgacggCTTGGCACTCGAGAACGACTGCGcagatgacgcagcgatcgacggtgccaaaccaacggctcgcca	CTTGGCACTCGAGAACGACTGCG	5	CAGCGATCGACGGTGCCAAACCAA	Supercontig_0053577	15218	15143	-	IG
hco-mir-83	L3	D,R	Ad	D,R	1602	1175	755.677	ccctctattgatgagtgatagtcctgaatttatttgcgagctggacaatgaaaagatcTAGCACCATGTAAATTCAGCAtttgagctcgtctcacttggtttcc	TAGCACCATGTAAATTCAGCA	3	CTGAATTTATTTGCGAGCTGGA	Supercontig_0057390	57420	57523	+	IG
hco-mir-84	L3	R	Ad	D	18	30702	19745.4	tagagctgagctcagtgcacagcTGAGGTAGTTTTAAATGTTATGAttttattgttcataacatttatcctacttcgtctgttcatgagttatatcctgact	TGAGGTAGTTTTAAATGTTATGA	5	ATAACATTTATCCTACTTCGTC	Supercontig_0014344	17785	17684	-	IG
hco-mir-86	L3	D,R	Ad	D	2506	910	585.248	tttggcagagcgacccaccagtTAAGTGAATGCTTTGCCACAGTCTtagacattgtaagctgggccgaggttcgcttaggctggagggcgccgacatcgggtc	TAAGTGAATGCTTTGCCACAGTCT	5	GCTGGGCCGAGGTTCGCTTAGG	Supercontig_0056735	15305	15407	+	I,S
hco-mir-87a	L3	D,R	Ad	D,R	8712	2157	1387.23	ccatgaatgagctccgtctcgccgcctgaacctttcgtctcaacctctatgccgggcagGTGAGCAAAGTTTCAGGTGTGCgagcggactcgtatactccgttgcc	GTGAGCAAAGTTTCAGGTGTGC	3	CCGCCTGAACCTTTCGTCTCAACCT	Supercontig_0055350	29308	29413	+	IG
hco-mir-87b	L3	D,R	Ad	R	171444	19016	12229.7	taccctataaggatggtccatcccgcctgacacttgactcaaacctcatttaaagaagGTGAGCAAAGTCTCAGGTGTGGcggcctatcctagatnnnnnnnnnng	GTGAGCAAAGTCTCAGGTGTGG	3	CCGCCTGACACTTGACTCAAACCT	Supercontig_0056074	17838	17932		IG
hco-mir-9	L3	D,R	Ad	D,R	30293	8184	5263.37	tctaaaagccgagcctattgatcTCTTTGGTTATCTAGCTGTATGActttatggactcataaggctggacgactaaaggaatcaattcgtcgctcgctctcttga	TCTTTGGTTATCTAGCTGTATGA	5	ATAAGGCTGGACGACTAAAGGAA	Supercontig_0055909	4605	4501	-	IG
hco-mir-993	L3	D	Ad	D	79645	7564	4864.63	cattttctggttgataatcgtcctacctgatagtacgagattgttcctatatcgaaaTAAGCTCGTCGCTACAGGCAGAAtgaaagaaagccattgatcggtcc	TAAGCTCGTCGCTACAGGCAGAA	3	CTACCTGATAGTACGAGATTGTT	Supercontig_0057750	4702	4805	+	IG
