# Supplementary material for: Diversity in parasitic nematode genomes: the microRNAs of Brugia pahangi and Haemonchus contortus are largely novel
Source: BMC Genomics. 2012 Jan 4;13:4. doi: 10.1186/1471-2164-13-4 (PMC3282659; doi:10.1186/1471-2164-13-4)
Supplement: Additional file 3 — miRNAs predicted by homology. This file contains full details of the miRNAs predicted by homology. [file 1471-2164-13-4-S3.XLS]

## Sheet: Bpa homology predictions
Additional File 3. miRNAs predicted by homology
Name	Found by homology with	Precursor sequence (mature in uppercase)	Mature	Arm	Scaffold	Scaffold accession	Start co-ords	End co-ords	Strand	Seed and overall homology pass	Microarray pass	Genomic location	Cluster
bpa-mir-5881c	sme-miR-2204-5p	agtttaggatTGAAATTAGGACAACTACGACACtaagggcgacttttgcgcccttagtgtcgtagttgtccgattttaagttacttccatattttaattttgc	TGAAATTAGGACAACTACGACAC	5	scf_14979	DS239418.1	1405570	1405468	-	Y	Y	IG	Y
bpa-mir-232	ppc-miR-232	atgagaataaatgcatctgaaatgcgaaTAAATGCATCTAAGATGCGAATGgacgcatctgaaatgcgaataaatgcatctaagatgcgaatggacgcatcta	TAAATGCATCTAAGATGCGAATG	5	degen_scaff_9358	DS254860.1	251	149	-	Y		IG
bpa-mir-5883-1	sme-miR-1c	cctcacgcagaatttattcgactcggtcccctccatatcgcgtccctcgctcatttcatgtatgtctcggTGGAATGGTGTGAGTAGTGTGgtatgtcgat	TGGAATGGTGTGAGTAGTGTG	3	scf_15370	DS239807.1	4835	4935	+	Y	Y	IG
bpa-mir-5883-2	sme-miR-1c	cctcacgcagaatttattcgactcggtcccctccatatcgcgtccctcgctcatttcatgtatgtctcggTGGAATGGTGTGAGTAGTGTGgtatgtcgat	TGGAATGGTGTGAGTAGTGTG	3	scf_14916	DS239355.1	124356	124456	+	Y	Y	IG, Bm1_27575 within 1kb
bpa-mir-5883-3	sme-miR-1c	cctcacgcagaatttattcgactcggtcccctccatatcgcgtccctcgctcatttcatgtatgtctcggTGGAATGGTGTGAGTAGTGTGgtatgtcgat	TGGAATGGTGTGAGTAGTGTG	3	scf_13899	DS238350.1	2532	2432	-	Y	Y	IG, Bm1_12645 within 1kb
bpa-mir-7	sme-miR-7d	gctgaccaggTGGAAGACTTGTGATTTTGTTGTttatacattttcagcaacagcaaatccgagctctccacccggaggcatgccggtaaaccttacaagttag	TGGAAGACTTGTGATTTTGTTGT	5	scf_14990	DS239429.1	1553988	1553886	-	Y	Y	IG
bpa-mir-268-1	cel-miR-268	tccaattattTGAAATGATTAGAAGCAGTGTGTTcaatacttttccctcactattgaacttcaattgtttcaagaaattatttcagataagtttgaaattttac	TGAAATGATTAGAAGCAGTGTGTT	5	scf_1383500	DS242293.1	834	937	+		Y	IG
bpa-mir-268-2	cel-miR-268	tccaattattTGAAATGATTAGAAGCAGTGTGTTcaatacttttccctcactattgaacttcaattgtttcaagaaattatttcagataagtttgaaattttac	TGAAATGATTAGAAGCAGTGTGTT	5	scf_1387304	DS245191.1	447	344	-		Y	IG
bpa-mir-268-3	cel-miR-268	tccatttattTGAAATGATTAGAAGCAGTGTGTTcaatacttttccctcactattgaacttcaattgtttcaagaaattatttcagataagtttgaaattttac	TGAAATGATTAGAAGCAGTGTGTT	5	scf_1387192	DS245079.1	1155	1052	-		Y	IG

## Sheet: Bpa structures and homology
Name	Structure from Mfold version 3.5 (default settings).	miRBase SSEARCH
bpa-mir-5881c	10 20 30 40	UserSeq 1 UGAAAUUAGGACAACUACGACAC 23
	aguuua--------- ------| A acu	|||||||||||| | ||||
	gga uUGAAAUU GGACAACUACGACACuaagggcg \	sme-miR-2204-5p 1 UGAAAUUAGGACGGAAAUUACAC 23
	ccu aauuuuag ccuguugaugcugugauucccgc u
	cguuuuaauuuuaua ucauug^ - guu
	100 90 80 70 60 50
bpa-mir-232	10 20 30 40 50 60	UserSeq 1 UAAAUGCAUCUAAGAUGCGAAUG 23
	augagaauaaaugcaucugaa| aa AA A AA ga cu	||||||||||||
	augcg UA UGCAUCU AGAUGCG UG cgcau \	ppc-miR-232 1 UAAAUGCAUCUACACUUCGGUGG 23
	uacgc gu gcguaga ucuacgu au gcgua g
	auc------------------^ ag aa a aa aa aa	UserSeq 1 UAAAUGCAUCUAAGAUGCGAAUG 23
	100 90 80 70	||||||||||| | ||||
		cel-miR-232 1 UAAAUGCAUCUUAACUGCGGUGA 23
bpa-mir-5883	10 20	UserSeq 1 UGGAAUGGUGUGAGUAGUGUG 21
	ccucacgcagaauuuau .-uc| uc	||||||| ||||| ||||||
	ucgac gg c	sme-miR-1c 1 UGGAAUGUUGUGAAUAGUGUC 21
	agcug cc c
	u---------------- \ --^ uc
	100 30
	40 50 60
	a cc - guau
	uaucgcgu cucgc ucauuucau g
	augGUGUG GAGUG GGUAAGGUg u
	u AU U gcuc
	90 80 70
bpa-mir-7		UserSeq 1 UGGAAGACUUGUGAUUUUGUUGU 23
	10 20 30	||||||||| || ||||||||||
	| ga a A - U -- uauac	sme-miR-7d 1 UGGAAGACUAGUAAUUUUGUUGU 23
	--gcu cc ggUGGA GA CUUG GAUUU UGUUGUu \
	cgg gg ccaccu cu gagc cuaaa acaacga a	UserSeq 1 UGGAAGACUUGUGAUUUUGUUGU 23
	\ ^ a- c - c - cg cuuuu	|||||||||||||||||||||||
	70 60 50	bma-miR-7 1 UGGAAGACUUGUGAUUUUGUUGU 23
	80
	augcc------ u
	gg a
	cc a
	gauugaacauu a
	100 90
bpa-mir-268	10 20 30 40	UserSeq 1 UGAAAUGAUUAGAAGCAGUGUGUU 24
	uccaa--------- A--- GU--| cuuuu	| || |||||||||||| || |
	uuauuUGAAAUGAUU GAAGCAGU GUUcaaua c	cel-miR-268 1 GGCAAGAAUUAGAAGCAGUUUGGU 24
	aauagacuuuauuaa cuuuguua caaguuau c
	cauuuuaaaguuug agaa acuu^ cacuc
	100 90 80 70 60 50

## Sheet: Hco homology predictions
Name	Found by homology with	Precursor sequence (mature in uppercase)	Mature	Arm	Supercontig	Start co-ords	End co-ords	Strand	Seed and overall homology pass	Microarray pass	Genomic location	Cluster
hco-mir-72	cbr-miR-73	gtgttgagcaAGGCAAGATGTTGGCATAGCTGAactgcagtttctcagctatgctacatgaggccacgcacggcatcagcacctctttctttccctactgatc	AGGCAAGATGTTGGCATAGCTGA	5	Supercontig_0059233	64298	64196	-		Y	IG
hco-mir-5986	sme-miR-1c	atagatttgtTGGAATGTTGTGAATATTCTCgtgttcgcaacacagttcttgccatgttggatatttgcaccttttcaagctcacttataggtgagggagg	TGGAATGTTGTGAATATTCTC	5	Supercontig_0059264	13698	13598	-	Y		IG
hco-mir-5991	cbr-let-7	tcttcataacattttatttttagcgttgatcgagctaggcttctatttgcctttgatttcgcttcgtcatTGAGGTAGTAGGTGGTGTTCGAttgatgccat	TGAGGTAGTAGGTGGTGTTCGA	3	Supercontig_0059570	78212	78111	-	Y		I,S
hco-mir-5987	ppc-miR-2266	tgttggtctcagtcggtcggcacttaaaagcacctgcaggttggttaatcgttgtggttgagtaccacccAACCCGATTGTGTTACAGCCTTgcagctcagc	AACCCGATTGTGTTACAGCCTT	3	Supercontig_0059216	20124	20225	+		Y	IG
hco-mir-190	sja-miR-190-5p	accaccataaGGATATGTATGGGTGAGCTCGTTagagggttttgacgctcaccttcacccgtgacagatccagtgaatccataacggtaccggtgaaaaactc	GGATATGTATGGGTGAGCTCGTT	5	Supercontig_0032438	1589	1691	+	Y		IG
hco-mir-5988	cel-miR-237	tctgtagctgagaagcttaaatctcggcggtcgcagtggaaccatcagtgagtgatccaagatggagcatTCCCTGAGAATTCCATCGACGACacagtaatac	TCCCTGAGAATTCCATCGACGAC	3	Supercontig_0059400	46840	46738	-		Y	IG
hco-mir-87c	cbr-miR-87	gtacatcaataacagctgtgcagctgttacaactaaggtctctgatctggttttgcttcctattcgtgttGGGAGCAAAGTTTCAGGTTCaagagacatc	GGGAGCAAAGTTTCAGGTTC	3	Supercontig_0036851	7634	7733	+		Y	IG
hco-mir-5989	ppc-miR-2232	gctccactatGTAGTCACCTGGGCGAACAGACAtgatgattcggtcatgtttgtccagggcactatcccagttctgtgacagaatcatggttttctaagtaat	GTAGTCACCTGGGCGAACAGACA	5	Supercontig_0025554	1806	1908	+		Y	IG
hco-mir-5990	sme-miR-2c-5p	gggagattagtctagagcagattagtctgatataggcgtcttactccggagtacaaccaattttatgaaaAATCATCAATTTGATGTATTCTGcgttgagacc	AATCATCAATTTGATGTATTCTG	3	Supercontig_0020446	2495	2597	+	Y		IG
hco-mir-84b	ppc-miR-84a	gggtgtctaaTGAGGTAGTTAAGCACAGGTActacattaagctgtaaattaaaattgtacgcttgagaagctcctggttcttacttaccgtctattggcag	TGAGGTAGTTAAGCACAGGTA	5	Supercontig_0055910	21359	21259	-	Y		IG
hco-mir-265	cel-miR-265	ggggaaagagctatccagtgccgcccaaacctcattattgcattcaaaactgccttcagtaaagaaagatTGAGGGAGGAAGGGAATAATgggaaacctt	TGAGGGAGGAAGGGAATAAT	3	Supercontig_0059437	9828	9729	-		Y	IG
hco-mir-2159	sme-miR-2159-3p	tcaatgccaatgtcgttacttcaatcagaagcgtctaacacccccccccccctttatttggcctcaacccTAAGGGGCCAAATAAAGGGGGGGggggccaaat	TAAGGGGCCAAATAAAGGGGGGG	3	Supercontig_0058723	17039	17141	+		Y	IG

## Sheet: Hco structures and homology
MicroRNA; temp. name	Name	Structure from Mfold version 3.5 (default settings).	miRBase SSEARCH
Hco0386	hco-mir-72	10 20 30	UserSeq 1 AGGCAAGAUGUUGGCAUAGCUGA 23
		--------------------- - aA----- AAG U ---| u	||||| ||||||||||||||
		guguuga gc GGC AUG UGGCAUAGCUGA ac g	cbr-miR-72 1 AGGCA-GAUGUUGGCAUAGC 19
		cacgacu cg ccg uac aucguaucgacu ug c
		cuagucaucccuuucuuucuc a gcacgca gag - cuu^ a	UserSeq 1 AGGCAAGAUGUUGGCAUAGCUGA 23
		100 90 80 70 60 50 40	|||||||||||||||
			cbr-miR-73 1 UGGCAAGAUGUUGGCAGUUCAGU 23
Hco0388	hco-mir-5986	10 20 30 40	UserSeq 1 UGGAAUGUUGUGAAUAUUCUC 21
		.-auagauuug UGU UG U-| uuc cac	|||||||||||||||| | ||
		uUGGAA UG AAUAUUC Cgug gcaa a	sme-miR-1c 1 UGGAAUGUUGUGAAUAGUGUC 21
		aacuuu ac uuauagg guac cguu g
		\ --------- ucc gu uu^ --- cuu
		70 60 50
		80
		g---- u
		cucacu a
		gagugg u
		ggagg a
		100 90
Hco0389	hco-mir-5991	10 20 30 40 50 60	UserSeq 1 UGAGGUAGUAGGUGGUGUUCGA 22
		ucuucauaacauuuuauuuuua| ug uag - u -- uuc	||||||||||||| || |
		gcgu aucgagc gcu ucuauu gccuu ugau g	cbr-let-7 1 UGAGGUAGUAGGUUGUAUAGUU 22
		cgua uAGCUUG UGG GGAUGA UGGAG acug c
		uac-------------------^ gu --- U - Uu cuu	Note: this H. contortus miRNA is unlikely to represent the conserved let-7 as sequences identical to cbr-let-7 were identified in the unmapped H. contortus sequence reads.
		100 90 80 70
Hco0394	hco-mir-5987	10	UserSeq 1 AACCCGAUUGUGUUACAGCCUU 22
		| gu uc	|||||||||||||
		--uguug c a	ppc-miR-2266 1 AACCCGAUUGUGUCUAGUGUUC 22
		acggc g g
		\ ^ ug cu
		20
		30 40 50 60
		cuuaaaagcac - guua c u a ua
		cugca gguug au guug gguug g \
		gacgU CCGAC UG UAGC CCAAc c c
		cgacuc----- U AUUG U - c ac
		100 90 80 70
Hco0408	hco-mir-190	10 20 30 40	UserSeq 1 GGAUAUGUAUGGGUGAGCUCGUU 23
		ac------ .-auaa A -| CUC Ua g u	||||||||||||| | | ||
		cacc GGAU UG UAUGGGUGAG GU gag gu u	sja-miR-190-5p 1 UGAUAUGUAUGGGUUACUUGGUG 23
		gugg ccua ac gugcccacuu ca cuc ca u
		cucaaaaa \ ---- g a^ c-- -- g g
		100 70 60 50
		80
		agugaau au
		cc \
		gg a
		ccau--- ca
		90
Hco0409	hco-mir-5988	10	UserSeq 1 UCCCUGAGAAUUCCAUCGACGAC 23
		u----- .-a| agc	|||||||||||||
		cugu gcugaga u	cel-miR-237 1 UCCCUGAGAAUUCUCGAACAGCU 23
		gaca cggcucu u
		cauaau \ -^ aaa
		100 20
		30 40 50 60
		g-- ca cca u a aa
		gucg guggaa ucag gagug ucc \
		CAGC UACCUU AGUC CUuac agg g
		CAG -- AAG C g ua
		90 80 70
Hco0411	hco-mir-87c	10	UserSeq 1 GGGAGCAAAGUUUCAGGUUC 20
		.-guacaucaa| g	| ||||||||||||||||
		uaacagcu u	cbr-miR-87 1 GUGAGCAAAGUUUCAGGUGU 20
		auugucga g
		\ ---------^ c
		20
		30 40 50 60
		caacuaag -- -- uauu
		gucucu gaucugg uuuugcuucc c
		cagaga UUGGACU GAAACGAGGG g
		cua----- aC UU uugu
		100 90 80 70
Hco0421	hco-mir-5989	10 20 30	UserSeq 1 GUAGUCACCUGGGCGAACAGACA 23
		gcucc .-au CA -| A u	| ||||||||||||| | |
		acu GUAGU CCUGGGCGAACA GAC uga g	ppc-miR-2232 1 UAUGACACCUGGGCGAACUGUCC 23
		uga uauca ggaccuguuugu cug gcu a
		uaa-- \ -- cg a^ - u
		100 60 50 40
		70
		c------ -- u
		cca guucug \
		ggu uaagac g
		aucuuuu ac a
		90 80
Hco0432	hco-mir-5990	10	UserSeq 1 AAUCAUCAAUUUGAUGUAUUCUG 23
		.-ggg| ag	||||||||||||| | | || |
		agauuagucu \	sme-miR-2c-5p 1 AAUCAUCAAUUUGGUCUGUUAUA 23
		ucugauuaga a
		\ ---^ cg
		20
		30 40 50 60 70
		gauauaggc cuc ac u u a
		gucuua cggaguaca caa uu auga a
		cagagu GUCUUAUGU GUU AA UACU A
		c-------- ugc A- U C A
		100 90 80
Hco0434	hco-mir-84b	10 20 30 40 50	UserSeq 1 UGAGGUAGUUAAGCACAGGUA 21
		ggg uaaU - U CA-| UA aca u - u	||||||||||||| | | ||
		uguc GA GGUAG UAAG CAGG cu uuaagc gua aau a	ppc-miR-84a 1 UGAGGUAGUUAAGAAUAAGUG 21
		acgg cu ccauu auuc gucc ga aguucg cau uua a
		g-- uuau g c uug^ uc ag- - g a
		100 90 80 70 60
Hco0445	hco-mir-265	10	UserSeq 1 UGAGGGAGGAAGGGAAUAAU 20
		.-g| aaaga a	||||||||||||||
		ggg gcu u	cel-miR-265 1 UGAGGGAGGAAGGGUGGUAU 20
		ccc uga c
		\ -^ gccg- c
		20
		30 40 50 60
		aaac--- gca aaaacug aaa
		cucauuauu uuc ccuucagu g
		gggUAAUAA AAG GGGAGUua a
		uuccaaa GGG GA----- gaa
		100 90 80 70
Hco0450	hco-mir-2159	10 20	UserSeq 1 UAAGGGGCCAAAUAAAGGGGGGG 23
		.-ucaaugccaauguc ----| aa	|| ||||||||||||| |
		guua cuuc \	sme-miR-2159-3p 1 GGAGCUGCCAAAUAAAGGGUGAU 23
		caau gaag u
		\ -------------- cugc^ ac
		30
		40 50 60
		ac---- aac
		cccccccccccuuuauuuggccuc c
		ggggGGGGGGGAAAUAAACCGGGG c
		uaaacc AAU
		100 90 80 70
