# Supplementary material for: Diversity in parasitic nematode genomes: the microRNAs of Brugia pahangi and Haemonchus contortus are largely novel
Source: BMC Genomics. 2012 Jan 4;13:4. doi: 10.1186/1471-2164-13-4 (PMC3282659; doi:10.1186/1471-2164-13-4)
Supplement: Additional file 4 — Evolutionary conservation of miRNAs. This file contains the analysis of the evolutionary conservation of the identified miRNAs. [file 1471-2164-13-4-S4.XLS]

## Sheet: Evolution analysis
Additional Data File 4. Evolutionary conservation of miRNAs
Name	No. species	Haemonchus contortus	Brugia pahangi	Brugia malayi	Caenorhabditis remanei	Caenorhabditis briggsae	Caenorhabditis elegans	Schistosoma japonicum	Schistosoma mansoni	Schmidtea mediterranea	Capitella teleta	Pristionchus pacificus	Annelida	Arthropoda	Nematoda	Platyhelminthes	Urochordata	Vertebrata	Amphibia	Aves	Mammalia	Pisces	Prototheria	Rodentia	Ruminantia
bpa-mir-92	59	+	+	+	+	-	+	-	-	-	+	-	+	+	+	-	+	+	+	+	+	+	+	+	+
hco-mir-124	59	+	-	+	+	+	+	+	-	+	+	+	+	+	+	+	+	+	+	+	+	+	+	+	+
bpa-mir-133	58	+	+	+	-	-	-	+	-	+	+	-	+	+	+	+	+	+	+	+	+	+	+	+	+
hco-mir-133	57	+	+	+	-	-	-	-	-	+	+	-	+	+	+	+	+	+	+	+	+	+	+	+	+
hco-mir-235	57	+	+	+	+	-	+	-	-	-	+	-	+	+	+	-	+	+	+	+	+	+	+	+	+
hco-mir-236	56	+	+	+	+	+	+	+	-	+	+	+	+	+	+	+	+	+	+	+	+	+	+	+	+
bpa-let-7	55	-	+	+	+	+	+	-	-	-	+	+	+	+	+	-	+	+	+	+	+	+	+	+	+
bpa-mir-7	55	-	+	+	-	-	-	-	-	+	+	-	+	+	+	+	+	+	+	+	+	+	+	+	+
hco-mir-1	54	+	-	-	+	+	+	-	-	-	+	+	+	+	+	-	+	+	+	+	+	+	+	+	+
bpa-mir-100b	53	-	+	+	-	-	-	-	-	-	+	-	+	+	+	-	-	+	+	+	+	+	+	+	+
hco-mir-9	53	+	+	+	-	-	-	-	-	+	+	+	+	+	+	+	-	+	+	+	+	+	+	+	+
bpa-mir-9	52	+	+	+	-	-	-	-	-	+	+	+	+	+	+	+	-	+	+	+	+	+	+	+	+
hco-mir-72	51	+	-	+	+	-	+	-	-	+	+	+	+	+	+	+	+	+	+	+	+	+	+	+	+
bpa-mir-34	45	-	+	+	+	+	+	-	-	-	+	-	+	+	+	-	+	+	+	+	+	+	+	+	+
bpa-mir-137	40	+	+	+	-	+	+	-	-	-	+	-	+	+	+	-	-	+	+	+	+	+	+	+	+
hco-mir-137	40	+	+	+	-	+	+	-	-	-	+	-	+	+	+	-	-	+	+	+	+	+	+	+	+
bpa-mir-100a	37	-	+	+	-	-	-	-	-	-	-	-	-	+	+	-	-	+	+	+	+	+	+	+	+
bpa-mir-281	36	+	+	+	+	+	+	-	-	-	+	+	+	+	+	-	+	-	-	-	-	-	-	-	-
hco-mir-46	36	+	+	+	+	+	+	-	-	-	+	+	+	+	+	-	+	-	-	-	-	-	-	-	-
bpa-bantam	30	-	+	+	+	+	+	-	-	+	+	+	+	+	+	+	-	-	-	-	-	-	-	-	-
bpa-mir-236	30	+	+	+	+	+	+	-	-	-	-	+	-	-	+	-	+	+	+	+	+	+	+	+	+
bpa-mir-87a	29	+	+	+	+	+	+	-	-	+	+	+	+	+	+	+	-	-	-	-	-	-	-	-	-
bpa-mir-228	29	+	+	+	+	+	+	-	-	-	-	-	-	+	+	-	-	-	-	-	-	-	-	-	-
bpa-mir-2a	29	+	+	+	+	-	+	-	-	+	+	-	+	+	+	+	-	-	-	-	-	-	-	-	-
hco-mir-79	29	+	-	+	+	+	+	-	-	+	+	+	+	+	+	+	-	-	-	-	-	-	-	-	-
hco-mir-87a	29	+	+	+	+	+	+	-	-	+	+	+	+	+	+	+	-	-	-	-	-	-	-	-	-
hco-mir-228	29	+	+	+	+	+	+	-	-	-	-	-	-	+	+	-	-	-	-	-	-	-	-	-	-
hco-mir-2	29	+	+	+	+	-	+	-	-	+	+	-	+	+	+	+	-	-	-	-	-	-	-	-	-
bpa-mir-87b	28	+	+	+	+	+	+	-	-	+	+	+	+	+	+	+	-	-	-	-	-	-	-	-	-
hco-mir-87b	28	+	+	+	+	+	+	-	-	+	+	+	+	+	+	+	-	-	-	-	-	-	-	-	-
hco-mir-87c	28	+	+	+	+	+	+	-	-	-	+	+	+	+	+	-	-	-	-	-	-	-	-	-	-
bpa-mir-279	27	+	+	+	-	-	-	-	-	-	+	+	+	+	+	-	-	-	-	-	-	-	-	-	-
bpa-mir-252	21	+	+	-	+	+	+	-	-	-	+	+	+	+	+	-	-	-	-	-	-	-	-	-	-
bpa-mir-71	21	+	+	+	+	+	+	+	-	+	+	-	+	+	+	+	-	-	-	-	-	-	-	-	-
bpa-mir-307	21	+	+	-	-	-	-	-	-	-	-	-	-	+	+	-	-	-	-	-	-	-	-	-	-
hco-mir-71	21	+	+	+	+	+	+	+	-	+	+	-	+	+	+	+	-	-	-	-	-	-	-	-	-
hco-mir-252	21	+	+	-	+	+	+	-	-	-	+	+	+	+	+	-	-	-	-	-	-	-	-	-	-
hco-mir-307	20	+	+	-	-	-	-	-	-	-	-	-	-	+	+	-	-	-	-	-	-	-	-	-	-
bpa-mir-100d	19	-	+	+	-	-	-	-	-	-	-	-	-	-	+	-	-	+	+	-	+	-	-	+	+
bpa-mir-50	19	+	+	+	+	+	+	-	-	-	-	-	-	+	+	-	-	+	-	-	-	+	-	-	-
hco-mir-50	19	+	+	+	+	+	+	-	-	-	-	-	-	+	+	-	-	+	-	-	-	+	-	-	-
hco-mir-5991	17	+	-	-	-	-	-	-	-	-	-	-	-	-	+	-	+	+	-	+	+	+	+	+	+
hco-mir-993	12	+	-	-	-	-	-	-	-	-	-	+	-	+	+	-	-	-	-	-	-	-	-	-	-
bpa-mir-45	7	+	+	-	+	+	+	-	-	-	-	+	-	-	+	-	-	-	-	-	-	-	-	-	-
hco-mir-45	6	+	+	-	+	+	+	-	-	-	-	+	-	-	+	-	-	-	-	-	-	-	-	-	-
hco-mir-83	6	+	-	-	+	+	+	-	-	-	-	-	-	+	+	-	-	+	-	-	-	+	-	-	-
bpa-mir-86	5	+	+	-	+	+	+	-	-	-	-	-	-	-	+	-	-	-	-	-	-	-	-	-	-
hco-lin-4	5	+	-	-	+	+	+	-	-	-	-	+	-	-	+	-	-	-	-	-	-	-	-	-	-
hco-mir-86	5	+	+	-	+	+	+	-	-	-	-	-	-	-	+	-	-	-	-	-	-	-	-	-	-
hco-mir-76	5	+	-	-	+	+	+	-	-	+	-	-	-	-	+	+	-	-	-	-	-	-	-	-	-
bpa-mir-49	4	-	+	-	+	+	+	-	-	-	-	-	-	-	+	-	-	-	-	-	-	-	-	-	-
bpa-mir-36	4	-	+	-	+	-	+	-	-	-	-	+	-	-	+	-	-	-	-	-	-	-	-	-	-
hco-mir-259	4	+	-	-	+	+	+	-	-	-	-	-	-	-	+	-	-	-	-	-	-	-	-	-	-
hco-mir-60	4	+	-	-	+	+	+	-	-	-	-	-	-	-	+	-	-	-	-	-	-	-	-	-	-
bpa-mir-57	3	-	+	+	-	-	-	-	-	-	+	-	+	-	+	-	-	-	-	-	-	-	-	-	-
bpa-mir-5883	3	-	+	-	-	-	-	-	-	+	-	-	-	-	+	+	-	-	-	-	-	-	-	-	-
hco-mir-255	3	+	-	-	-	+	+	-	-	-	-	-	-	-	+	-	-	-	-	-	-	-	-	-	-
bpa-mir-250	2	-	+	-	-	-	+	-	-	-	-	-	-	-	+	-	-	-	-	-	-	-	-	-	-
bpa-mir-2c	2	-	+	+	-	-	-	-	-	-	-	-	-	-	+	-	-	-	-	-	-	-	-	-	-
bpa-lin-4	2	-	+	+	-	-	-	-	-	-	-	-	-	-	+	-	-	-	-	-	-	-	-	-	-
bpa-mir-100c	2	-	+	+	-	-	-	-	-	-	-	-	-	-	+	-	-	-	-	-	-	-	-	-	-
bpa-mir-84-5p	2	-	+	-	+	-	-	-	-	-	-	-	-	-	+	-	-	-	-	-	-	-	-	-	-
bpa-mir-5873	2	-	+	-	-	-	-	-	-	-	-	-	-	-	+	-	-	+	-	+	-	-	-	-	-
bpa-mir-2b	2	-	+	+	-	-	-	-	-	-	-	-	-	-	+	-	-	-	-	-	-	-	-	-	-
hco-mir-63b	2	+	-	-	-	-	-	-	-	-	-	+	-	-	+	-	-	-	-	-	-	-	-	-	-
hco-mir-5984a	2	+	-	-	-	-	-	-	-	-	-	-	-	-	+	-	-	+	-	-	-	+	-	-	-
hco-mir-5986	2	+	-	-	-	-	-	-	-	+	-	-	-	-	+	+	-	-	-	-	-	-	-	-	-
hco-mir-265	2	+	-	-	-	-	+	-	-	-	-	-	-	-	+	-	-	-	-	-	-	-	-	-	-
bpa-mir-5838	1	-	+	-	-	-	-	-	-	-	-	-	-	-	+	-	-	-	-	-	-	-	-	-	-
bpa-mir-5839	1	-	+	-	-	-	-	-	-	-	-	-	-	-	+	-	-	-	-	-	-	-	-	-	-
bpa-mir-5366	1	-	+	-	-	-	-	-	-	-	-	-	-	-	+	-	-	-	-	-	-	-	-	-	-
bpa-mir-1822	1	-	+	-	-	-	-	-	-	-	-	-	-	-	+	-	-	-	-	-	-	-	-	-	-
bpa-mir-5840	1	-	+	-	-	-	-	-	-	-	-	-	-	-	+	-	-	-	-	-	-	-	-	-	-
bpa-mir-5841	1	-	+	-	-	-	-	-	-	-	-	-	-	-	+	-	-	-	-	-	-	-	-	-	-
bpa-mir-2d	1	-	+	-	-	-	-	-	-	-	-	-	-	-	+	-	-	-	-	-	-	-	-	-	-
bpa-mir-283	1	-	+	-	-	-	-	-	-	-	-	-	-	-	+	-	-	-	-	-	-	-	-	-	-
bpa-mir-36a	1	-	+	-	-	-	-	-	-	-	-	-	-	-	+	-	-	-	-	-	-	-	-	-	-
bpa-mir-5842	1	-	+	-	-	-	-	-	-	-	-	-	-	-	+	-	-	-	-	-	-	-	-	-	-
bpa-mir-5843	1	-	+	-	-	-	-	-	-	-	-	-	-	-	+	-	-	-	-	-	-	-	-	-	-
bpa-mir-239	1	-	+	-	-	-	-	-	-	-	-	-	-	-	+	-	-	-	-	-	-	-	-	-	-
bpa-mir-5844	1	-	+	-	-	-	-	-	-	-	-	-	-	-	+	-	-	-	-	-	-	-	-	-	-
bpa-mir-5364	1	-	+	-	-	-	-	-	-	-	-	-	-	-	+	-	-	-	-	-	-	-	-	-	-
bpa-mir-5845	1	-	+	-	-	-	-	-	-	-	-	-	-	-	+	-	-	-	-	-	-	-	-	-	-
bpa-mir-5846	1	-	+	-	-	-	-	-	-	-	-	-	-	-	+	-	-	-	-	-	-	-	-	-	-
bpa-mir-60	1	-	+	-	-	-	-	-	-	-	-	-	-	-	+	-	-	-	-	-	-	-	-	-	-
bpa-mir-5847	1	-	+	-	-	-	-	-	-	-	-	-	-	-	+	-	-	-	-	-	-	-	-	-	-
bpa-mir-5360	1	-	+	-	-	-	-	-	-	-	-	-	-	-	+	-	-	-	-	-	-	-	-	-	-
bpa-mir-5848	1	-	+	-	-	-	-	-	-	-	-	-	-	-	+	-	-	-	-	-	-	-	-	-	-
bpa-mir-5849	1	-	+	-	-	-	-	-	-	-	-	-	-	-	+	-	-	-	-	-	-	-	-	-	-
bpa-mir-5850	1	-	+	-	-	-	-	-	-	-	-	-	-	-	+	-	-	-	-	-	-	-	-	-	-
bpa-mir-5851	1	-	+	-	-	-	-	-	-	-	-	-	-	-	+	-	-	-	-	-	-	-	-	-	-
bpa-mir-5852	1	-	+	-	-	-	-	-	-	-	-	-	-	-	+	-	-	-	-	-	-	-	-	-	-
bpa-mir-750	1	-	+	-	-	-	-	-	-	-	-	-	-	-	+	-	-	-	-	-	-	-	-	-	-
bpa-mir-5853	1	-	+	-	-	-	-	-	-	-	-	-	-	-	+	-	-	-	-	-	-	-	-	-	-
bpa-mir-5854	1	-	+	-	-	-	-	-	-	-	-	-	-	-	+	-	-	-	-	-	-	-	-	-	-
bpa-mir-5855	1	-	+	-	-	-	-	-	-	-	-	-	-	-	+	-	-	-	-	-	-	-	-	-	-
bpa-mir-5856a	1	-	+	-	-	-	-	-	-	-	-	-	-	-	+	-	-	-	-	-	-	-	-	-	-
bpa-mir-5857	1	-	+	-	-	-	-	-	-	-	-	-	-	-	+	-	-	-	-	-	-	-	-	-	-
bpa-mir-5858	1	-	+	-	-	-	-	-	-	-	-	-	-	-	+	-	-	-	-	-	-	-	-	-	-
bpa-mir-5859	1	-	+	-	-	-	-	-	-	-	-	-	-	-	+	-	-	-	-	-	-	-	-	-	-
bpa-mir-5860	1	-	+	-	-	-	-	-	-	-	-	-	-	-	+	-	-	-	-	-	-	-	-	-	-
bpa-mir-5861	1	-	+	-	-	-	-	-	-	-	-	-	-	-	+	-	-	-	-	-	-	-	-	-	-
bpa-mir-5862	1	-	+	-	-	-	-	-	-	-	-	-	-	-	+	-	-	-	-	-	-	-	-	-	-
bpa-mir-5863	1	-	+	-	-	-	-	-	-	-	-	-	-	-	+	-	-	-	-	-	-	-	-	-	-
bpa-mir-5864	1	-	+	-	-	-	-	-	-	-	-	-	-	-	+	-	-	-	-	-	-	-	-	-	-
bpa-mir-5865	1	-	+	-	-	-	-	-	-	-	-	-	-	-	+	-	-	-	-	-	-	-	-	-	-
bpa-mir-1175	1	-	+	-	-	-	-	-	-	-	-	-	-	-	+	-	-	-	-	-	-	-	-	-	-
bpa-mir-5361	1	-	+	-	-	-	-	-	-	-	-	-	-	-	+	-	-	-	-	-	-	-	-	-	-
bpa-mir-5866	1	-	+	-	-	-	-	-	-	-	-	-	-	-	+	-	-	-	-	-	-	-	-	-	-
bpa-mir-5867	1	-	+	-	-	-	-	-	-	-	-	-	-	-	+	-	-	-	-	-	-	-	-	-	-
bpa-mir-84-3p	1	-	+	-	-	-	-	-	-	-	-	-	-	-	+	-	-	-	-	-	-	-	-	-	-
bpa-mir-5868	1	-	+	-	-	-	-	-	-	-	-	-	-	-	+	-	-	-	-	-	-	-	-	-	-
bpa-mir-5869-3p	1	-	+	-	-	-	-	-	-	-	-	-	-	-	+	-	-	-	-	-	-	-	-	-	-
bpa-mir-5869	1	-	+	-	-	-	-	-	-	-	-	-	-	-	+	-	-	-	-	-	-	-	-	-	-
bpa-mir-5363	1	-	+	-	-	-	-	-	-	-	-	-	-	-	+	-	-	-	-	-	-	-	-	-	-
bpa-mir-5870	1	-	+	-	-	-	-	-	-	-	-	-	-	-	+	-	-	-	-	-	-	-	-	-	-
bpa-mir-5871	1	-	+	-	-	-	-	-	-	-	-	-	-	-	+	-	-	-	-	-	-	-	-	-	-
bpa-mir-5872	1	-	+	-	-	-	-	-	-	-	-	-	-	-	+	-	-	-	-	-	-	-	-	-	-
bpa-mir-5874	1	-	+	-	-	-	-	-	-	-	-	-	-	-	+	-	-	-	-	-	-	-	-	-	-
bpa-mir-5875	1	-	+	-	-	-	-	-	-	-	-	-	-	-	+	-	-	-	-	-	-	-	-	-	-
bpa-mir-5876	1	-	+	-	-	-	-	-	-	-	-	-	-	-	+	-	-	-	-	-	-	-	-	-	-
bpa-mir-5856b	1	-	+	-	-	-	-	-	-	-	-	-	-	-	+	-	-	-	-	-	-	-	-	-	-
bpa-mir-5877	1	-	+	-	-	-	-	-	-	-	-	-	-	-	+	-	-	-	-	-	-	-	-	-	-
bpa-mir-5878	1	-	+	-	-	-	-	-	-	-	-	-	-	-	+	-	-	-	-	-	-	-	-	-	-
bpa-mir-5879a	1	-	+	-	-	-	-	-	-	-	-	-	-	-	+	-	-	-	-	-	-	-	-	-	-
bpa-mir-5879b	1	-	+	-	-	-	-	-	-	-	-	-	-	-	+	-	-	-	-	-	-	-	-	-	-
bpa-mir-5880a	1	-	+	-	-	-	-	-	-	-	-	-	-	-	+	-	-	-	-	-	-	-	-	-	-
bpa-mir-5880b	1	-	+	-	-	-	-	-	-	-	-	-	-	-	+	-	-	-	-	-	-	-	-	-	-
bpa-mir-5881a	1	-	+	-	-	-	-	-	-	-	-	-	-	-	+	-	-	-	-	-	-	-	-	-	-
bpa-mir-5881b	1	-	+	-	-	-	-	-	-	-	-	-	-	-	+	-	-	-	-	-	-	-	-	-	-
bpa-mir-5882a	1	-	+	-	-	-	-	-	-	-	-	-	-	-	+	-	-	-	-	-	-	-	-	-	-
bpa-mir-5882b	1	-	+	-	-	-	-	-	-	-	-	-	-	-	+	-	-	-	-	-	-	-	-	-	-
bpa-mir-5365a	1	-	+	-	-	-	-	-	-	-	-	-	-	-	+	-	-	-	-	-	-	-	-	-	-
bpa-mir-5365b	1	-	+	-	-	-	-	-	-	-	-	-	-	-	+	-	-	-	-	-	-	-	-	-	-
bpa-mir-5881c	1	-	+	-	-	-	-	-	-	-	-	-	-	-	+	-	-	-	-	-	-	-	-	-	-
bpa-mir-232	1	-	+	-	-	-	-	-	-	-	-	-	-	-	+	-	-	-	-	-	-	-	-	-	-
bpa-mir-268	1	-	+	-	-	-	-	-	-	-	-	-	-	-	+	-	-	-	-	-	-	-	-	-	-
hco-mir-5884	1	+	-	-	-	-	-	-	-	-	-	-	-	-	+	-	-	-	-	-	-	-	-	-	-
hco-mir-63a	1	+	-	-	-	-	-	-	-	-	-	-	-	-	+	-	-	-	-	-	-	-	-	-	-
hco-mir-5885a	1	+	-	-	-	-	-	-	-	-	-	-	-	-	+	-	-	-	-	-	-	-	-	-	-
hco-mir-5886a	1	+	-	-	-	-	-	-	-	-	-	-	-	-	+	-	-	-	-	-	-	-	-	-	-
hco-mir-5887	1	+	-	-	-	-	-	-	-	-	-	-	-	-	+	-	-	-	-	-	-	-	-	-	-
hco-mir-5888	1	+	-	-	-	-	-	-	-	-	-	-	-	-	+	-	-	-	-	-	-	-	-	-	-
hco-mir-40b	1	+	-	-	-	-	-	-	-	-	-	-	-	-	+	-	-	-	-	-	-	-	-	-	-
hco-mir-5889	1	+	-	-	-	-	-	-	-	-	-	-	-	-	+	-	-	-	-	-	-	-	-	-	-
hco-mir-5890a	1	+	-	-	-	-	-	-	-	-	-	-	-	-	+	-	-	-	-	-	-	-	-	-	-
hco-mir-5891	1	+	-	-	-	-	-	-	-	-	-	-	-	-	+	-	-	-	-	-	-	-	-	-	-
hco-mir-250	1	+	-	-	-	-	-	-	-	-	-	-	-	-	+	-	-	-	-	-	-	-	-	-	-
hco-mir-5892a	1	+	-	-	-	-	-	-	-	-	-	-	-	-	+	-	-	-	-	-	-	-	-	-	-
hco-mir-5893	1	+	-	-	-	-	-	-	-	-	-	-	-	-	+	-	-	-	-	-	-	-	-	-	-
hco-mir-5894a	1	+	-	-	-	-	-	-	-	-	-	-	-	-	+	-	-	-	-	-	-	-	-	-	-
hco-mir-61	1	+	-	-	-	-	-	-	-	-	-	-	-	-	+	-	-	-	-	-	-	-	-	-	-
hco-mir-43	1	+	-	-	-	-	-	-	-	-	-	-	-	-	+	-	-	-	-	-	-	-	-	-	-
hco-mir-5895	1	+	-	-	-	-	-	-	-	-	-	-	-	-	+	-	-	-	-	-	-	-	-	-	-
hco-mir-5896	1	+	-	-	-	-	-	-	-	-	-	-	-	-	+	-	-	-	-	-	-	-	-	-	-
hco-mir-5897a	1	+	-	-	-	-	-	-	-	-	-	-	-	-	+	-	-	-	-	-	-	-	-	-	-
hco-mir-5898-3p	1	+	-	-	-	-	-	-	-	-	-	-	-	-	+	-	-	-	-	-	-	-	-	-	-
hco-mir-5898-5p	1	+	-	-	-	-	-	-	-	-	-	-	-	-	+	-	-	-	-	-	-	-	-	-	-
hco-mir-5899	1	+	-	-	-	-	-	-	-	-	-	-	-	-	+	-	-	-	-	-	-	-	-	-	-
hco-mir-5900	1	+	-	-	-	-	-	-	-	-	-	-	-	-	+	-	-	-	-	-	-	-	-	-	-
hco-mir-5901	1	+	-	-	-	-	-	-	-	-	-	-	-	-	+	-	-	-	-	-	-	-	-	-	-
hco-mir-5902-3p	1	+	-	-	-	-	-	-	-	-	-	-	-	-	+	-	-	-	-	-	-	-	-	-	-
hco-mir-5902-5p	1	+	-	-	-	-	-	-	-	-	-	-	-	-	+	-	-	-	-	-	-	-	-	-	-
hco-mir-5903	1	+	-	-	-	-	-	-	-	-	-	-	-	-	+	-	-	-	-	-	-	-	-	-	-
hco-mir-59	1	+	-	-	-	-	-	-	-	-	-	-	-	-	+	-	-	-	-	-	-	-	-	-	-
hco-mir-5904a	1	+	-	-	-	-	-	-	-	-	-	-	-	-	+	-	-	-	-	-	-	-	-	-	-
hco-mir-5905	1	+	-	-	-	-	-	-	-	-	-	-	-	-	+	-	-	-	-	-	-	-	-	-	-
hco-mir-5906	1	+	-	-	-	-	-	-	-	-	-	-	-	-	+	-	-	-	-	-	-	-	-	-	-
hco-mir-5907	1	+	-	-	-	-	-	-	-	-	-	-	-	-	+	-	-	-	-	-	-	-	-	-	-
hco-mir-5908-3p	1	+	-	-	-	-	-	-	-	-	-	-	-	-	+	-	-	-	-	-	-	-	-	-	-
hco-mir-5908-5p	1	+	-	-	-	-	-	-	-	-	-	-	-	-	+	-	-	-	-	-	-	-	-	-	-
hco-mir-5897b	1	+	-	-	-	-	-	-	-	-	-	-	-	-	+	-	-	-	-	-	-	-	-	-	-
hco-mir-5909	1	+	-	-	-	-	-	-	-	-	-	-	-	-	+	-	-	-	-	-	-	-	-	-	-
hco-mir-5910	1	+	-	-	-	-	-	-	-	-	-	-	-	-	+	-	-	-	-	-	-	-	-	-	-
hco-mir-5911a	1	+	-	-	-	-	-	-	-	-	-	-	-	-	+	-	-	-	-	-	-	-	-	-	-
hco-mir-84	1	+	-	-	-	-	-	-	-	-	-	-	-	-	+	-	-	-	-	-	-	-	-	-	-
hco-mir-242	1	+	-	-	-	-	-	-	-	-	-	-	-	-	+	-	-	-	-	-	-	-	-	-	-
hco-mir-5890b	1	+	-	-	-	-	-	-	-	-	-	-	-	-	+	-	-	-	-	-	-	-	-	-	-
hco-mir-5904b	1	+	-	-	-	-	-	-	-	-	-	-	-	-	+	-	-	-	-	-	-	-	-	-	-
hco-mir-790	1	+	-	-	-	-	-	-	-	-	-	-	-	-	+	-	-	-	-	-	-	-	-	-	-
hco-mir-5912a	1	+	-	-	-	-	-	-	-	-	-	-	-	-	+	-	-	-	-	-	-	-	-	-	-
hco-mir-277	1	+	-	-	-	-	-	-	-	-	-	-	-	-	+	-	-	-	-	-	-	-	-	-	-
hco-mir-5890c	1	+	-	-	-	-	-	-	-	-	-	-	-	-	+	-	-	-	-	-	-	-	-	-	-
hco-mir-5897c	1	+	-	-	-	-	-	-	-	-	-	-	-	-	+	-	-	-	-	-	-	-	-	-	-
hco-mir-5352	1	+	-	-	-	-	-	-	-	-	-	-	-	-	+	-	-	-	-	-	-	-	-	-	-
hco-mir-5913	1	+	-	-	-	-	-	-	-	-	-	-	-	-	+	-	-	-	-	-	-	-	-	-	-
hco-mir-5914	1	+	-	-	-	-	-	-	-	-	-	-	-	-	+	-	-	-	-	-	-	-	-	-	-
hco-mir-5915	1	+	-	-	-	-	-	-	-	-	-	-	-	-	+	-	-	-	-	-	-	-	-	-	-
hco-mir-5916	1	+	-	-	-	-	-	-	-	-	-	-	-	-	+	-	-	-	-	-	-	-	-	-	-
hco-mir-5911b	1	+	-	-	-	-	-	-	-	-	-	-	-	-	+	-	-	-	-	-	-	-	-	-	-
hco-mir-7	1	+	-	-	-	-	-	-	-	-	-	-	-	-	+	-	-	-	-	-	-	-	-	-	-
hco-mir-5917	1	+	-	-	-	-	-	-	-	-	-	-	-	-	+	-	-	-	-	-	-	-	-	-	-
hco-mir-5918a	1	+	-	-	-	-	-	-	-	-	-	-	-	-	+	-	-	-	-	-	-	-	-	-	-
hco-mir-5919	1	+	-	-	-	-	-	-	-	-	-	-	-	-	+	-	-	-	-	-	-	-	-	-	-
hco-mir-5890d	1	+	-	-	-	-	-	-	-	-	-	-	-	-	+	-	-	-	-	-	-	-	-	-	-
hco-mir-5920	1	+	-	-	-	-	-	-	-	-	-	-	-	-	+	-	-	-	-	-	-	-	-	-	-
hco-mir-5921-3p	1	+	-	-	-	-	-	-	-	-	-	-	-	-	+	-	-	-	-	-	-	-	-	-	-
hco-mir-5921-5p	1	+	-	-	-	-	-	-	-	-	-	-	-	-	+	-	-	-	-	-	-	-	-	-	-
hco-mir-5911c	1	+	-	-	-	-	-	-	-	-	-	-	-	-	+	-	-	-	-	-	-	-	-	-	-
hco-mir-5922	1	+	-	-	-	-	-	-	-	-	-	-	-	-	+	-	-	-	-	-	-	-	-	-	-
hco-mir-5923	1	+	-	-	-	-	-	-	-	-	-	-	-	-	+	-	-	-	-	-	-	-	-	-	-
hco-mir-5894b	1	+	-	-	-	-	-	-	-	-	-	-	-	-	+	-	-	-	-	-	-	-	-	-	-
hco-mir-5890e	1	+	-	-	-	-	-	-	-	-	-	-	-	-	+	-	-	-	-	-	-	-	-	-	-
hco-mir-5924a	1	+	-	-	-	-	-	-	-	-	-	-	-	-	+	-	-	-	-	-	-	-	-	-	-
hco-mir-5925	1	+	-	-	-	-	-	-	-	-	-	-	-	-	+	-	-	-	-	-	-	-	-	-	-
hco-mir-5926	1	+	-	-	-	-	-	-	-	-	-	-	-	-	+	-	-	-	-	-	-	-	-	-	-
hco-mir-5927	1	+	-	-	-	-	-	-	-	-	-	-	-	-	+	-	-	-	-	-	-	-	-	-	-
hco-mir-5890f	1	+	-	-	-	-	-	-	-	-	-	-	-	-	+	-	-	-	-	-	-	-	-	-	-
hco-mir-5928a	1	+	-	-	-	-	-	-	-	-	-	-	-	-	+	-	-	-	-	-	-	-	-	-	-
hco-mir-5929	1	+	-	-	-	-	-	-	-	-	-	-	-	-	+	-	-	-	-	-	-	-	-	-	-
hco-mir-5930	1	+	-	-	-	-	-	-	-	-	-	-	-	-	+	-	-	-	-	-	-	-	-	-	-
hco-mir-5885b	1	+	-	-	-	-	-	-	-	-	-	-	-	-	+	-	-	-	-	-	-	-	-	-	-
hco-mir-5904c	1	+	-	-	-	-	-	-	-	-	-	-	-	-	+	-	-	-	-	-	-	-	-	-	-
hco-mir-5924b	1	+	-	-	-	-	-	-	-	-	-	-	-	-	+	-	-	-	-	-	-	-	-	-	-
hco-mir-5931	1	+	-	-	-	-	-	-	-	-	-	-	-	-	+	-	-	-	-	-	-	-	-	-	-
hco-mir-5918b	1	+	-	-	-	-	-	-	-	-	-	-	-	-	+	-	-	-	-	-	-	-	-	-	-
hco-mir-5918c	1	+	-	-	-	-	-	-	-	-	-	-	-	-	+	-	-	-	-	-	-	-	-	-	-
hco-mir-5912b	1	+	-	-	-	-	-	-	-	-	-	-	-	-	+	-	-	-	-	-	-	-	-	-	-
hco-mir-5932	1	+	-	-	-	-	-	-	-	-	-	-	-	-	+	-	-	-	-	-	-	-	-	-	-
hco-mir-5933	1	+	-	-	-	-	-	-	-	-	-	-	-	-	+	-	-	-	-	-	-	-	-	-	-
hco-mir-5934	1	+	-	-	-	-	-	-	-	-	-	-	-	-	+	-	-	-	-	-	-	-	-	-	-
hco-mir-5935	1	+	-	-	-	-	-	-	-	-	-	-	-	-	+	-	-	-	-	-	-	-	-	-	-
hco-mir-40e	1	+	-	-	-	-	-	-	-	-	-	-	-	-	+	-	-	-	-	-	-	-	-	-	-
hco-mir-40c	1	+	-	-	-	-	-	-	-	-	-	-	-	-	+	-	-	-	-	-	-	-	-	-	-
hco-mir-40d	1	+	-	-	-	-	-	-	-	-	-	-	-	-	+	-	-	-	-	-	-	-	-	-	-
hco-mir-5936	1	+	-	-	-	-	-	-	-	-	-	-	-	-	+	-	-	-	-	-	-	-	-	-	-
hco-mir-5937	1	+	-	-	-	-	-	-	-	-	-	-	-	-	+	-	-	-	-	-	-	-	-	-	-
hco-mir-5938	1	+	-	-	-	-	-	-	-	-	-	-	-	-	+	-	-	-	-	-	-	-	-	-	-
hco-mir-5939	1	+	-	-	-	-	-	-	-	-	-	-	-	-	+	-	-	-	-	-	-	-	-	-	-
hco-mir-5940	1	+	-	-	-	-	-	-	-	-	-	-	-	-	+	-	-	-	-	-	-	-	-	-	-
hco-mir-5941	1	+	-	-	-	-	-	-	-	-	-	-	-	-	+	-	-	-	-	-	-	-	-	-	-
hco-mir-5942	1	+	-	-	-	-	-	-	-	-	-	-	-	-	+	-	-	-	-	-	-	-	-	-	-
hco-mir-5928b	1	+	-	-	-	-	-	-	-	-	-	-	-	-	+	-	-	-	-	-	-	-	-	-	-
hco-mir-5943	1	+	-	-	-	-	-	-	-	-	-	-	-	-	+	-	-	-	-	-	-	-	-	-	-
hco-mir-55	1	+	-	-	-	-	-	-	-	-	-	-	-	-	+	-	-	-	-	-	-	-	-	-	-
hco-mir-5918d	1	+	-	-	-	-	-	-	-	-	-	-	-	-	+	-	-	-	-	-	-	-	-	-	-
hco-mir-5944	1	+	-	-	-	-	-	-	-	-	-	-	-	-	+	-	-	-	-	-	-	-	-	-	-
hco-mir-40a	1	+	-	-	-	-	-	-	-	-	-	-	-	-	+	-	-	-	-	-	-	-	-	-	-
hco-mir-5928c	1	+	-	-	-	-	-	-	-	-	-	-	-	-	+	-	-	-	-	-	-	-	-	-	-
hco-mir-5945-3p	1	+	-	-	-	-	-	-	-	-	-	-	-	-	+	-	-	-	-	-	-	-	-	-	-
hco-mir-5945-5p	1	+	-	-	-	-	-	-	-	-	-	-	-	-	+	-	-	-	-	-	-	-	-	-	-
hco-mir-5946a	1	+	-	-	-	-	-	-	-	-	-	-	-	-	+	-	-	-	-	-	-	-	-	-	-
hco-mir-5947	1	+	-	-	-	-	-	-	-	-	-	-	-	-	+	-	-	-	-	-	-	-	-	-	-
hco-mir-5948	1	+	-	-	-	-	-	-	-	-	-	-	-	-	+	-	-	-	-	-	-	-	-	-	-
hco-mir-5949	1	+	-	-	-	-	-	-	-	-	-	-	-	-	+	-	-	-	-	-	-	-	-	-	-
hco-mir-5950	1	+	-	-	-	-	-	-	-	-	-	-	-	-	+	-	-	-	-	-	-	-	-	-	-
hco-mir-5951	1	+	-	-	-	-	-	-	-	-	-	-	-	-	+	-	-	-	-	-	-	-	-	-	-
hco-mir-5952	1	+	-	-	-	-	-	-	-	-	-	-	-	-	+	-	-	-	-	-	-	-	-	-	-
hco-mir-5953	1	+	-	-	-	-	-	-	-	-	-	-	-	-	+	-	-	-	-	-	-	-	-	-	-
hco-mir-5928d	1	+	-	-	-	-	-	-	-	-	-	-	-	-	+	-	-	-	-	-	-	-	-	-	-
hco-mir-5954	1	+	-	-	-	-	-	-	-	-	-	-	-	-	+	-	-	-	-	-	-	-	-	-	-
hco-mir-5955	1	+	-	-	-	-	-	-	-	-	-	-	-	-	+	-	-	-	-	-	-	-	-	-	-
hco-mir-5956	1	+	-	-	-	-	-	-	-	-	-	-	-	-	+	-	-	-	-	-	-	-	-	-	-
hco-mir-5957	1	+	-	-	-	-	-	-	-	-	-	-	-	-	+	-	-	-	-	-	-	-	-	-	-
hco-mir-5958	1	+	-	-	-	-	-	-	-	-	-	-	-	-	+	-	-	-	-	-	-	-	-	-	-
hco-mir-5886b	1	+	-	-	-	-	-	-	-	-	-	-	-	-	+	-	-	-	-	-	-	-	-	-	-
hco-mir-5959	1	+	-	-	-	-	-	-	-	-	-	-	-	-	+	-	-	-	-	-	-	-	-	-	-
hco-mir-5960	1	+	-	-	-	-	-	-	-	-	-	-	-	-	+	-	-	-	-	-	-	-	-	-	-
hco-mir-5961	1	+	-	-	-	-	-	-	-	-	-	-	-	-	+	-	-	-	-	-	-	-	-	-	-
hco-mir-5962	1	+	-	-	-	-	-	-	-	-	-	-	-	-	+	-	-	-	-	-	-	-	-	-	-
hco-mir-5963	1	+	-	-	-	-	-	-	-	-	-	-	-	-	+	-	-	-	-	-	-	-	-	-	-
hco-mir-5964	1	+	-	-	-	-	-	-	-	-	-	-	-	-	+	-	-	-	-	-	-	-	-	-	-
hco-mir-5946b	1	+	-	-	-	-	-	-	-	-	-	-	-	-	+	-	-	-	-	-	-	-	-	-	-
hco-mir-5946c	1	+	-	-	-	-	-	-	-	-	-	-	-	-	+	-	-	-	-	-	-	-	-	-	-
hco-mir-5965	1	+	-	-	-	-	-	-	-	-	-	-	-	-	+	-	-	-	-	-	-	-	-	-	-
hco-mir-5966	1	+	-	-	-	-	-	-	-	-	-	-	-	-	+	-	-	-	-	-	-	-	-	-	-
hco-mir-5967	1	+	-	-	-	-	-	-	-	-	-	-	-	-	+	-	-	-	-	-	-	-	-	-	-
hco-mir-5968	1	+	-	-	-	-	-	-	-	-	-	-	-	-	+	-	-	-	-	-	-	-	-	-	-
hco-mir-5969	1	+	-	-	-	-	-	-	-	-	-	-	-	-	+	-	-	-	-	-	-	-	-	-	-
hco-mir-5970	1	+	-	-	-	-	-	-	-	-	-	-	-	-	+	-	-	-	-	-	-	-	-	-	-
hco-mir-5971	1	+	-	-	-	-	-	-	-	-	-	-	-	-	+	-	-	-	-	-	-	-	-	-	-
hco-mir-5972	1	+	-	-	-	-	-	-	-	-	-	-	-	-	+	-	-	-	-	-	-	-	-	-	-
hco-mir-5973	1	+	-	-	-	-	-	-	-	-	-	-	-	-	+	-	-	-	-	-	-	-	-	-	-
hco-mir-5928e	1	+	-	-	-	-	-	-	-	-	-	-	-	-	+	-	-	-	-	-	-	-	-	-	-
hco-mir-5974	1	+	-	-	-	-	-	-	-	-	-	-	-	-	+	-	-	-	-	-	-	-	-	-	-
hco-mir-5975	1	+	-	-	-	-	-	-	-	-	-	-	-	-	+	-	-	-	-	-	-	-	-	-	-
hco-mir-5885c	1	+	-	-	-	-	-	-	-	-	-	-	-	-	+	-	-	-	-	-	-	-	-	-	-
hco-mir-5976	1	+	-	-	-	-	-	-	-	-	-	-	-	-	+	-	-	-	-	-	-	-	-	-	-
hco-mir-5892b	1	+	-	-	-	-	-	-	-	-	-	-	-	-	+	-	-	-	-	-	-	-	-	-	-
hco-mir-5977	1	+	-	-	-	-	-	-	-	-	-	-	-	-	+	-	-	-	-	-	-	-	-	-	-
hco-mir-5978	1	+	-	-	-	-	-	-	-	-	-	-	-	-	+	-	-	-	-	-	-	-	-	-	-
hco-mir-5979	1	+	-	-	-	-	-	-	-	-	-	-	-	-	+	-	-	-	-	-	-	-	-	-	-
hco-mir-5980	1	+	-	-	-	-	-	-	-	-	-	-	-	-	+	-	-	-	-	-	-	-	-	-	-
hco-mir-5981	1	+	-	-	-	-	-	-	-	-	-	-	-	-	+	-	-	-	-	-	-	-	-	-	-
hco-mir-5982	1	+	-	-	-	-	-	-	-	-	-	-	-	-	+	-	-	-	-	-	-	-	-	-	-
hco-mir-5983	1	+	-	-	-	-	-	-	-	-	-	-	-	-	+	-	-	-	-	-	-	-	-	-	-
hco-mir-5984b	1	+	-	-	-	-	-	-	-	-	-	-	-	-	+	-	-	-	-	-	-	-	-	-	-
hco-mir-5985-1	1	+	-	-	-	-	-	-	-	-	-	-	-	-	+	-	-	-	-	-	-	-	-	-	-
hco-mir-5985-2	1	+	-	-	-	-	-	-	-	-	-	-	-	-	+	-	-	-	-	-	-	-	-	-	-
hco-mir-5987	1	+	-	-	-	-	-	-	-	-	-	-	-	-	+	-	-	-	-	-	-	-	-	-	-
hco-mir-190	1	+	-	-	-	-	-	-	-	-	-	-	-	-	+	-	-	-	-	-	-	-	-	-	-
hco-mir-5988	1	+	-	-	-	-	-	-	-	-	-	-	-	-	+	-	-	-	-	-	-	-	-	-	-
hco-mir-5989	1	+	-	-	-	-	-	-	-	-	-	-	-	-	+	-	-	-	-	-	-	-	-	-	-
hco-mir-5990	1	+	-	-	-	-	-	-	-	-	-	-	-	-	+	-	-	-	-	-	-	-	-	-	-
hco-mir-84b	1	+	-	-	-	-	-	-	-	-	-	-	-	-	+	-	-	-	-	-	-	-	-	-	-
hco-mir-2159	1	+	-	-	-	-	-	-	-	-	-	-	-	-	+	-	-	-	-	-	-	-	-	-	-
