# Supplementary material for: Diversity in parasitic nematode genomes: the microRNAs of Brugia pahangi and Haemonchus contortus are largely novel
Source: BMC Genomics. 2012 Jan 4;13:4. doi: 10.1186/1471-2164-13-4 (PMC3282659; doi:10.1186/1471-2164-13-4)
Supplement: Additional file 5 — miRNAs associated with protein coding genes. This file describes miRNAs associated with protein coding genes. [file 1471-2164-13-4-S5.XLS]

## Sheet: Bpa intragenic
Additional File 5. miRNAs associated with protein coding genes
Name	Scaffold	Scaffold accession	Start co-ords	End co-ords	Strand	Genomic location	Associated gene	Gene start co-ords	Gene end co-ords	Gene strand
bpa-mir-5863-1	scf_15131	DS239568.1	4940	5046	+	E,AS	Bm1_54100	4998	4230	-
bpa-mir-5863-2	scf_15230	DS239667.1	641	747	+	E,AS	Bm1_55170	1530	42	-
bpa-mir-100d	scf_14424	DS238870.1	85730	85606	-	E,S	Bm1_19500	86291	78017	-
bpa-mir-5853	scf_14773	DS239215.1	177634	177550	-	E,S	Bm1_25805	178087	176156	-
bpa-mir-5879b	scf_13260	DS237722.1	17135	17060	-	I,AS	Bm1_06615	16793	19416	+
bpa-mir-5365b	scf_14920	DS239359.1	262103	262022	-	I,AS	Bm1_27960	259063	278743	+
bpa-mir-5366	scf_12940	DS237416.1	827	721	-	I,S	Bm1_04155	2526	314	-
bpa-mir-86	scf_13292	DS237754.1	7887	7754	-	I,S	Bm1_07135	9716	5220	-
bpa-mir-100a	scf_14424	DS238870.1	84789	84684	-	I,S	Bm1_19500	86291	78017	-
bpa-mir-100c	scf_14944	DS239383.1	110992	110885	-	I,S	Bm1_29425	113131	108452	-
bpa-mir-5844	scf_14975	DS239414.1	127196	127317	+	I,S	Bm1_42025	119126	139516	+
bpa-mir-5849	scf_13480	DS237938.1	33935	33855	-	I,S	Bm1_09555	35171	29842	-
bpa-mir-5852	scf_14628	DS239071.1	28079	28158	+	I,S	Bm1_22460	25890	36015	+
bpa-mir-5855	scf_14954	DS239393.1	632939	632859	-	I,S	Bm1_31015	636010	632081	-
bpa-mir-5859	scf_14975	DS239414.1	981208	981288	+	I,S	Bm1_42720	978805	981538	+
bpa-mir-5865	scf_14216	DS238662.1	37727	37597	-	I,S	Bm1_15805	39118	36690	-
bpa-mir-5874	scf_12665	DS237150.1	5632	5700	+	I,S	Bm1_02260	2915	6237	+
bpa-mir-5878	scf_14972	DS239411.1	6169908	6169803	-	I,S	Bm1_40670	6172042	6168878	-
bpa-mir-5879a	scf_13260	DS237722.1	17057	17137	+	I,S	Bm1_06615	16793	19416	+
bpa-mir-5365a	scf_14920	DS239359.1	262021	262104	+	I,S	Bm1_27960	259063	278743	+
bpa-mir-50	scf_15357	DS239794.1	1820	1698	-	I,S	Bm1_56215	7838	75	-

## Sheet: Bpa intergenic,1kb from gene
Name	Scaffold	Scaffold accession	Start co-ords	End co-ords	Strand	Genomic location	Associated gene (I or E) or any gene(s) annotated within 1kb on scaffold (IG)	Gene start co-ords	Gene end co-ords	Gene strand	Same orientation	5' or 3'	Distance
bpa-mir-5864	scf_12438	DS236930.1	40014	40141	+	IG	Bm1_00390	35404	39543	+	YES	3	470
bpa-mir-5877-1	scf_12555	DS237043.1	14126	14028	-	IG	Bm1_01285	14893	22355	+	NO	5	766
bpa-bantam	scf_13415	DS237873.1	148836	148728	-	IG	Bm1_08910	148428	146340	-	YES	5	299
bpa-mir-5848	scf_13464	DS237922.1	69998	69921	-	IG	Bm1_09325	69735	68725	-	YES	5	185
bpa-mir-5872-3	scf_13945	DS238395.1	13410	13329	-	IG	Bm1_13075	12293	12529	+	NO	3	799
bpa-mir-2d	scf_14048	DS238497.1	1759	1650	-	IG	Bm1_14065	1758	1970	+	NO	5	-2
bpa-mir-5850	scf_14048	DS238497.1	1362	1253	-	IG	Bm1_14065	1758	1970	+	NO	5	395
bpa-mir-283	scf_14224	DS238670.1	5738	5636	-	IG	Bm1_15900	3801	4768	+	NO	3	867
bpa-mir-84-5p-2	scf_14355	DS238801.1	44662	44765	+	IG	Bm1_18220	45352	47239	+	YES	5	586
bpa-mir-5876	scf_14567	DS239011.1	14868	14785	-	IG	Bm1_21195	14458	4916	-	YES	5	326
bpa-mir-5882b-2	scf_14739	DS239181.1	1516	1437	-	IG	Bm1_25045	3777	2384	-	YES	3	867
bpa-mir-5882a-2	scf_14739	DS239181.1	1428	1532	+	IG	Bm1_25045	3777	2384	-	NO	3	851
bpa-mir-750	scf_14763	DS239205.1	32881	32797	-	IG	Bm1_25415	41945	33039	-	YES	3	157
bpa-mir-1175	scf_14763	DS239205.1	32552	32445	-	IG	Bm1_25415	41945	33039	-	YES	3	486
bpa-mir-5880b	scf_14961	DS239400.1	2827445	2827365	-	IG	Bm1_34195	2826597	2815179	-	YES	5	767
bpa-mir-5880a	scf_14961	DS239400.1	2827366	2827447	+	IG	Bm1_34195	2826597	2815179	-	NO	5	768
bpa-mir-5857	scf_14967	DS239406.1	188859	188939	+	IG	Bm1_35065	189410	191376	+	YES	5	470
bpa-mir-5858	scf_14972	DS239411.1	1865252	1865177	-	IG	Bm1_37650	1865044	1856183	-	YES	5	132
bpa-mir-307	scf_14973	DS239412.1	177889	177772	-	IG	Bm1_41050	177489	174421	-	YES	5	282
bpa-mir-5862-2	scf_14973	DS239412.1	723659	723770	+	IG	Bm1_41495	724480	728710	+	YES	5	709
bpa-mir-5881b	scf_14979	DS239418.1	1405577	1405475	-	IG	Bm1_45455	1405206	1400610	-	YES	5	268
bpa-mir-5881a	scf_14979	DS239418.1	1405486	1405565	+	IG	Bm1_45455	1405206	1400610	-	NO	5	279
bpa-mir-5363	scf_14992	DS239431.1	1917131	1917025	-	IG	Bm1_51610	1915659	1916515	+	NO	3	509
bpa-mir-36-3	scf_15036	DS239474.1	401	481	+	IG	Bm1_53385	1298	1053	-	NO	3	571
bpa-mir-5883-3	scf_13899	DS238350.1	2532	2432	-	IG	Bm1_12645	2439	2128	-	YES	5	-8
bpa-mir-5883-2	scf_14916	DS239355.1	124356	124456	+	IG	Bm1_27575	124528	124770	+	YES	5	71

## Sheet: Hco intragenic
Name	Supercontig	Start co-ords	End co-ords	Strand	Genomic location
hco-mir-5884	Supercontig_0053175	11544	11445	-	I,S
hco-mir-5956	Supercontig_0058052	16061	15977	-	I,S
hco-mir-7	Supercontig_0048903	15090	15011	-	I,S
hco-mir-86	Supercontig_0056735	15305	15407	+	I,S
Bioinformatically predicted
hco-mir-5991	Supercontig_0059570	78212	78111	-	I,S
