# Supplementary material for: Diversity in parasitic nematode genomes: the microRNAs of Brugia pahangi and Haemonchus contortus are largely novel
Source: BMC Genomics. 2012 Jan 4;13:4. doi: 10.1186/1471-2164-13-4 (PMC3282659; doi:10.1186/1471-2164-13-4)
Supplement: Additional file 6 — miRNA clusters. This file describes miRNA found clustered in the genome. [file 1471-2164-13-4-S6.XLS]

## Sheet: Bpa clusters
Additional File 6. miRNA clusters
Name	L3 reads	Adult reads	Normalised adult reads	Precursor sequence	Mature seq	Arm	Star seq	Scaffold	Scaffold accession	Start co-ords	End co-ords	Strand	Inter-miRNA distance	Genomic location	Associated gene (I or E) or any gene(s) annotated within 1kb on scaffold (IG)	Gene start co-ords	Gene end co-ords	Gene strand	Bi-directional	Cluster
bpa-mir-5840-2	14	12091	5684.97	aatactatgaattgctacgataaaggatagtaatccacagttgcgcttgaaatttatgaaatgcACACTGGGACTACTATTCTCTTtagtagcaatatcaattattgc	ACACTGGGACTACTATTCTCTT	3	AAGGATAGTAATCCACAGTTGC	scf_12982	DS237458.1	404	511	+	1252	IG						Y
bpa-mir-2b-1	0	192536	90527	ctcaaggagcggtagttgtatcggctgtgatatgttgtatgattggttgttgctcACATCACAGACCCGATGCAGCGACtgcacttgtg	ACATCACAGACCCGATGCAGCGAC	3	AGTTGTATCGGCTGTGATATGT	scf_12982	DS237458.1	1764	1852	+	25	IG						Y
bpa-mir-36b	15	57888	27217.9	actaatgtcgacactgtaactgttCGGGATAGTCTCTCACGGTAGAGCttgagaataatcaaattgctcaccggagacattattccgcataggtatggtacattccctact	CGGGATAGTCTCTCACGGTAGAGC	5	TCACCGGAGACATTATTCCGCA	scf_12982	DS237458.1	1878	1988	+		IG						Y
bpa-mir-279	49683	116611	54828.4	taatgatgctgttcattcgtagctgagcatggttcttagtcatgtggcatgtaagagattcaTGACTAGAACCATACTCAGCTATgtgacccggcattcttaacggtct	TGACTAGAACCATACTCAGCTAT	3		scf_13458	DS237916.1	19500	19608	+	1651	IG						Y
bpa-mir-250	170	693	325.836	gaatattcatggctaagcttgaactgccagtggtcttgtgatccgttgagaaattttggatcgAATCACAGCCAACTGGTGGCTCAgcttgctgtgtgctgcactttt	AATCACAGCCAACTGGTGGCTCA	3	AACTGCCAGTGGTCTTGTGATC	scf_13458	DS237916.1	21260	21367	+	141	IG						Y
bpa-mir-2c	2252	3920	1843.11	agttctgttaacaaatctcgtgagccgtatcggctttgtggtacattgtaattcggttatgCATCACAGCACGATTCGGCTCGcgaagtgttaatttttcatgttat	CATCACAGCACGATTCGGCTCG	3	AGCCGTATCGGCTTTGTGGTACA	scf_13458	DS237916.1	21509	21615	+	57	IG						Y
bpa-mir-5841	1739	6422	3019.51	tacctacgtgaagtattctgaatgctgtaattgttttatttaaattatgggagtaATGGCCTGGATTTTGTCCAAAGCgttgtaatacagctttggcaccattcagaccactacacctaatttcacctttatacc	ATGGCCTGGATTTTGTCCAAAGC	5	TTTGGCACCATTCAGACCACTA	scf_13458	DS237916.1	21673	21807	+		IG						Y
bpa-let-7	0	27185	12781.9	gcttgctcgaTGAGGTAGTAGGTTGTATAGTTATGagttgtaccataatcggagaaactgtccagcctgctagcttgccgtgcgggtcta	TGAGGTAGTAGGTTGTATAGTTATG	5	CTGTCCAGCCTGCTAGCTTGCCG	scf_13667	DS238124.1	25372	25283	-	92	IG						Y
bpa-mir-100b	26359	22033	10359.5	ccggtgtgaggtagcacacggtcAACCCGTAGATCCGAACTTGTGTTgagattttcttccgaacatgaggtcggcattcgggtagactgcgtgtcaccatatcattcc	AACCCGTAGATCCGAACTTGTGTT	5	CATGAGGTCGGCATTCGGGTAGA	scf_13667	DS238124.1	25572	25465	-		IG						Y
bpa-mir-5850	231	10489	4931.74	aaaaattagcatcggtaacggtcGCTGCATCGTCTGAGTTATGCggttgtttcttgttttgcatatcgcagaatcgatgcagcatactgtgctgtgtgcttatatcacat	GCTGCATCGTCTGAGTTATGC	5	ATATCGCAGAATCGATGCAGCAT	scf_14048	DS238497.1	1362	1253	-	287	IG	Bm1_14065	1758	1970	+		Y
bpa-mir-2d	150	18125	8522.05	ttctgaaagtgcaagtaacagccgttgtatcatttgtgatttatgttttattatcgcttatcaTATCACAGAATTGATGCAGCGAGCtgtacttgtcgcaatattcagaa	TATCACAGAATTGATGCAGCGAGC	3	CCGTTGTATCATTTGTGATTTATG	scf_14048	DS238497.1	1759	1650	-		IG	Bm1_14065	1758	1970	+		Y
bpa-mir-100a	212900	536987	252482	catcggcatggcggctgtcggttAACCCGTAGTTTCGAACATGTGTtgatatattagataacacatgtcggttctcgggtcaattgcttactagccgtaattccga	AACCCGTAGTTTCGAACATGTGT	5	ACATGTCGGTTCTCGGGTCAA	scf_14424	DS238870.1	84789	84684	-	816	I,S	Bm1_19500	86291	78017	-		Y
bpa-mir-100d	727991	1232053	579289	tatgcctgcagctgtctctcgtaaatatgttggtgtgtgaccTACCCGTAGCTCCGAATATGTGTgggacaaattgcacaacacatatcggtccacgggaaagccacacattgactgattcgatc	TACCCGTAGCTCCGAATATGTGT	5	ACATATCGGTCCACGGGAAAG	scf_14424	DS238870.1	85730	85606	-		E,S	Bm1_19500	86291	78017	-		Y
bpa-mir-2b-2	0	192536	90527	caaggagcggtagttgtatcgtctgtgatatgttgtmtrrttggttgttgctcACATCACAGACCCGATGCAGCGACtgcacttgtg	ACATCACAGACCCGATGCAGCGAC	3	TAGTTGTATCGTCTGTGATATG	scf_14701	DS239143.1	2492	2578	+	31	IG						Y
bpa-mir-36a	15	52061	24478.2	gctaatgtcgaaactgtagctattCGGGATAGTCTCTCACGGTAGAGCttgaaaatcaatttgctcaccggagacattgttccgcataggtacggtacatttccgtctc	CGGGATAGTCTCTCACGGTAGAGC	5	TCACCGGAGACATTGTTCCGCA	scf_14701	DS239143.1	2610	2718	+		IG						Y
bpa-mir-1175	378	467	219.575	aagatattttggacggtcacgaaagtggaggttaggatctgcactaaacatttcaaatcagTGAGATTCTTATTCCTCCACTTACttgcctgttctctatctgcattc	TGAGATTCTTATTCCTCCACTTAC	3	AAGTGGAGGTTAGGATCTGCACT	scf_14763	DS239205.1	32552	32445	-	244	IG	Bm1_25415	41945	33039	-		Y
bpa-mir-750	1339	2289	1076.25	acaagtttgtgtcagtcggaggtagggtcttaggcattgctaatgcgacgttgCCAGATCTGTCCTTCGGCTAACattggcttat	CCAGATCTGTCCTTCGGCTAAC	3		scf_14763	DS239205.1	32881	32797	-		IG	Bm1_25415	41945	33039	-		Y
bpa-mir-5881a	4	0	0	agtaacttaaAATCGGACAACTACGACACTAAGGgcgcaaaagtcgcccttagtgtcgtagttgtcctaatttcaatcct	AATCGGACAACTACGACACTAAGG	5	CTTAGTGTCGTAGTTGTCCTAA	scf_14979	DS239418.1	1405486	1405565	+		IG	Bm1_45455	1405206	1400610	-	Y	Y
bpa-mir-5881b	122	38	17.8669	cttgcagagtttaggattgaaattAGGACAACTACGACACTAAGGGcgacttttgcgcccttagtgtcgtagttgtccgattttaagttacttccatatttta	AGGACAACTACGACACTAAGGG	5	CTTAGTGTCGTAGTTGTCCGAT	scf_14979	DS239418.1	1405577	1405475	-		IG	Bm1_45455	1405206	1400610	-	Y	Y
bpa-mir-5881c	_	_	_	agtttaggatTGAAATTAGGACAACTACGACACtaagggcgacttttgcgcccttagtgtcgtagttgtccgattttaagttacttccatattttaattttgc	TGAAATTAGGACAACTACGACAC	5		scf_14979	DS239418.1	1405570	1405468	-		IG

## Sheet: Hco clusters
Name	L3 reads	Adult reads	Normalised adult reads	Precursor sequence	Arm	Mature seq	Star seq	Supercontig	Start co-ords	End co-ords	Strand	Inter-miRNA distance	Genomic location	Bi-directional	Cluster
hco-mir-63a	1622	2241	1441.25	cttgtattcttctgatgatcatacctgttcgacgggagtcatcgtccttatggtacAATGACACTGTTGCGAACTGGGATggtcaaaggcattcgttccgcata	3	AATGACACTGTTGCGAACTGGGAT	ACCTGTTCGACGGGAGTCATCGT	Supercontig_0012399	1028	1131	+	71	IG		Y
hco-mir-63b	0	15148	9742.12	ctcgtcctcactccgattcgccggtagtcatcgtcatcggtgagcaCTATGACACTGTCGCGAATTGGGGtgattagagc	3	CTATGACACTGTCGCGAATTGGGG	CTCCGATTCGCCGGTAGTCATCGT	Supercontig_0012399	1203	1282	+		IG		Y
hco-mir-5983	9459	73849	47494.4	ctcgtttcgtggcgtgcagtgcgagtctatcgtgtctcaaagcgagtattacctgcTTTGGCACATGTTAGGCCGGCAgtacagcccgagtattggaagtc	3	TTTGGCACATGTTAGGCCGGCA	CGAGTCTATCGTGTCTCAAAGC	Supercontig_0025284	900	800	-	11	IG		Y
hco-mir-250	386	955	614.188	cctacagttggctgtcgcccgaccggcagttgcctcgtgatccgtgatctgtagaTCGAATCACAGCCAACTGCTGCTcgggagaatgccgttcgacccagaa	3	TCGAATCACAGCCAACTGCTGCT	CGGCAGTTGCCTCGTGATCCGTGATC	Supercontig_0025284	1014	912	-		IG		Y
hco-mir-5918b	0	25	16.0782	ccccttcgctgataggataacgggtagcacgattgtgagacaagcttgcgcagaagcTCGCTCTACATCGTGTTACCCAatgtctcatcgccgttggaccctt	3	TCGCTCTACATCGTGTTACCCA	GGTAGCACGATTGTGAGACAAGC	Supercontig_0031310	10	112	+	865	IG		Y
hco-mir-5918d	0	26	16.7214	agtgggataacgggtaacacgatggaagacaagctttcccttctgCTCGGCTTCTCATCGTGTTACCCAacatctcatc	3	CTCGGCTTCTCATCGTGTTACCCA		Supercontig_0031310	978	1056	+	511	IG		Y
hco-mir-5918c	0	40	25.7252	cccccttgctgatgggataacgggTAATACGATTATGAGGCAAGCTttttcaaaagctagcctatacatcgtgttacccattgtctcacctccgttggacctt	5	TAATACGATTATGAGGCAAGCT	CTAGCCTATACATCGTGTTACC	Supercontig_0031310	1568	1670	+		IG		Y
hco-mir-40d	0	66	42.4465	gtacgctactgtatctggcgttcgttgtaggaccccctgtgaggctttatgggactTCACCGGGTATCTTGCAGCGGGtgcttggacagacagtatggctc	3	TCACCGGGTATCTTGCAGCGGG	CGTTGTAGGACCCCCTGTGAGG	Supercontig_0035268	3076	2976	-	1	IG		Y
hco-mir-40c	0	270	173.645	caacacctagcgagatggaatcacctcagaataaccttggtgacgctgattaagactTCACCGGGAGTTCTGTGGTGAtacctactttattcctccaaac	3	TCACCGGGAGTTCTGTGGTGA	ACCTCAGAATAACCTTGGTGACG	Supercontig_0035268	3177	3078	-	-11	IG		Y
hco-mir-40e	0	17	10.9332	attaacagtatgcccaaggactcACTGCAGGACCGCTCAGGTGAAGcttctgaagacttcaccgggatttctgcagtgagttctagcctacaacacctagc	5	ACTGCAGGACCGCTCAGGTGAAG	TCACCGGGATTTCTGCAGTGA	Supercontig_0035268	3267	3167	-	9	IG		Y
hco-mir-40a	0	201	129.269	accgggaaaactcactgtaagaccatccagtaaagcatcgcaagactTCACCGGGTGTCTTGCAGTGAGattttagaat	3	TCACCGGGTGTCTTGCAGTGAG		Supercontig_0035268	3355	3277	-		IG		Y
hco-mir-61	14833	845593	543826	ttgtgttcctgctgtgctcctgctcactaaccccgggtgactggctggtcctggctacggctcaTGACTAGACTGTTACTCGGCGTgggtggcagtgctcaaatgtcgcc	3	TGACTAGACTGTTACTCGGCGT	CCCGGGTGACTGGCTGGTCCTG	Supercontig_0041242	292	401	+	-12	IG		Y
hco-mir-5352	132	24790	15943.2	tcaaatgtcgccccaaaccctgcgggcgtgctcgttgtgcagtgtgttgtctgatcaTTGCACATGATGTACGACCTGCAgggtcaatccttgacccgtacccc	3	TTGCACATGATGTACGACCTGCA	CGGGCGTGCTCGTTGTGCAGTG	Supercontig_0041242	390	493	+	16	IG		Y
hco-mir-43	2106	28860	18560.7	acttattcgctgatcttcttgcaacccgatgtagctgttatactgcctcgttgtaagTATCACAGTGTCATTGGGTCGCAagcgatctcagcttgcattgaccc	3	TATCACAGTGTCATTGGGTCGCA	CAACCCGATGTAGCTGTTATACT	Supercontig_0041242	510	613	+	2	IG		Y
hco-mir-5895	11355	39827	25613.9	ccaaacctgccgaggtctaggcTACCCGTAGCATCTGTATGTCTcaatttgaagatatgcatttgctgtgggtgaccaaagcccggtttattggaccg	5	TACCCGTAGCATCTGTATGTCT	ATATGCATTTGCTGTGGGTGAC	Supercontig_0041242	616	713	+		IG		Y
hco-mir-5932	0	40	25.7252	acgaccctacgtagaccccgtctcagtgtctctaaccgttgtcaaaatcagcgagattgcaggATTTTGGTCGGTGGTTAGAGTCActgagaaggtgacgatcattgcaa	3	ATTTTGGTCGGTGGTTAGAGTCA		Supercontig_0056823	3982	3873	-	129	IG		Y
hco-mir-5903	74	437	281.047	attcaataaaacacagagagtgcgacaccgttcagatgtttttgtctccagtacaatgtgattgTACCGGGATATGGAACGTCTGAAtggggtcgtacgttacccagacg	3	TACCGGGATATGGAACGTCTGAA		Supercontig_0056823	4221	4112	-	8	IG		Y
hco-mir-5902-3p	0	26	16.7214	ttgtcagtagccatcaactctctctgggataacacctctcttcagcgtgaccgtcatgAAGAGGAGCGTTGTCACAGTGAgggtgaaagtggctgaatgtgac	3	AAGAGGAGCGTTGTCACAGTGA	TCTGGGATAACACCTCTCTTCA	Supercontig_0056823	4332	4230	-		IG		Y
hco-mir-5902-5p	16	0	0	ttgtcagtagccatcaactctcTCTGGGATAACACCTCTCTTCAgcgtgaccgtcatgaagaggagcgttgtcacagtgagggtgaaagtggctgaatgtgac	5	TCTGGGATAACACCTCTCTTCA	AAGAGGAGCGTTGTCACAGTGA	Supercontig_0056823	4332	4230	-	25	IG		Y
hco-mir-5919	33	11	7.07442	cgcgacagttcaactcctcaaaccggtgccaaaagccccattatgagcggGTTTGGTTGCCGTTTTGAGGTgttgacgagc	3	GTTTGGTTGCCGTTTTGAGGT		Supercontig_0056823	4438	4358	-		IG		Y
hco-mir-71	33541	85326	54875.6	tgccagccggtgcatggagagagtgcgagtagttctgagggTGAAAGACATGGGTAGTGAGACgctttgttctggccgtatcactattctgtttttcgccctttgaatctacgcaatatgca	5	TGAAAGACATGGGTAGTGAGAC	ATCACTATTCTGTTTTTCGCC	Supercontig_0058429	15938	16059	+	453	IG		Y
hco-mir-2	2750	906	582.675	ctgtcctcaacaccggcacggcacgtcaaagtggtgggtgatttgtcgacttgctcaTATCACAGCCAGCTTTGATGTGCtgtaatgggcaaaggggcgtctctc	3	TATCACAGCCAGCTTTGATGTGC	ACGTCAAAGTGGTGGGTGATTTG	Supercontig_0058429	16513	16617	+		IG		Y
hco-mir-5885b	533	11086	7129.73	atcgtgaaacggtccgtacgccagggtatgggtggtggtctggtaagcatgacgcttaTGAGATCACGCCTATATTCGCtttgtacaagttcgattcctgcccaa	3	TGAGATCACGCCTATATTCGC	GGGTATGGGTGGTGGTCTGGTA	Supercontig_0059164	9875	9979	+	1742	IG		Y
hco-mir-5885c	0	10086	6486.6	gtccgccaataaacggctgattatcagagtatacgtggtgttctggtaagcatgacgcttaTGAGATCACGCGTATATTCGCTAgacaagttcgaatcctcgaggggagt	3	TGAGATCACGCGTATATTCGCTA	CAGAGTATACGTGGTGTTCTGGTA	Supercontig_0059164	11722	11831	+		IG		Y
