# Supplementary material for: Diversity in parasitic nematode genomes: the microRNAs of Brugia pahangi and Haemonchus contortus are largely novel
Source: BMC Genomics. 2012 Jan 4;13:4. doi: 10.1186/1471-2164-13-4 (PMC3282659; doi:10.1186/1471-2164-13-4)
Supplement: Additional file 7 — siRNAs. This file contains anti-sense sequences for all libraries which were identified as endo-siRNAs. [file 1471-2164-13-4-S7.XLS]

## Sheet: Bpa L3 siRNA (AS)
Additional File 7. siRNAs
Sequence	Reads	cds	Start co-ords	End co-ords
TGAATTAACAGATATGTTTGCAT	9128	Bm1_47680	1386	1364
GTGCGAGACCCGGGTTCGATTCCCGGCCGGGGAG	5999	Bm1_10415	43	10
GGCGAGATGGCCGAGCGGTCTAAGGC	4073	Bm1_53495	111	86
GGCGAGATGGCCGAGCGGTCTAAGG	2222	Bm1_53495	111	87
ATATGGAAATGTAGCGTATAGGTATAA	1786	Bm1_01155	82	56
ATATGGAAATGTAGCGTATAGGTATA	1502	Bm1_01155	82	57
ATGGAAATGTAGCGTATAGGTATA	1386	Bm1_01155	80	57
ATGGAAATGTAGCGTATA	1270	Bm1_01155	80	63
ATGGAAATGTAGCGTATAGGTATAA	1216	Bm1_01155	80	56
TCGGGTTGTTTGAGATTGCA	948	Bm1_12630	45	26
CGGGTTGTTTGAGATTGCA	860	Bm1_12630	44	26
TTGAATTAACAGATATGTTTGCAT	855	Bm1_47680	1387	1364
TATGGAAATGTAGCGTATAGGTATA	841	Bm1_01155	81	57
TCCTCGGTAGTATAGTGGTGAGTATCCGCGC	737	Bm1_10415	81	51
GTGGATCACTTGGCTCATGGATC	731	Bm1_28700	72	50
ATGGAAATGTAGCGTATAGGTAT	676	Bm1_01155	80	58
TATGGAAATGTAGCGTATA	675	Bm1_01155	81	63
ATGGAAATGTAGCGTATAGG	656	Bm1_01155	80	61
TGGAAATGTAGCGTATAGGTAT	616	Bm1_01155	79	58
CGGGTTGTTTGAGATTGCAGC	605	Bm1_12630	44	24
ATATGGAAATGTAGCGTATA	600	Bm1_01155	82	63
CGGTGGATCACTTGGCTCATGGATC	595	Bm1_28700	74	50
TGGAAATGTAGCGTATAGG	562	Bm1_01155	79	61
TCCTCGGTAGTATAGTGG	553	Bm1_10415	81	64
TCGATTCCCGGCCGGGGAG	550	Bm1_10415	28	10
ATGGAAATGTAGCGTATAGGTATAACTATCC	550	Bm1_01155	80	50
TATATGGAAATGTAGCGTATAGG	540	Bm1_01155	83	61
GGCGAGATGGCCGAGCGGTCTAAGGCGCTGGT	539	Bm1_53495	111	80
ATGGAAATGTAGCGTATAGGTATAACTATC	531	Bm1_01155	80	51
GTTGTTTGAGATTGCAGC	520	Bm1_12630	41	24
TATGGAAATGTAGCGTATAGGTATAA	514	Bm1_01155	81	56
TCGGGTTGTTTGAGATTGCAGC	491	Bm1_12630	45	24
TATGGAAATGTAGCGTATAGGTATAACTAT	487	Bm1_01155	81	52
TATGGAAATGTAGCGTATAGGTAT	481	Bm1_01155	81	58
GTCGGGTTGTTTGAGATTGCAG	476	Bm1_12630	46	25
GTATAACTATCCGTAACATAT	470	Bm1_01155	61	41
GGTGGATCACTTGGCTCATGGATC	467	Bm1_28700	73	50
TATGGAAATGTAGCGTATAGGTATAACTATC	457	Bm1_01155	81	51
GTAGGTTATTCCTTGGAGTC	448	Bm1_12630	63	44
GTCGGGTTGTTTGAGATTGCA	446	Bm1_12630	46	26
CGGGTTGTTTGAGATTGCAG	439	Bm1_12630	44	25
TGGAAATGTAGCGTATAGGTATAAC	437	Bm1_01155	79	55
ATGGAAATGTAGCGTATAGGTATAAC	425	Bm1_01155	80	55
AGTCGGGTTGTTTGAGATTGCAG	410	Bm1_12630	47	25
ATATGGAAATGTAGCGTATAGGTAT	405	Bm1_01155	82	58
ATATGGAAATGTAGCGTATAGG	404	Bm1_01155	82	61
TATGGAAATGTAGCGTATAGG	397	Bm1_01155	81	61
TGGAAATGTAGCGTATA	393	Bm1_01155	79	63
TCGGGTTGTTTGAGATTGCAG	393	Bm1_12630	45	25
GGAGTCGGGTTGTTTGAGA	387	Bm1_12630	49	31
ATATGGAAATGTAGCGTATAGGTATAAC	380	Bm1_01155	82	55
GGAGTCGGGTTGTTTGAGAT	378	Bm1_12630	49	30
TATGGAAATGTAGCGTATAGGTATAAC	374	Bm1_01155	81	55
GGCGAGATGGCCGAGCGGTCTAAGGCGCTGGTTTA	372	Bm1_53495	111	77
GTAGATATTCGGAGGA	368	Bm1_36535	1080	1065
TATATGGAAATGTAGCGTATAGGTATAACTAT	364	Bm1_01155	83	52
TGGAGTCGGGTTGTTTGAGA	362	Bm1_12630	50	31
GTTGTTTGAGATTGCAG	360	Bm1_12630	41	25
TGGAAATGTAGCGTATAGGTATA	358	Bm1_01155	79	57
GGTTGTTTGAGATTGCAGC	357	Bm1_12630	42	24
AATAATGTAGGTAAGGGAAGTCGGCAAATTAT	354	Bm1_28705	125	94
TGGAGTCGGGTTGTTTGAGAT	350	Bm1_12630	50	30
TCCTCGGTAGTATAGTGGT	349	Bm1_10415	81	63
ATGGAAATGTAGCGTATAGGTA	349	Bm1_01155	80	59
TATATGGAAATGTAGCGTATA	341	Bm1_01155	83	63
ATGGAAATGTAGCGTATAGGTATAACTATCCG	324	Bm1_01155	80	49
TGGAAATGTAGCGTATAGGTATAACTATCC	323	Bm1_01155	79	50
TCGATTCCCGGCAACGGAA	316	Bm1_36940	251	233
TTGTCGAAAGGGAATAG	309	Bm1_51430	109	93
GTTGTTTGAGATTGCAGCC	302	Bm1_12630	41	23
ATATGGAAATGTAGCGTATAGGTA	301	Bm1_01155	82	59
ATAATGTAGGTAAGGGAAGTCGGCAAATTAT	298	Bm1_28705	124	94
TGGATCGATGAAGAACGCA	294	Bm1_28700	55	37
ATATGGAAATGTAGCGTATAGGTATAACTAT	286	Bm1_01155	82	52
ATGGATCGATGAAGAACGCA	281	Bm1_28700	56	37
GAGTCGGGTTGTTTGAGATTGCA	281	Bm1_12630	48	26
CGTGCGAGACCCGGGTTCGATTCCCGGCCGGGGAG	272	Bm1_10415	44	10
TAGGTTATTCCTTGGAGTCGG	261	Bm1_12630	62	42
TATATGGAAATGTAGC	259	Bm1_01155	83	68
TGGAGTCGGGTTGTTTGAGATTGCA	248	Bm1_12630	50	26
TTGGAGTCGGGTTGTTTGAGAT	247	Bm1_12630	51	30
GGCGAGATGGCCGAGCGGTCTAAGGCGCTGG	246	Bm1_53495	111	81
TTGTTTGAGATTGCAGC	229	Bm1_12630	40	24
TGGAAATGTAGCGTATAGGTATAA	229	Bm1_01155	79	56
CTTGGAGTCGGGTTGTTTGAGATTGCA	229	Bm1_12630	52	26
GAATAATGTAGGTAAGGGAAGTCGGCAAATTAT	229	Bm1_28705	126	94
ATATGGAAATGTAGCGTATAGGTATAACTATCC	226	Bm1_01155	82	50
GTAGGTTATTCCTTGGAGTCGG	221	Bm1_12630	63	42
TTGGAGTCGGGTTGTTTGAGA	220	Bm1_12630	51	31
ATATGGAAATGTAGCGTAT	219	Bm1_01155	82	64
GGTTGTTTGAGATTGCAG	214	Bm1_12630	42	25
GTAGAGTAAAAGGGCAAAAGCTA	209	Bm1_09785	67	45
GTCGGGTTGTTTGAGATTGCAGC	208	Bm1_12630	46	24
ATATGGAAATGTAGCGTA	206	Bm1_01155	82	65
TATATGGAAATGTAGCGTATAGGTATAACTATC	205	Bm1_01155	83	51
CGATGAAGAACGCAGCTAGCTGC	202	Bm1_28700	50	28
TATATGGAAATGTAGCGTATAGGTATAA	201	Bm1_01155	83	56
GTAGGTTATTCCTTGGAGTCG	200	Bm1_12630	63	43
TGGAAATGTAGCGTATAGGTATAACTATC	200	Bm1_01155	79	51
GAGACCCGGGTTCGATTCCCGGCCGGGGAG	199	Bm1_10415	39	10
GTACGGGTGAAAAAAGTTACGGTA	197	Bm1_12630	84	61
TGCGAGACCCGGGTTCGATTCCCGGCCGGGGAG	197	Bm1_10415	42	10
TCCTCGGTAGTATAGT	195	Bm1_10415	81	66
TTGGAGTCGGGTTGTTTGAGATTGCA	194	Bm1_12630	51	26
TGGCTCATGGATCGATGAAGAAC	193	Bm1_28700	62	40
AGGCCCGGGTTCGATTCCCGG	192	Bm1_36940	261	241
AGTCGGGTTGTTTGAGATTGCA	191	Bm1_12630	47	26
CCTTGGAGTCGGGTTGTTTGAGATTGCA	189	Bm1_12630	53	26
TAATGTAGGTAAGGGAAGTCGGCAAATTAT	189	Bm1_28705	123	94
ATTCCTTGGAGTCGGGTTGTTTGAGATTGCA	187	Bm1_12630	56	26
TATGGAAATGTAGCGTA	185	Bm1_01155	81	65
TACCCGTAGATCCGAA	183	Bm1_55510	21	6
GGAGTCGGGTTGTTTGAGATTGCA	183	Bm1_12630	49	26
CATGGATCGATGAAGAACGCA	182	Bm1_28700	57	37
TGGCTCATGGATCGATGAAGAA	182	Bm1_28700	62	41
ATGGAAATGTAGCGTATAGGTATAACTAT	181	Bm1_01155	80	52
GGCAAAAGTCGTAACAAGGTTTCCGTAGG	181	Bm1_05565	49	21
AAGGTGCTAGACCTGTACGGGT	179	Bm1_12630	98	77
ATGGAAATGTAGCGTATAGGTATAACTATCCGTAA	179	Bm1_01155	80	46
AAGGTGCTAGACCTGTACGGG	175	Bm1_12630	98	78
GTTGTTTGAGATTGCAGCCCAAAGAGGGTGGTA	174	Bm1_12630	41	9
ATGGATCGATGAAGAAC	173	Bm1_28700	56	40
TCGGGTTGTTTGAGATT	173	Bm1_12630	45	29
TGGCTCATGGATCGATGAA	173	Bm1_28700	62	44
GTAGGTTATTCCTTGGAGTCGGGT	173	Bm1_12630	63	40
GAGTCGGGTTGTTTGAGATTGCAGC	173	Bm1_12630	48	24
CTGTGGGATGAACCAT	170	Bm1_51965	16	1
AGAATAATGTAGGTAAGGGAAGTCGGCAAATTAT	169	Bm1_28705	127	94
TGGAAATGTAGCGTATAGGTA	168	Bm1_01155	79	59
TCGAATCCCACTCTCGTCA	166	Bm1_53495	48	30
TGGATCGATGAAGAACGCAGC	163	Bm1_28700	55	35
CCCAAAGAGGGTGGTAAACC	161	Bm1_12630	24	5
TACGGGTGAAAAAAGTTACGGTA	160	Bm1_12630	83	61
TATTCCTTGGAGTCGGGTTGTTTGAGATTGCA	160	Bm1_12630	57	26
ATCGATGAAGAACGCAGCTAGC	157	Bm1_28700	52	31
GAAATGTAGCGTATAGG	156	Bm1_01155	77	61
CTTGGAGTCGGGTTGTTTGAGAT	155	Bm1_12630	52	30
AGTCGGGTTGTTTGAGATTGCAGC	155	Bm1_12630	47	24
GAGTCGGGTTGTTTGAGATTGCAG	155	Bm1_12630	48	25
TCCTTGGAGTCGGGTTGTTTGAGATTGCA	154	Bm1_12630	54	26
GGCGAGATGGCCGAGCGGTCTA	153	Bm1_53495	111	90
ATGGAAATGTAGCGTA	152	Bm1_01155	80	65
ACCTGTACGGGTGAAAAAAGTTACGGTAGG	152	Bm1_12630	88	59
TGGAAATGTAGCGTATAGGTATAACTAT	151	Bm1_01155	79	52
CATGGATCGATGAAGAAC	150	Bm1_28700	57	40
GGCCGAGCGGTCTAAGGC	150	Bm1_53495	103	86
TACCTGATTGATTCTGTT	150	Bm1_09525	109	92
TGGCTCATGGATCGATGAAGAACGCA	150	Bm1_28700	62	37
GCGAGACCCGGGTTCGATTCCCGGCCGGGGAG	149	Bm1_10415	41	10
TGTTGCCTTACTTACA	143	Bm1_33340	4191	4176
GTGCTAGACCTGTACGGG	141	Bm1_12630	95	78
TCATGGATCGATGAAGAACGCA	140	Bm1_28700	58	37
GCAAAAGTCGTAACAAGGTTTCCGTAGG	140	Bm1_05565	48	21
GTCGGGTTGTTTGAGAT	139	Bm1_12630	46	30
TCGATGAAGAACGCAGCTAGCTGC	139	Bm1_28700	51	28
GTCGGGTTGTTTGAGA	138	Bm1_12630	46	31
TGTTTGAGATTGCAGCCCA	138	Bm1_12630	39	21
TGGAGTCGGGTTGTTTGAGATTGCAGC	137	Bm1_12630	50	24
GGGTTGTTTGAGATTGCAG	136	Bm1_12630	43	25
GTAGGTTATTCCTTGGAGTCGGG	136	Bm1_12630	63	41
ACTTGGCTCATGGATC	135	Bm1_28700	65	50
ATGGATCGATGAAGAACGCAGC	135	Bm1_28700	56	35
GAGTCGGGTTGTTTGAGA	134	Bm1_12630	48	31
TTCCTTGGAGTCGGGTTGTTTGAGATTGCA	134	Bm1_12630	55	26
AGTTTTTGGACTTCTGGAATTGC	131	Bm1_29195	467	445
GTCGGGTTGTTTGAGATT	129	Bm1_12630	46	29
TATGGAAATGTAGCGTATAGGTA	129	Bm1_01155	81	59
TGGATCGATGAAGAACGCAGCTA	129	Bm1_28700	55	33
CGGTAGGTTATTCCTTGGAGTCGG	128	Bm1_12630	65	42
GGGTTGTTTGAGATTGCAGC	125	Bm1_12630	43	24
TATATGGAAATGTAGCGTAT	125	Bm1_01155	83	64
TCGGGTTGTTTGAGATTGCAGCC	125	Bm1_12630	45	23
TGTACGGGTGAAAAAAGTTACGGTA	125	Bm1_12630	85	61
TTGTTTGAGATTGCAGCCCA	124	Bm1_12630	40	21
TTATTCCTTGGAGTCGGGTTGTTTGAGATTGCA	123	Bm1_12630	58	26
GAGTCGGGTTGTTTGAGAT	121	Bm1_12630	48	30
ACTTGGCTCATGGATCGATGAAGAAC	121	Bm1_28700	65	40
TTGTTTGAGATTGCAGCC	120	Bm1_12630	40	23
ATGGAAATGTAGCGTATAG	120	Bm1_01155	80	62
AGGTGCTAGACCTGTACGGGT	120	Bm1_12630	97	77
GGAGTCGGGTTGTTTGAGATTGCAGC	120	Bm1_12630	49	24
ACTTGGCTCATGGATCGATGAAGAACGCA	120	Bm1_28700	65	37
GTTTGAGATTGCAGCCCA	119	Bm1_12630	38	21
TGGAGTCGGGTTGTTTGA	118	Bm1_12630	50	33
GTTTGAGATTGCAGCCCAAAGAGGGTGGTA	118	Bm1_12630	38	9
TCCTCGGTAGTATAGTGGTGAGTATCCGCG	118	Bm1_10415	81	52
GGCGAGATGGCCGAGCGGTCTAAGGCGCTGGTTT	116	Bm1_53495	111	78
TCCTTGGAGTCGGGTTG	116	Bm1_12630	54	38
TAGGTTATTCCTTGGAGTCGGG	116	Bm1_12630	62	41
GAAGGTGCTAGACCTGTACGGGT	116	Bm1_12630	99	77
TCATGGATCGATGAAGAAC	115	Bm1_28700	58	40
TAGAATAATGTAGGTAAGGGAAGTCGGCAAATTAT	115	Bm1_28705	128	94
ACTTGGCTCATGGATCGATGAAGAA	114	Bm1_28700	65	41
AGGTTATTCCTTGGAGTCGG	113	Bm1_12630	61	42
CGGGTTGTTTGAGATTGCAGCC	113	Bm1_12630	44	23
GCGGTGGATCACTTGGCTCATGGATC	113	Bm1_28700	75	50
GGTGCTAGACCTGTACGGG	111	Bm1_12630	96	78
CTTGGAGTCGGGTTGTTTGAGA	111	Bm1_12630	52	31
TACTTGGTTCTGGAGATTTGATC	111	Bm1_40115	103	81
TGTTTGAGATTGCAGCCCAAAGAGG	111	Bm1_12630	39	15
TGTTTGAGATTGCAGCC	110	Bm1_12630	39	23
CTCATGGATCGATGAAGAACGCA	110	Bm1_28700	59	37
TAGGTTATTCCTTGGAGTCG	108	Bm1_12630	62	43
ACGGGTGAAAAAAGTTACGGTA	108	Bm1_12630	82	61
TTGGCTCATGGATCGATGAAGAA	107	Bm1_28700	63	41
TACGGGTGAAAAAAGTTACGGTAGG	107	Bm1_12630	83	59
TTGGCTCATGGATCGATGAAGAACGCA	107	Bm1_28700	63	37
ATGAAGAACGCAGCTAGCTGC	106	Bm1_28700	48	28
TACGGTAGGTTATTCCTTGGAGTCGG	106	Bm1_12630	67	42
TGTTTGAGATTGCAGC	105	Bm1_12630	39	24
TATGGAAATGTAGCGTATAG	105	Bm1_01155	81	62
CGATGAAGAACGCAGCTAGC	104	Bm1_28700	50	31
ATAGAAGGTGCTAGACCTGTACGG	104	Bm1_12630	102	79
ATATGGAAATGTAGCG	103	Bm1_01155	82	67
TCGATGAAGAACGCAGCTAGC	103	Bm1_28700	51	31
TATGGAAATGTAGCGTAT	102	Bm1_01155	81	64
TATATGGAAATGTAGCGTATAGGTATA	102	Bm1_01155	83	57
TAGGTTATTCCTTGGAGTCGGGT	101	Bm1_12630	62	40
CGTGGGTTCGAATCCCACTCTCGTCA	101	Bm1_53495	55	30
CGGGTTGTTTGAGATT	100	Bm1_12630	44	29
CATAGAAGGTGCTAGACCTGTACGG	99	Bm1_12630	103	79
GTGGGTTCGAATCCCACTCTCGTCA	99	Bm1_53495	54	30
ATGGATCGATGAAGAACGCAGCTA	98	Bm1_28700	56	33
CTGGATAATTTTGTTG	96	Bm1_55940	310	295
TATATGGAAATGTAGCGTA	96	Bm1_01155	83	65
TGAAAAAAGTTACGGTAGG	96	Bm1_12630	77	59
AGGTGCTAGACCTGTACGGG	96	Bm1_12630	97	78
TGTTTGAGATTGCAGCCCAAAGAGGGTGGTA	96	Bm1_12630	39	9
TGGAAATGTAGCGTATAGGTATAACTATCCGTAA	96	Bm1_01155	79	46
ATGGATCGATGAAGAACG	95	Bm1_28700	56	39
GTTTGAGATTGCAGCC	94	Bm1_12630	38	23
TGCTAGACCTGTACGGG	94	Bm1_12630	94	78
TGGAAATGTAGCGTATAG	94	Bm1_01155	79	62
GTTCGATTCCCGGCCGGGGAG	94	Bm1_10415	30	10
GCTCATGGATCGATGAAGAACGCA	94	Bm1_28700	60	37
GGTGGATCACTTGGCTCATGGA	93	Bm1_28700	73	52
ATAGAAGGTGCTAGACCTGTACG	91	Bm1_12630	102	80
TATGGAAATGTAGCGTATAGGTATAACTATCC	91	Bm1_01155	81	50
CTGTACGGGTGAAAAAAGTTACGGTA	89	Bm1_12630	86	61
GAGTCGGGTTGTTTGAGATTGCAGCC	89	Bm1_12630	48	23
GTTGTTTGAGATTGCAGCCCA	88	Bm1_12630	41	21
AAAAGTCGTAACAAGGTTTCCGTAGG	88	Bm1_05565	46	21
CTTGGCTCATGGATCGATGAAGAACGCA	88	Bm1_28700	64	37
GGAGTCGGGTTGTTTGA	87	Bm1_12630	49	33
TATGGAAATGTAGCGTATAGGTATAACTATCCG	87	Bm1_01155	81	49
ATGGAAATGTAGCGTATAGGTATAACTATCCGTA	87	Bm1_01155	80	47
TTTAGTCGATGAGCTAG	86	Bm1_39410	794	778
CTCATGGATCGATGAAGAAC	86	Bm1_28700	59	40
ACGGTAGGTTATTCCTTGGAGTCGG	86	Bm1_12630	66	42
GTTATTCCTTGGAGTCGGGTTGTTTGAGATTGCA	86	Bm1_12630	59	26
GCTTCGTCGAGTGAGGAAT	85	Bm1_56425	95	77
TTGGCTCATGGATCGATGAAGAAC	85	Bm1_28700	63	40
TTGGAGTCGGGTTGTTTGAGATTGCAGC	85	Bm1_12630	51	24
TAGCGGTGGATCACTTGGCTCATGGATC	85	Bm1_28700	77	50
TTGTTTGAGATTGCAGCCCAAAGAGGGTGGTA	85	Bm1_12630	40	9
CTATATGGAAATGTAGC	84	Bm1_01155	84	68
GGCGAGATGGCCGAGCGG	84	Bm1_53495	111	94
CATGGATCGATGAAGAACG	84	Bm1_28700	57	39
GGTAGGTTATTCCTTGGAGTCG	84	Bm1_12630	64	43
ATTCCTTGGAGTCGGGTTGTTTGAGA	84	Bm1_12630	56	31
TATATGGAAATGTAGCGTATAGGTAT	84	Bm1_01155	83	58
ACGTGCGAGACCCGGGTTCGATTCCCGGCCGGGGAG	84	Bm1_10415	45	10
CTTGGAGTCGGGTTGTTTGA	83	Bm1_12630	52	33
GTGAAAAAAGTTACGGTAGG	83	Bm1_12630	78	59
GCTCATGGATCGATGAAGAAC	83	Bm1_28700	60	40
GTTGTTTGAGATTGCAGCCCAAA	83	Bm1_12630	41	19
ACTTGGCTCATGGATCGATGAA	82	Bm1_28700	65	44
TGTCATACTTGGTTCTGGAGATT	82	Bm1_40115	108	86
TATATGGAAATGTAGCGTATAGGTATAAC	82	Bm1_01155	83	55
TGTTGACTTGTTATTG	81	Bm1_24180	263	248
CAAAAGTCGTAACAAGGTTTCCGTAGG	81	Bm1_05565	47	21
TAGAAGGTGCTAGACCTGTACG	80	Bm1_12630	101	80
TGGATCGATGAAGAACGCAGCTAG	80	Bm1_28700	55	32
AGCGGTGGATCACTTGGCTCATGGATC	80	Bm1_28700	76	50
GGCAAAAGTCGTAACAAGGTTTCCGTAG	80	Bm1_05565	49	22
TTGTCATACTTGGTTCTGGAGAT	79	Bm1_40115	109	87
GTTGTTTGAGATTGCAGCCCAAAGAGGGTG	79	Bm1_12630	41	12
CCTTGGAGTCGGGTTG	78	Bm1_12630	53	38
TCGGGTTGTTTGAGAT	78	Bm1_12630	45	30
GGCCCGGGTTCGATTCCCGG	78	Bm1_36940	260	241
GATGGCCGAGCGGTCTAAGGC	78	Bm1_53495	106	86
CGGGTGAAAAAAGTTACGGTAGG	78	Bm1_12630	81	59
GTAGGTGAACCTGCGGAAGGATCAT	78	Bm1_05565	25	1
TGGATCACTTGGCTCATGGATC	77	Bm1_28700	71	50
CTTGGCTCATGGATCGATGAAGAA	77	Bm1_28700	64	41
TGGATCGATGAAGAACGCAGCTAGC	77	Bm1_28700	55	31
TACCTGATTGATTCTGT	76	Bm1_09525	109	93
TTGGCTCATGGATCGATGAA	76	Bm1_28700	63	44
ATTTGTTGAGTATATGTGAACCA	76	Bm1_40120	101	79
TGGCCGAGCGGTCTAAGGC	75	Bm1_53495	104	86
CGGGTGAAAAAAGTTACGGTA	75	Bm1_12630	81	61
GGCTCATGGATCGATGAAGAAC	75	Bm1_28700	61	40
TCCTCGGTAGTATAGTGGTGAGTATCCGCGCC	75	Bm1_10415	81	50
GTAGGTTATTCCTTGGAGTCGGGTTGTTTGAGAT	75	Bm1_12630	63	30
TGAAGAACGCAGCTAGCTGC	74	Bm1_28700	47	28
TGGAAATGTAGCGTATAGGTATAACTATCCG	74	Bm1_01155	79	49
TAGGTTATTCCTTGGAGTCGGGTTGTTTGAGA	74	Bm1_12630	62	31
TGTCGAAAGGGAATAG	73	Bm1_51430	108	93
CTTGGCTCATGGATCGATGAAGAAC	73	Bm1_28700	64	40
CTATATGGAAATGTAGCGTATAGGTAT	73	Bm1_01155	84	58
GGTAGGTTATTCCTTGGAGTC	72	Bm1_12630	64	44
ATCGATGAAGAACGCAGCTAGCTGC	72	Bm1_28700	52	28
TACCTGATTGATTCTG	71	Bm1_09525	109	94
TTGTTTGAGATTGCAG	71	Bm1_12630	40	25
GGTGCTAGACCTGTACGGGT	71	Bm1_12630	96	77
ATATGGAAATGTAGCGTATAG	71	Bm1_01155	82	62
GATGAAGAACGCAGCTAGCTGC	71	Bm1_28700	49	28
ACGGGTGAAAAAAGTTACGGTAGG	71	Bm1_12630	82	59
CATAGAAGGTGCTAGACCTGTACG	71	Bm1_12630	103	80
TGGGTTCGAATCCCACTCTCGTCA	71	Bm1_53495	53	30
GTTGTTTGAGATTGCAGCCCAAAGAGGGT	71	Bm1_12630	41	13
ATAGAATAATGTAGGTAAGGGAAGTCGGCAAATTAT	71	Bm1_28705	129	94
CATGGATCGATGAAGAACGCAGC	70	Bm1_28700	57	35
CTCATGGATCGATGAAGAACGCAGC	70	Bm1_28700	59	35
TCCTCGGTAGTATAGTGGTGAGTATCCGC	70	Bm1_10415	81	53
TCCTCGGTAGTATAGTGGTGAGTATCCGCGCCT	70	Bm1_10415	81	49
TGGATCGATGAAGAAC	69	Bm1_28700	55	40
ATACTTGGTTCTGGAGATTTGAT	69	Bm1_40115	104	82
CGGTGGATCACTTGGCTCATGGA	69	Bm1_28700	74	52
TATATGGAAATGTAGCG	68	Bm1_01155	83	67
TACGGGTGAAAAAAGTTACGG	68	Bm1_12630	83	63
CGGTAGGTTATTCCTTGGAGTCGGGT	68	Bm1_12630	65	40
ATTCCTTGGAGTCGGGTTGTTTGAGAT	68	Bm1_12630	56	30
CGAGACCCGGGTTCGATTCCCGGCCGGGGAG	68	Bm1_10415	40	10
TCCTCGGTAGTATAGTG	67	Bm1_10415	81	65
CTCATGGATCGATGAAGAA	67	Bm1_28700	59	41
GATCGATGAAGAACGCAGCTAGC	67	Bm1_28700	53	31
CATAGAAGGTGCTAGACCTGTACGGG	67	Bm1_12630	103	78
GGAGTCGGGTTGTTTGAGATTGCAGCC	67	Bm1_12630	49	23
CTCATGGATCGATGAA	66	Bm1_28700	59	44
TGTACGGGTGAAAAAAGTTACGGTAGG	66	Bm1_12630	85	59
TACGGTAGGTTATTCCTTGGAGTCGGGT	66	Bm1_12630	67	40
TCATGGATCGATGAAGAACG	65	Bm1_28700	58	39
GAAGGTGCTAGACCTGTACGGG	65	Bm1_12630	99	78
ATGGATCGATGAAGAACGCAGCTAGC	65	Bm1_28700	56	31
CACTTGGCTCATGGATCGATGAAGAA	65	Bm1_28700	66	41
GTGGATCACTTGGCTCATGGATCGAT	65	Bm1_28700	72	47
TTACGGTAGGTTATTCCTTGGAGTCGG	65	Bm1_12630	68	42
TATTCCTTGGAGTCGGGTTGTTTGAGAT	65	Bm1_12630	57	30
ATGGATCGATGAAGAACGCAGCTAGCTGC	65	Bm1_28700	56	28
GCAAAAGTCGTAACAAGGTTTCCGTAGGT	65	Bm1_05565	48	20
GTAGGTTATTCCTTGGAGTCGGGTTGTTTGAGA	65	Bm1_12630	63	31
CCTGTCACGTGCGAGA	64	Bm1_10415	51	36
TTGGAGTCGGGTTGTTTGA	64	Bm1_12630	51	33
TTTGAGATTGCAGCCCAAAGAGG	64	Bm1_12630	37	15
CCTTGGAGTCGGGTTGTTTGAGAT	64	Bm1_12630	53	30
TGGATCGATGAAGAACG	63	Bm1_28700	55	39
GTATAACTATCCGTAACA	63	Bm1_01155	61	44
CAATTTGGATTCTATTATCG	63	Bm1_13465	831	812
GATAAATAGTGCGAATTGCAGA	63	Bm1_28700	27	6
GTTTGAGATTGCAGCCCAAAGAG	63	Bm1_12630	38	16
TGTTTGAGATTGCAGCCCAAAGAG	63	Bm1_12630	39	16
AAAAGTCGTAACAAGGTTTCCGTAGGT	63	Bm1_05565	46	20
TAGGTTATTCCTTGGAGTCGGGTTGTTTGAGAT	63	Bm1_12630	62	30
TCACTTGGCTCATGGATC	62	Bm1_28700	67	50
TAAAGGTCGCATCTGCGC	62	Bm1_39410	766	749
GCTCATGGATCGATGAAGAA	62	Bm1_28700	60	41
CAAAAGTCGTAACAAGGTTTCCGTAGGTGA	62	Bm1_05565	47	18
ATGGAAATGTAGCGTAT	61	Bm1_01155	80	64
CTCATGGATCGATGAAGA	61	Bm1_28700	59	42
ATCACTTGGCTCATGGATC	61	Bm1_28700	68	50
TGTACGGGTGAAAAAAGTTACGG	61	Bm1_12630	85	63
ATAGAAGGTGCTAGACCTGTACGGG	61	Bm1_12630	102	78
ACGGGTGAAAAAAGTTACGG	60	Bm1_12630	82	63
GGGTGAAAAAAGTTACGGTA	60	Bm1_12630	80	61
GTAGGTGAACCTGCGGAAGGA	60	Bm1_05565	25	5
TCCTCGGTAGTATAGTGGTGA	60	Bm1_10415	81	61
ACGGGTGAAAAAAGTTACGGTAG	60	Bm1_12630	82	60
TATATGGAAATGTAGCGTATAGGTA	60	Bm1_01155	83	59
GTTTGAGATTGCAGCCCAAAGAGGGT	60	Bm1_12630	38	13
CACTTGGCTCATGGATCGATGAAGAAC	60	Bm1_28700	66	40
GGAAATGTAGCGTATAGGTATAACTATCCG	60	Bm1_01155	78	49
GGGTTGTTTGAGATTGCA	59	Bm1_12630	43	26
GGTGAAAAAAGTTACGGTA	59	Bm1_12630	79	61
TGAGATTGCAGCCCAAAGAGG	59	Bm1_12630	35	15
TAGAAGGTGCTAGACCTGTACGGG	59	Bm1_12630	101	78
TACGGTAGGTTATTCCTTGGAGTCGGG	59	Bm1_12630	67	41
CAAAAGTCGTAACAAGGTTTCCGTAGGT	59	Bm1_05565	47	20
TAGAAGGTGCTAGACCTGTACGGGT	57	Bm1_12630	101	77
TATTCCTTGGAGTCGGGTTGTTTGAGA	57	Bm1_12630	57	31
ATTCCTTGGAGTCGGGTTGTTTGAGATTGCAGC	57	Bm1_12630	56	24
TGCTAGACCTGTACGGGTGAAAAAAGTTACGGTA	57	Bm1_12630	94	61
TCGGGTTGTTTGAGATTG	56	Bm1_12630	45	28
GTACGGGTGAAAAAAGTTACGG	56	Bm1_12630	84	63
CATGGATCGATGAAGAACGCAGCTA	56	Bm1_28700	57	33
TGGAGTCGGGTTGTTTGAGATTGCAG	56	Bm1_12630	50	25
TTATTCCTTGGAGTCGGGTTGTTTGAGA	56	Bm1_12630	58	31
GTTATTCCTTGGAGTCGGGTTGTTTGAGA	56	Bm1_12630	59	31
ATCTGGTAAAGCGAAT	55	Bm1_42585	1047	1032
TTATTCCTTGGAGTCGG	55	Bm1_12630	58	42
TATTGCTTGTAGAGCCTT	55	Bm1_40120	495	478
CTCATGGATCGATGAAGAACG	55	Bm1_28700	59	39
TGGATCGATGAAGAACGCAGCTAGCTGC	55	Bm1_28700	55	28
TTCCTTGGAGTCGGGTTGTTTGAGATTGCAGC	55	Bm1_12630	55	24
TGGCTCATGGATCGATGAAGAACGCAGCTAGC	55	Bm1_28700	62	31
AGAGGATGATCAGCCA	54	Bm1_10690	1130	1115
AGTCGGGTTGTTTGAGAT	54	Bm1_12630	47	30
TCATACTTGGTTCTGGAGATTTGATCTC	54	Bm1_40115	106	79
CTTGGAGTCGGGTTGTTTGAGATTGCAGC	54	Bm1_12630	52	24
CACTTGGCTCATGGATC	53	Bm1_28700	66	50
CTATATGGAAATGTAGCG	53	Bm1_01155	84	67
TATTCGTTGTAACTTTTCGCG	53	Bm1_57105	827	807
TTTGAGATTGCAGCCCAAAGAGGGT	53	Bm1_12630	37	13
CTGTACGGGTGAAAAAAGTTACGGTAGG	53	Bm1_12630	86	59
CTTGGAGTCGGGTTGTTTGAGATTGCAG	53	Bm1_12630	52	25
GCTTCGTCGAGTGAGGAA	52	Bm1_56425	95	78
GGTTATTCCTTGGAGTCGG	52	Bm1_12630	60	42
AGCCGAGGTGCGTTTATTGCTGG	52	Bm1_49085	1835	1813
ATACTTGGTTCTGGAGATTTGATC	52	Bm1_40115	104	81
TCCTTGGAGTCGGGTTGTTTGAGA	52	Bm1_12630	54	31
TCCTTGGAGTCGGGTTGTTTGAGAT	52	Bm1_12630	54	30
TTAGCGGTGGATCACTTGGCTCATGGATC	52	Bm1_28700	78	50
TGCTAGACCTGTACGGGTGAAAAAAGTTACGG	52	Bm1_12630	94	63
GGTGAAAAAAGTTACGGTAGG	51	Bm1_12630	79	59
GTTCGATTCCCGGCAACGGAA	51	Bm1_36940	253	233
CTGTACGGGTGAAAAAAGTTACGG	51	Bm1_12630	86	63
GCTCATGGATCGATGAAGAACGCAGC	51	Bm1_28700	60	35
ACGGTAGGTTATTCCTTGGAGTCGGGT	51	Bm1_12630	66	40
CAGTCCATAGAAGGTGCTAGACCTGTACGG	51	Bm1_12630	108	79
CACTTGGCTCATGGATCGATGAAGAACGCA	51	Bm1_28700	66	37
TAAGTGAATGCTTTTC	50	Bm1_51435	4036	4021
AGGTTATTCCTTGGAGTCG	50	Bm1_12630	61	43
CAGCTTCGTCGAGTGAGGAAT	50	Bm1_56425	97	77
CGATAAATAGTGCGAATTGCAGA	50	Bm1_28700	28	6
GGTAGGTTATTCCTTGGAGTCGG	50	Bm1_12630	64	42
TTTGTTGAGTATATGTGAACCAT	50	Bm1_40120	100	78
GTTTGAGATTGCAGCCCAAAGAGGG	50	Bm1_12630	38	14
CCTGTACGGGTGAAAAAAGTTACGGTAGG	50	Bm1_12630	87	59
TACTTGGTTCTGGAGA	49	Bm1_40115	103	88
TTTGTCGAAAGGGAATAG	49	Bm1_51430	110	93
CAGCTTCGTCGAGTGAGGAA	49	Bm1_56425	97	78
TTGAATTAACAGATATGTTTG	49	Bm1_47680	1387	1367
CGGTAGGTTATTCCTTGGAGTCG	49	Bm1_12630	65	43
GTAGGTGAACCTGCGGAAGGATC	49	Bm1_05565	25	3
TCATGGATCGATGAAGAACGCAGC	49	Bm1_28700	58	35
CGGTAGGTTATTCCTTGGAGTCGGG	49	Bm1_12630	65	41
GTAGGTTATTCCTTGGAGTCGGGTTG	49	Bm1_12630	63	38
TTGGAGTCGGGTTGTTTGAGATTGCAGCC	49	Bm1_12630	51	23
TCCTTGGAGTCGGGTTGTTTGAGATTGCAGC	49	Bm1_12630	54	24
ACTTGGTTCTGGAGATT	48	Bm1_40115	102	86
GTAGGTTATTCCTTGGAGT	48	Bm1_12630	63	45
GATGAAGAACGCAGCTAGC	48	Bm1_28700	49	31
GTTTGAGATTGCAGCCCAAAGAGG	48	Bm1_12630	38	15
CCCGGGTTCGATTCCCGGCCGGGGA	48	Bm1_10415	35	11
TGGAGTCGGGTTGTTTGAGATTGCAGCC	48	Bm1_12630	50	23
ATATGGAAATGTAGCGTATAGGTATAACTATC	48	Bm1_01155	82	51
AAAAAAGTTACGGTAGG	47	Bm1_12630	75	59
CGGGTTGTTTGAGATTG	47	Bm1_12630	44	28
TGAAAAAAGTTACGGTA	47	Bm1_12630	77	61
TAGGTTATTCCTTGGAGTC	47	Bm1_12630	62	44
GGTTATTCCTTGGAGTCGGGT	47	Bm1_12630	60	40
GGATCACTTGGCTCATGGATC	47	Bm1_28700	70	50
GTCGGGTTGTTTGAGATTGCAGCC	47	Bm1_12630	46	23
GGAGTCGGGTTGTTTGAGATTGCAG	47	Bm1_12630	49	25
TGTACGGGTGAAAAAAGTTACGGTAG	47	Bm1_12630	85	60
GTTTGAGATTGCAGCCCAAAGAGGGTG	47	Bm1_12630	38	12
AGGTTATTCCTTGGAGTCGGGTTGTTTGAGAT	47	Bm1_12630	61	30
TGAATAACGCAGCATATC	46	Bm1_41340	10395	10378
CGGGTGAAAAAAGTTACGG	46	Bm1_12630	81	63
GTGGATCACTTGGCTCATGGA	46	Bm1_28700	72	52
ATGGATCGATGAAGAACGCAGCTAG	46	Bm1_28700	56	32
GGTTATTCCTTGGAGTCGGGTTGTTTGAGA	46	Bm1_12630	60	31
TTCCTTGGAGTCGGGTTGTTTGAGATTGCAG	46	Bm1_12630	55	25
TGGATCGATGAAGAACGCAGCTAGCTGCGAT	46	Bm1_28700	55	25
CATGGATCGATGAAGAA	45	Bm1_28700	57	41
GGTGAAAAAAGTTACGG	45	Bm1_12630	79	63
CTGTACGGGTGAAAAAAG	45	Bm1_12630	86	69
TGAAAAAAGTTACGGTAG	45	Bm1_12630	77	60
GTCGGGTTGTTTGAGATTG	45	Bm1_12630	46	28
AGGTTATTCCTTGGAGTCGGGT	45	Bm1_12630	61	40
TCCTCGGTAGTATAGTGGTGAG	45	Bm1_10415	81	60
TCATTTCTATTAATTGACTGGAG	45	Bm1_29195	541	519
TCCATAGAAGGTGCTAGACCTGTACG	45	Bm1_12630	105	80
CGCAAGGCCCGGGTTCGATTCCCGGCAACGGAA	44	Bm1_36940	265	233
GTTATTCCTTGGAGTCGG	44	Bm1_12630	59	42
GGCTCATGGATCGATGAAGAA	44	Bm1_28700	61	41
GTTTGAGATTGCAGCCCAAAGA	44	Bm1_12630	38	17
GTAGAATATATGTGACACTTGC	44	Bm1_13465	1187	1166
TCCTCGGTAGTATAGTGGTGAGTATC	44	Bm1_10415	81	56
GTGGATCACTTGGCTCATGGATCGATGA	44	Bm1_28700	72	45
AGGTTATTCCTTGGAGTCGGGTTGTTTGAGA	44	Bm1_12630	61	31
ATTCCTTGGAGTCGGGTTGTTTGAGATTGCAG	44	Bm1_12630	56	25
TATTCCTTGGAGTCGGGTTGTTTGAGATTGCAGC	44	Bm1_12630	57	24
AGCATATCATTTAGCG	43	Bm1_11195	482	467
GTAGGTTATTCCTTGGAG	43	Bm1_12630	63	46
GAAAAAAGTTACGGTAGG	43	Bm1_12630	76	59
GTATAACTATCCGTAACATATT	43	Bm1_01155	61	40
TATATGGAAATGTAGCGTATAG	43	Bm1_01155	83	62
TTGTTTGAGATTGCAGCCCAAAGAG	43	Bm1_12630	40	16
ACGGTAGGTTATTCCTTGGAGTCGGG	43	Bm1_12630	66	41
TGGATCGATGAAGAACGCAGCTAGCT	43	Bm1_28700	55	30
GGCCGAGCGGTCTAAGGCGCTGGTTTA	43	Bm1_53495	103	77
ATCACTTGGCTCATGGATCGATGAAGAAC	43	Bm1_28700	68	40
TGGCTCATGGATCGATGAAGAACGCAGCTA	43	Bm1_28700	62	33
ATGGATCGATGAAGAACGCAGCTAGCTGCGAT	43	Bm1_28700	56	25
ACTATCCTTTGATTGA	42	Bm1_49405	636	621
AGTCGGGTTGTTTGAGA	42	Bm1_12630	47	31
TTGAGATTGCAGCCCAAAGA	42	Bm1_12630	36	17
CTTGGCTCATGGATCGATGAA	42	Bm1_28700	64	44
TGAATTAACAGATATGTTTGCA	42	Bm1_47680	1386	1365
TGTTTGAGATTGCAGCCCAAAGA	42	Bm1_12630	39	17
ATAGAAGGTGCTAGACCTGTACGGGT	42	Bm1_12630	102	77
TGTTTGAGATTGCAGCCCAAAGAGGG	42	Bm1_12630	39	14
ACGGTAGGTTATTCCTTGGAGTCGGGTTG	42	Bm1_12630	66	38
ACCTGTACGGGTGAAAAAAGTTACGGTAG	42	Bm1_12630	88	60
TCCTTGGAGTCGGGTTGTTTGAGATTGCAG	42	Bm1_12630	54	25
ATCACTTGGCTCATGGATCGATGAAGAACGCA	42	Bm1_28700	68	37
GTAGGTTATTCCTTGGA	41	Bm1_12630	63	47
TACTTGGTTCTGGAGATT	41	Bm1_40115	103	86
GTGCTAGACCTGTACGGGT	41	Bm1_12630	95	77
TGGAGTCGGGTTGTTTGAGATT	41	Bm1_12630	50	29
GTAGGTTATTCCTTGGAGTCGGGTTGT	41	Bm1_12630	63	37
TGTTTGAGATTGCAGCCCAAAGAGGGTG	41	Bm1_12630	39	12
TTATTCCTTGGAGTCGGGTTGTTTGAGAT	41	Bm1_12630	58	30
TACGGTAGGTTATTCCTTGGAGTCGGGTTG	41	Bm1_12630	67	38
CCGCAAGGCCCGGGTTCGATTCCCGGCAACGGAA	41	Bm1_36940	266	233
TGGTTGATATTCGAAT	40	Bm1_21310	126	111
GGAAATGTAGCGTATAGG	40	Bm1_01155	78	61
ATCGATGAAGAACGCAGCT	40	Bm1_28700	52	34
GTTTGAGATTGCAGCCCAAA	40	Bm1_12630	38	19
CTATATGGAAATGTAGCGTATA	40	Bm1_01155	84	63
TTGAGATTGCAGCCCAAAGAGG	40	Bm1_12630	36	15
GTACGGGTGAAAAAAGTTACGGTAG	40	Bm1_12630	84	60
CATGGATCGATGAAGAACGCAGCTAGC	40	Bm1_28700	57	31
AAGGTGCTAGACCTGTACGGGTGAAAAAA	40	Bm1_12630	98	70
CCTTGGAGTCGGGTTGTTTGAGATTGCAG	40	Bm1_12630	53	25
AAGGAACGGTCTGTTGC	39	Bm1_22240	218	202
AGTCGGGTTGTTTGAGATT	39	Bm1_12630	47	29
GAGATTGCAGCCCAAAGAGG	39	Bm1_12630	34	15
TAATTCAGTTTTTGGACTTCTGGA	39	Bm1_29195	473	450
TCCTTTGCCGGTTGAAAGCTCGCA	39	Bm1_40115	41	18
GGTGGATCACTTGGCTCATGGATCGAT	39	Bm1_28700	73	47
GGTTATTCCTTGGAGTCGGGTTGTTTGAGAT	39	Bm1_12630	60	30
CATGGATCGATGAAGAACGCAGCTAGCTGCGAT	39	Bm1_28700	57	25
TGGAAATGTAGCGTATAGGTATAACTATCCGTA	39	Bm1_01155	79	47
ATGGATCGATGAAGAA	38	Bm1_28700	56	41
GGCCGAGCGGTCTAAGG	38	Bm1_53495	103	87
AGGTTATTCCTTGGAGTCGGG	38	Bm1_12630	61	41
GGAAATGTAGCGTATAGGTAT	38	Bm1_01155	78	58
GAGATTGCAGCCCAAAGAGGG	38	Bm1_12630	34	14
CGGGTGAAAAAAGTTACGGTAG	38	Bm1_12630	81	60
TTTGAGATTGCAGCCCAAAGAGGG	38	Bm1_12630	37	14
AGTCGGGTTGTTTGAGATTGCAGCC	38	Bm1_12630	47	23
GGTAGGTTATTCCTTGGAGTCGGGT	38	Bm1_12630	64	40
TTTCTATTAATTGACTGGAGCTCAT	38	Bm1_29195	538	514
AAGTTACGGTAGGTTATTCCTTGGAGTCGG	38	Bm1_12630	71	42
GTTATTCCTTGGAGTCGGGTTGTTTGAGAT	38	Bm1_12630	59	30
GTGGATCACTTGGCTCATGGATCGATGAAGAAC	38	Bm1_28700	72	40
ACCCAATGGATCGTAT	37	Bm1_39845	589	574
GTTGCAAAGTTGAAAC	37	Bm1_52030	895	880
TCGATGAAGAACGCAGCT	37	Bm1_28700	51	34
TGGTTCTGGAGATTTGATC	37	Bm1_29340	99	81
GTAGCGTATAGGTATAACTATCC	37	Bm1_01155	72	50
CGGTGGATCACTTGGCTCATGGATCGAT	37	Bm1_28700	74	47
CTATATGGAAATGTAG	36	Bm1_01155	84	69
TATTCCTTGGAGTCGG	36	Bm1_12630	57	42
TGAAGAACGCAGCTAGC	36	Bm1_28700	47	31
ATGTTGTTTCCGTAAAGA	36	Bm1_48200	3828	3811
CACTTGGCTCATGGATCGAT	36	Bm1_28700	66	47
AAGGCCCGGGTTCGATTCCCGG	36	Bm1_36940	262	241
GGCGAGATGGCCGAGCGGTCTAA	36	Bm1_53495	111	89
TGCGATAAATAGTGCGAATTGCAGA	36	Bm1_28700	30	6
AAGGTGCTAGACCTGTACGGGTGAAAAA	36	Bm1_12630	98	71
GACCCGGGTTCGATTCCCGGCCGGGGAG	36	Bm1_10415	37	10
TCCTCGGTAGTATAGTGGTGAGTATCCG	36	Bm1_10415	81	54
GGGCAAAAGTCGTAACAAGGTTTCCGTAG	36	Bm1_05565	50	22
TTGTTTGAGATTGCAGCCCAAAGAGGGTG	36	Bm1_12630	40	12
CCTTGGAGTCGGGTTGTTTGAGATTGCAGC	36	Bm1_12630	53	24
GATTATCTTTGGTATAATTGATATGTGATCTAT	36	Bm1_03040	88	56
GTTTGAGATTGCAGCCCAAAGAGGGTGGTAAACC	36	Bm1_12630	38	5
TGAATGGATTAACATC	35	Bm1_46620	469	454
AATAGTGCGAATTGCAGACG	35	Bm1_28700	23	4
GATAAAGGTCGCATCTGCGC	35	Bm1_39410	768	749
TTCGAATCCCACTCTCGTCA	35	Bm1_53495	49	30
TTGGAGTCGGGTTGTTTGAGATT	35	Bm1_12630	51	29
TTTCATCGTGACGATTTGTTGAG	35	Bm1_36450	249	227
TTGTTTGAGATTGCAGCCCAAAGA	35	Bm1_12630	40	17
TGAATTAACAGATATGTTTGCATT	35	Bm1_47680	1386	1363
ACCTGTACGGGTGAAAAAAGTTACGG	35	Bm1_12630	88	63
GTGCGAGACCCGGGTTCGATTCCCGGCC	35	Bm1_10415	43	16
AGTCCATAGAAGGTGCTAGACCTGTACGGG	35	Bm1_12630	107	78
CATGGATCGATGAAGAACGCAGCTAGCTGC	35	Bm1_28700	57	28
TCACTTGGCTCATGGATCGATGAAGAACGCA	35	Bm1_28700	67	37
CTAGACCTGTACGGGTGAAAAAAGTTACGGTA	35	Bm1_12630	92	61
ATGGATCGATGAAGAACGCAGCTAGCTGCGATA	35	Bm1_28700	56	24
GTTGTTTGAGATTGCA	34	Bm1_12630	41	26
TACTTGGTTCTGGAGAT	34	Bm1_40115	103	87
TGTCTTCGTTGCAAAGAT	34	Bm1_55140	123	106
TACTCGAGGAGTCCTATTG	34	Bm1_47680	1605	1587
GGTGAAAAAAGTTACGGTAG	34	Bm1_12630	79	60
GATTTAGTCGATGAGCTAGC	34	Bm1_39410	796	777
ATAAATAGTGCGAATTGCAGA	34	Bm1_28700	26	6
TTTGAGATTGCAGCCCAAAGA	34	Bm1_12630	37	17
TTCCTTGGAGTCGGGTTGTTTGAGA	34	Bm1_12630	55	31
GTACGGGTGAAAAAAGTTACGGTAGG	34	Bm1_12630	84	59
TTGTTTGAGATTGCAGCCCAAAGAGG	34	Bm1_12630	40	15
GCAAAAGTCGTAACAAGGTTTCCGTAG	34	Bm1_05565	48	22
TTGGAGTCGGGTTGTTTGAGATTGCAG	34	Bm1_12630	51	25
TTTGAGATTGCAGCCCAAAGAGGGTGGTA	34	Bm1_12630	37	9
ACCTGTACGGGTGAAAAAAGTTACGGTAGGT	34	Bm1_12630	88	58
ACTTGGTTCTGGAGAT	33	Bm1_40115	102	87
AATCCCACTCTCGTCA	33	Bm1_53495	45	30
GGGTGAAAAAAGTTACGG	33	Bm1_12630	80	63
ACCCAATGGATCGTATTGG	33	Bm1_24455	1287	1269
CCTTGGAGTCGGGTTGTTTGAGA	33	Bm1_12630	53	31
TTCTATTGTCATACTTGGTTCTG	33	Bm1_30885	114	92
GCGATAAATAGTGCGAATTGCAGA	33	Bm1_28700	29	6
TACGGGTGAAAAAAGTTACGGTAG	33	Bm1_12630	83	60
TTCCTTGGAGTCGGGTTGTTTGAGAT	33	Bm1_12630	55	30
TTGTTTGAGATTGCAGCCCAAAGAGGGT	33	Bm1_12630	40	13
TATTCCTTGGAGTCGGGTTGTTTGAGATTGCAG	33	Bm1_12630	57	25
GGAGTCGGGTTGTTTGAGATTGCAGCCCAAAGAG	33	Bm1_12630	49	16
ACAATGTAGATAAGGG	32	Bm1_35110	614	599
CATCTCTATCTCGTGG	32	Bm1_46020	382	367
ACAGTCCATAGAAGGTGC	32	Bm1_12630	109	92
TTTAGTCGATGAGCTAGC	32	Bm1_39410	794	777
TGAGATTGCAGCCCAAAGAG	32	Bm1_12630	35	16
GGAGTCGGGTTGTTTGAGATT	32	Bm1_12630	49	29
GGGTTCGATTCCCGGCCGGGGAG	32	Bm1_10415	32	10
GGATCGATGAAGAACGCAGCTAG	32	Bm1_28700	54	32
TTGAATTAACAGATATGTTTGCA	32	Bm1_47680	1387	1365
GGCTCATGGATCGATGAAGAACGCA	32	Bm1_28700	61	37
TCATGGATCGATGAAGAACGCAGCTAGC	32	Bm1_28700	58	31
CTCATGGATCGATGAAGAACGCAGCTAGC	32	Bm1_28700	59	31
TCATGGATCGATGAAGAACGCAGCTAGCTGC	32	Bm1_28700	58	28
ATAGAAGGTGCTAGACCTGTACGGGTGAAAAAA	32	Bm1_12630	102	70
AGGTGCTAGACCTGTACGGGTGAAAAAAGTTACGG	32	Bm1_12630	97	63
GGAGTCGGGTTGTTTGAGATTGCAGCCCAAAGAGG	32	Bm1_12630	49	15
TGAGTATCCGCGCCTGT	31	Bm1_10415	63	47
TATTGCTTGTAGAGCCTTT	31	Bm1_40120	495	477
GATCGATGAAGAACGCAGCTAG	31	Bm1_28700	53	32
CTTGGAGTCGGGTTGTTTGAGATT	31	Bm1_12630	52	29
TGACGATTTGTTGAGTATATGTGA	31	Bm1_40115	241	218
TAGGTTATTCCTTGGAGTCGGGTTGT	31	Bm1_12630	62	37
ATGGATCGATGAAGAACGCAGCTAGCT	31	Bm1_28700	56	30
AGGTGCTAGACCTGTACGGGTGAAAAAA	31	Bm1_12630	97	70
TGGCTCATGGATCGATGAAGAACGCAGC	31	Bm1_28700	62	35
AGTCCATAGAAGGTGCTAGACCTGTACGG	31	Bm1_12630	107	79
AAGGTGCTAGACCTGTACGGGTGAAAAAAG	31	Bm1_12630	98	69
TAGCGGTGGATCACTTGGCTCATGGATCGATGAA	31	Bm1_28700	77	44
GGTTATTCCTTGGAGTCGGGTTGTTTGAGATTGCA	31	Bm1_12630	60	26
CTCATCCTGATCGCCA	30	Bm1_23505	711	696
CATGGATCGATGAAGA	30	Bm1_28700	57	42
CTTGGAGTCGGGTTGTT	30	Bm1_12630	52	36
CGAATCCCACTCTCGTCA	30	Bm1_53495	47	30
TGAGATTGCAGCCCAAAGA	30	Bm1_12630	35	17
GTCCATAGAAGGTGCTAGACC	30	Bm1_12630	106	86
TTGAGATTGCAGCCCAAAGAG	30	Bm1_12630	36	16
TGAGATTGCAGCCCAAAGAGGG	30	Bm1_12630	35	14
GGCGAGATGGCCGAGCGGTCTAAG	30	Bm1_53495	111	88
CCATAGAAGGTGCTAGACCTGTACGGG	30	Bm1_12630	104	78
TACAGTCCATAGAAGGTGCTAGACCTG	30	Bm1_12630	110	84
TGTTTGAGATTGCAGCCCAAAGAGGGT	30	Bm1_12630	39	13
GTCCATAGAAGGTGCTAGACCTGTACGGGT	30	Bm1_12630	106	77
GTAGGTTATTCCTTGGAGTCGGGTTGTTTGA	30	Bm1_12630	63	33
TTGGCTCATGGATCGATGAAGAACGCAGCTAGC	30	Bm1_28700	63	31
AAGGTGCTAGACCTGTACGGGTGAAAAAAGTTACGG	30	Bm1_12630	98	63
AATAAACAGTCAATTC	29	Bm1_15055	662	647
GACAGTTGATGTTGCT	29	Bm1_15850	432	417
ACTTGGTTCTGGAGATTT	29	Bm1_40115	102	85
ATTTCTATTAATTGACTGGAGC	29	Bm1_29195	539	518
GTTGTTTGAGATTGCAGCCCAA	29	Bm1_12630	41	20
TTGTTTGAGATTGCAGCCCAAA	29	Bm1_12630	40	19
AGCTTCGTCGAGTGAGGAATACC	29	Bm1_56425	96	74
CAGTCCATAGAAGGTGCTAGACCTG	29	Bm1_12630	108	84
TTCTATTGTCATACTTGGTTCTGGA	29	Bm1_30885	114	90
TCCATAGAAGGTGCTAGACCTGTACGG	29	Bm1_12630	105	79
AGTTACGGTAGGTTATTCCTTGGAGTCGG	29	Bm1_12630	70	42
AACTATCCGTAACATATTTTTACACCCAAAGTCC	29	Bm1_01155	57	24
TCAGTCGGTAGAGCAT	28	Bm1_54275	94	79
TATTCCTTGGAGTCGGGT	28	Bm1_12630	57	40
TTCTATTATCGTTTCGATGG	28	Bm1_13465	822	803
CAATTTGGATTCTATTATCGT	28	Bm1_13465	831	811
GTACGGGTGAAAAAAGTTACG	28	Bm1_12630	84	64
GGTGAACCTGCGGAAGGATCAT	28	Bm1_05565	22	1
TTTGAGATTGCAGCCCAAAGAG	28	Bm1_12630	37	16
CGGGTTCGATTCCCGGCCGGGGAG	28	Bm1_10415	33	10
GTTGAATTAACAGATATGTTTGCAT	28	Bm1_47680	1388	1364
AAGGTGCTAGACCTGTACGGGTGAAAA	28	Bm1_12630	98	72
ATTCCTTGGAGTCGGGTTGTTTGAGATT	28	Bm1_12630	56	29
TTACGGTAGGTTATTCCTTGGAGTCGGG	28	Bm1_12630	68	41
CTAGACCTGTACGGGTGAAAAAAGTTACGG	28	Bm1_12630	92	63
GTGCGAGACCCGGGTTCGATTCCCGGCCGG	28	Bm1_10415	43	14
AAAGTTACGGTAGGTTATTCCTTGGAGTCGG	28	Bm1_12630	72	42
TGGAAATGTAGCGTAT	27	Bm1_01155	79	64
TTTTCATGGATGAAGG	27	Bm1_17240	766	751
GGTTATTCCTTGGAGTCG	27	Bm1_12630	60	43
GTGAAAAAAGTTACGGTAG	27	Bm1_12630	78	60
GATCGATGAAGAACGCAGC	27	Bm1_28700	53	35
TACTTGGTTCTGGAGATTT	27	Bm1_40115	103	85
GATCACTTGGCTCATGGATC	27	Bm1_28700	69	50
TGGATCACTTGGCTCATGGA	27	Bm1_28700	71	52
TGTTTGAGATTGCAGCCCAAA	27	Bm1_12630	39	19
GGGTGAAAAAAGTTACGGTAGG	27	Bm1_12630	80	59
GTAAGATCGTTCTTTTTGTTAG	27	Bm1_57480	208	187
TGAGATTGCAGCCCAAAGAGGGT	27	Bm1_12630	35	13
AGGTTATTCCTTGGAGTCGGGTTG	27	Bm1_12630	61	38
TTGTCATACTTGGTTCTGGAGATT	27	Bm1_40115	109	86
GTAGGTAAGGGAAGTCGGCAAATTAT	27	Bm1_28705	119	94
TACGGGTGAAAAAAGTTACGGTAGGT	27	Bm1_12630	83	58
GTGCGAGACCCGGGTTCGATTCCCGGC	27	Bm1_10415	43	17
GAGACCCGGGTTCGATTCCCGGCCGGGGA	27	Bm1_10415	39	11
GTCCATAGAAGGTGCTAGACCTGTACGGG	27	Bm1_12630	106	78
TATTCCTTGGAGTCGGGTTGTTTGAGATT	27	Bm1_12630	57	29
GGCTCATGGATCGATGAAGAACGCAGCTAGC	27	Bm1_28700	61	31
TAGAAGGTGCTAGACCTGTACGGGTGAAAAAA	27	Bm1_12630	101	70
TGGATCACTTGGCTCATGGATCGATGAAGAAC	27	Bm1_28700	71	40
AAGGTGCTAGACCTGTACGGGTGAAAAAAGTTA	27	Bm1_12630	98	66
ACCCAATGGATCGTATT	26	Bm1_39845	589	573
TGTACGGGTGAAAAAAG	26	Bm1_12630	85	69
GTGCGAGACCCGGGTTCG	26	Bm1_10415	43	26
TCTGGTTGATATTCGAAT	26	Bm1_21310	128	111
GTATAGGTATAACTATCCG	26	Bm1_01155	67	49
GAAGAACGCAGCTAGCTGC	26	Bm1_28700	46	28
GATGTCTTCGTTGCAAAGA	26	Bm1_55140	125	107
TCTATTATCGTTTCGATGG	26	Bm1_13465	821	803
GAGATTGCAGCCCAAAGAGGGT	26	Bm1_12630	34	13
GTATCAGATCGATCTTGGATGC	26	Bm1_55140	200	179
CACTTGGCTCATGGATCGATGAA	26	Bm1_28700	66	44
TCATACTTGGTTCTGGAGATTTGA	26	Bm1_40115	106	83
GTTGTTTGAGATTGCAGCCCAAAGA	26	Bm1_12630	41	17
CCATAGAAGGTGCTAGACCTGTACGG	26	Bm1_12630	104	79
TCCTCGGTAGTATAGTGGTGAGTATCC	26	Bm1_10415	81	55
ATGTAGGTAAGGGAAGTCGGCAAATTAT	26	Bm1_28705	121	94
GTCCATAGAAGGTGCTAGACCTGTACGG	26	Bm1_12630	106	79
AAAAGTCGTAACAAGGTTTCCGTAGGTGA	26	Bm1_05565	46	18
AATGTAGGTAAGGGAAGTCGGCAAATTAT	26	Bm1_28705	122	94
GAAGGTGCTAGACCTGTACGGGTGAAAAAAG	26	Bm1_12630	99	69
TGGAGTCGGGTTGTTTGAGATTGCAGCCCAAAGA	26	Bm1_12630	50	17
CTTGGAGTCGGGTTGT	25	Bm1_12630	52	37
AAGCATATCATTTAGCG	25	Bm1_11195	483	467
CGATGAAGAACGCAGCT	25	Bm1_28700	50	34
GTTCGAATCCCACTCTC	25	Bm1_53495	50	34
TAATTGGATTCTTCGAAGTT	25	Bm1_40115	180	161
TGTTTGTGACTGCGAAATGATG	25	Bm1_35255	272	251
ACGATTTGTTGAGTATATGTGAA	25	Bm1_40115	239	217
TGAGTATATGTGAACCATTTATC	25	Bm1_40120	95	73
GAGGATGGAGAACTGGGACAGGCA	25	Bm1_56425	125	102
CTCATGGATCGATGAAGAACGCAGCTA	25	Bm1_28700	59	33
ATGGATCGATGAAGAACGCAGCTAGCTG	25	Bm1_28700	56	29
AGACCCGGGTTCGATTCCCGGCCGGGGAG	25	Bm1_10415	38	10
GCGGTGGATCACTTGGCTCATGGATCGAT	25	Bm1_28700	75	47
GCTCATGGATCGATGAAGAACGCAGCTAGC	25	Bm1_28700	60	31
GGCGAGATGGCCGAGCGGTCTAAGGCGCTG	25	Bm1_53495	111	82
GATGGCCGAGCGGTCTAAGGCGCTGGTTTA	25	Bm1_53495	106	77
CGGGCAAAAGTCGTAACAAGGTTTCCGTAGG	25	Bm1_05565	51	21
AAAAGTTACGGTAGGTTATTCCTTGGAGTCGG	25	Bm1_12630	73	42
GGAGTCGGGTTGTTTGAGATTGCAGCCCAAAGA	25	Bm1_12630	49	17
TAGACCTGTACGGGTGAAAAAAGTTACGGTAGG	25	Bm1_12630	91	59
GTGGATCACTTGGCTCATGGATCGATGAAGAACG	25	Bm1_28700	72	39
TGGCTCATGGATCGATGAAGAACGCAGCTAGCTGCGA	25	Bm1_28700	62	26
GGAGTCGGGTTGTTTG	24	Bm1_12630	49	34
TCATGGATCGATGAAGA	24	Bm1_28700	58	42
GATTGCAGCCCAAAGAGG	24	Bm1_12630	32	15
AAATAGTGCGAATTGCAGA	24	Bm1_28700	24	6
AATTGGATTCTTCGAAGTT	24	Bm1_40115	179	161
ATGGCCGAGCGGTCTAAGGC	24	Bm1_53495	105	86
ATTCATAAATAAAAGGTTTGG	24	Bm1_56140	70	50
ATACTTGGTTCTGGAGATTTGA	24	Bm1_40115	104	83
GTGCGAGACCCGGGTTCGATTCC	24	Bm1_10415	43	21
TGTCGTTGAGTGTCGTAACTGTC	24	Bm1_06330	104	82
TGGAGTCGGGTTGTTTGAGATTG	24	Bm1_12630	50	28
TCGTTTTGTAGATATGAGTTCAT	24	Bm1_13465	714	692
AGAAGGTGCTAGACCTGTACGGGT	24	Bm1_12630	100	77
TTGAGATTGCAGCCCAAAGAGGGT	24	Bm1_12630	36	13
GCAGCTAGCTGCGATAAATAGTGCGA	24	Bm1_28700	39	14
GCGTGGGTTCGAATCCCACTCTCGTCA	24	Bm1_53495	56	30
ATCACTTGGCTCATGGATCGATGAAGAA	24	Bm1_28700	68	41
GTAGGTTATTCCTTGGAGTCGGGTTGTT	24	Bm1_12630	63	36
GGCCCGGGTTCGATTCCCGGCAACGGAA	24	Bm1_36940	260	233
ACGGTAGGTTATTCCTTGGAGTCGGGTTGT	24	Bm1_12630	66	37
ATAGAAGGTGCTAGACCTGTACGGGTGAAAA	24	Bm1_12630	102	72
GTCGGGTTGTTTGAGATTGCAGCCCAAAGAGG	24	Bm1_12630	46	15
GATTATCTTTGGTATAATTGATATGTGATCTATA	24	Bm1_03040	88	55
TTGGAGTCGGGTTGTTTGAGATTGCAGCCCAAAGA	24	Bm1_12630	51	17
ATGAACCAAACGTTGG	23	Bm1_41265	709	694
GCTAGACCTGTACGGG	23	Bm1_12630	93	78
CTACAGTCCATAGAAGGT	23	Bm1_12630	111	94
GTATAACTATCCGTAACAT	23	Bm1_01155	61	43
TTTGTGACTGCGAAATGATG	23	Bm1_35255	270	251
GTTAGATCCAATTGTTGTATT	23	Bm1_23145	86	66
GTTCGAATCCCACTCTCGTCA	23	Bm1_53495	50	30
AAAAGTCGTAACAAGGTTTCCGTAG	23	Bm1_05565	46	22
GTCCATAGAAGGTGCTAGACCTGTACG	23	Bm1_12630	106	80
TTTTCTTCTATTGTCATACTTGGATCT	23	Bm1_28535	119	93
CGGTAGGTTATTCCTTGGAGTCGGGTTG	23	Bm1_12630	65	38
CCTGTACGGGTGAAAAAAGTTACGGTAG	23	Bm1_12630	87	60
TTGAGATTGCAGCCCAAAGAGGGTGGTA	23	Bm1_12630	36	9
GGAAATGTAGCGTATAGGTATAACTATCC	23	Bm1_01155	78	50
GGCAAAAGTCGTAACAAGGTTTCCGTAGGT	23	Bm1_05565	49	20
TGGATCGATGAAGAACGCAGCTAGCTGCGATA	23	Bm1_28700	55	24
GCTAGACCTGTACGGGTGAAAAAAGTTACGGTA	23	Bm1_12630	93	61
CATAGAAGGTGCTAGACCTGTACGGGTGAAAAAA	23	Bm1_12630	103	70
GAGTCGGGTTGTTTGAGATTGCAGCCCAAAGAGG	23	Bm1_12630	48	15
TTTTCATTGTGACGAT	22	Bm1_40115	250	235
TTCGAATCCCACTCTC	22	Bm1_53495	49	34
CATCAACTTTTCTTTGA	22	Bm1_13465	168	152
TTAATAGACTGGATGGA	22	Bm1_45045	151	135
CATCTCTATCTCGTGGAT	22	Bm1_46020	382	365
TAGAACGAAAAGTCGTTG	22	Bm1_21005	731	714
TGTCATACTTGGTTCTGG	22	Bm1_40115	108	91
CGCCATATTTTTCGTTGAG	22	Bm1_16100	556	538
CCTTGGAGTCGGGTTGTTTGA	22	Bm1_12630	53	33
GGATCGATGAAGAACGCAGCTAGC	22	Bm1_28700	54	31
TAGGTTATTCCTTGGAGTCGGGTTG	22	Bm1_12630	62	38
TCCTTGGAGTCGGGTTGTTTGAGATT	22	Bm1_12630	54	29
GTTGTTTGAGATTGCAGCCCAAAGAGGG	22	Bm1_12630	41	14
AGGTGCTAGACCTGTACGGGTGAAAAAAG	22	Bm1_12630	97	69
TTACGGTAGGTTATTCCTTGGAGTCGGGT	22	Bm1_12630	68	40
CAGTCCATAGAAGGTGCTAGACCTGTACGGG	22	Bm1_12630	108	78
TAGCGGTGGATCACTTGGCTCATGGATCGAT	22	Bm1_28700	77	47
CTTGGCTCATGGATCGATGAAGAACGCAGCTAGC	22	Bm1_28700	64	31
CGCGAAACTTATCCAA	21	Bm1_33965	1263	1248
GATGAAGAACGCAGCT	21	Bm1_28700	49	34
ATAAAGGTCGCATCTGC	21	Bm1_39410	767	751
CTGTACGGGTGAAAAAA	21	Bm1_12630	86	70
GAATCCCACTCTCGTCA	21	Bm1_53495	46	30
GCTCATGGATCGATGAAGA	21	Bm1_28700	60	42
GCCCGGGTTCGATTCCCGG	21	Bm1_36940	259	241
TCCTTGGAGTCGGGTTGTT	21	Bm1_12630	54	36
GAGCGAGCGTTCGAACTGAA	21	Bm1_53120	114	95
TGAAAAAAGTTACGGTAGGT	21	Bm1_12630	77	58
AGAAGGTGCTAGACCTGTACG	21	Bm1_12630	100	80
ATCGATGAAGAACGCAGCTAG	21	Bm1_28700	52	32
TACGGTAGGTTATTCCTTGGA	21	Bm1_12630	67	47
TAAGGGAAGTCGGCAAATTAT	21	Bm1_28705	114	94
ATCCAGATATTGCTTGTAGAGC	21	Bm1_29340	313	292
CGGAATTGTGTTGACCCTTGCAG	21	Bm1_11205	1324	1302
CTATATGGAAATGTAGCGTATAGG	21	Bm1_01155	84	61
CAGTTTTTGGACTTCTGGAATTGC	21	Bm1_29195	468	445
GGTAGGTTATTCCTTGGAGTCGGG	21	Bm1_12630	64	41
GGCGATAACGTGACCAATGAGGCT	21	Bm1_49085	1860	1837
TTGGAGTCGGGTTGTTTGAGATTG	21	Bm1_12630	51	28
CCATAGAAGGTGCTAGACCTGTACG	21	Bm1_12630	104	80
GATCGATGAAGAACGCAGCTAGCTG	21	Bm1_28700	53	29
TCACTTGGCTCATGGATCGATGAAGAAC	21	Bm1_28700	67	40
CAGTCCATAGAAGGTGCTAGACCTGTACG	21	Bm1_12630	108	80
CTTGGAGTCGGGTTGTTTGAGATTGCAGCC	21	Bm1_12630	52	23
GGGCAAAAGTCGTAACAAGGTTTCCGTAGG	21	Bm1_05565	50	21
GAAGGTGCTAGACCTGTACGGGTGAAAAAA	21	Bm1_12630	99	70
CATAGAAGGTGCTAGACCTGTACGGGTGAAAA	21	Bm1_12630	103	72
GCAAGGCCCGGGTTCGATTCCCGGCAACGGAA	21	Bm1_36940	264	233
TACAGTCCATAGAAGGTGCTAGACCTGTACGG	21	Bm1_12630	110	79
TGGCTCATGGATCGATGAAGAACGCAGCTAGCTGC	21	Bm1_28700	62	28
CAAAATAGAACCGTAA	20	Bm1_44815	753	738
TAGAATAATGTAGATA	20	Bm1_45420	1333	1318
GATTTATCCACTGTTGT	20	Bm1_30895	97	81
AAATGTAGCGTATAGGTAT	20	Bm1_01155	76	58
GTTATTCCTTGGAGTCGGG	20	Bm1_12630	59	41
TAGTCACTTGATCGGAGTT	20	Bm1_00320	53	35
GATGGCCGAGCGGTCTAAGG	20	Bm1_53495	106	87
GTTTGTGACTGCGAAATGATG	20	Bm1_35255	271	251
TATTGTCATACTTGGTTCTGGA	20	Bm1_40115	111	90
ATTGACTGGAGCTCATTGTATAG	20	Bm1_29195	529	507
CATAGAAGGTGCTAGACCTGTAC	20	Bm1_12630	103	81
CTATTGTCATACTTGGTTCTGGA	20	Bm1_40115	112	90
TTGTTGAGTATATGTGAACCATT	20	Bm1_40120	99	77
ACAGTCCATAGAAGGTGCTAGACC	20	Bm1_12630	109	86
TTTCTATTAATTGACTGGAGCTCA	20	Bm1_29195	538	515
CAAAAGTCGTAACAAGGTTTCCGTAG	20	Bm1_05565	47	22
CATGGATCGATGAAGAACGCAGCTAG	20	Bm1_28700	57	32
TGAAAAAAGTTACGGTAGGTTATTCCT	20	Bm1_12630	77	51
TGGCCGAGCGGTCTAAGGCGCTGGTTTA	20	Bm1_53495	104	77
ACTTGGCTCATGGATCGATGAAGAACGCAGC	20	Bm1_28700	65	35
ACTATCCGTAACATATTTTTACACCCAAAGTCC	20	Bm1_01155	56	24
AGTCGGGTTGTTTGAGATTGCAGCCCAAAGAGG	20	Bm1_12630	47	15
TGGAGTCGGGTTGTTTGAGATTGCAGCCCAAAGAG	20	Bm1_12630	50	16
TATTGCTTGTAGAGCC	19	Bm1_40120	495	480
GGTGCTAGACCTGTACG	19	Bm1_12630	96	80
GAAAAAAGTTACGGTAG	19	Bm1_12630	76	60
ATCGATGAAGAACGCAGC	19	Bm1_28700	52	35
GTTCGATTCCCGGCCGGG	19	Bm1_10415	30	13
TTATTCCTTGGAGTCGGG	19	Bm1_12630	58	41
TGGCCGAGCGGTCTAAGG	19	Bm1_53495	104	87
ATTTAGTCGATGAGCTAGC	19	Bm1_39410	795	777
AAGGGAAGTCGGCAAATTAT	19	Bm1_28705	113	94
GAAGGTGCTAGACCTGTACG	19	Bm1_12630	99	80
GTAGCTTGAACAATTATACTGGC	19	Bm1_47680	29	7
TGGAATTGCTTGTGTGTGGACTG	19	Bm1_29195	453	431
AAGGTGCTAGACCTGTACGGGTGA	19	Bm1_12630	98	75
CGTAGAGTAAAAGGGCAAAAGCTA	19	Bm1_09785	68	45
AGGTTATTCCTTGGAGTCGGGTTGT	19	Bm1_12630	61	37
TCGTAGAGTAAAAGGGCAAAAGCTA	19	Bm1_09785	69	45
ACAGTCCATAGAAGGTGCTAGACCTG	19	Bm1_12630	109	84
CGAGACCCGGGTTCGATTCCCGGCCGG	19	Bm1_10415	40	14
GGTAGGTTATTCCTTGGAGTCGGGTTG	19	Bm1_12630	64	38
GTTACGGTAGGTTATTCCTTGGAGTCGGG	19	Bm1_12630	69	41
TTATTCCTTGGAGTCGGGTTGTTTGAGATT	19	Bm1_12630	58	29
TGGAGTCGGGTTGTTTGAGATTGCAGCCCA	19	Bm1_12630	50	21
ATAGAAGGTGCTAGACCTGTACGGGTGAAAAA	19	Bm1_12630	102	71
TCCTTGGAGTCGGGTTGTTTGAGATTGCAGCC	19	Bm1_12630	54	23
GTCGGGTTGTTTGAGATTGCAGCCCAAAGAGGG	19	Bm1_12630	46	14
GGTGGATCACTTGGCTCATGGATCGATGAAGAAC	19	Bm1_28700	73	40
CCCAATGGATCGTATT	18	Bm1_39845	588	573
GAAGAACGCAGCTAGC	18	Bm1_28700	46	31
TGAATTAACAGATATG	18	Bm1_47680	1386	1371
GCTTCGTCGAGTGAGGA	18	Bm1_56425	95	79
GATAGAACGAAAAGTCGT	18	Bm1_21005	733	716
ATAGTGCGAATTGCAGACG	18	Bm1_28700	22	4
CGGTAGGTTATTCCTTGGA	18	Bm1_12630	65	47
GTCCATAGAAGGTGCTAGA	18	Bm1_12630	106	88
TAATTGGATTCTTCGAAGT	18	Bm1_40115	180	162
GAGTCGGGTTGTTTGAGATT	18	Bm1_12630	48	29
GTTATTCCTTGGAGTCGGGT	18	Bm1_12630	59	40
AATGTAGCGTATAGGTATAAC	18	Bm1_01155	75	55
GTGCCAACGTATTTTTCGAGG	18	Bm1_13465	191	171
TATTCGCGAGACTTCTGATAT	18	Bm1_38620	3717	3697
TCCTTGGAGTCGGGTTGTTTGA	18	Bm1_12630	54	33
CATACTTGGTTCTGGAGATTTGA	18	Bm1_40115	105	83
TTCGTGATTGTGATGGCTTAGCA	18	Bm1_03055	808	786
TTCCTTGGAGTCGGGTTGTTTGA	18	Bm1_12630	55	33
TTTTGGACTTCTGGAATTGCTTG	18	Bm1_29195	464	442
GATAAATAGTGCGAATTGCAGACG	18	Bm1_28700	27	4
TGAGTATCCGCGCCTGTCACGTGC	18	Bm1_10415	63	40
TTTGTTGAGTATATGTGAACCATT	18	Bm1_40120	100	77
ACCTGTACGGGTGAAAAAAGTTACG	18	Bm1_12630	88	64
AGGTGCTAGACCTGTACGGGTGAAAAA	18	Bm1_12630	97	71
GGTTATTCCTTGGAGTCGGGTTGTTTGA	18	Bm1_12630	60	33
AAGGCCCGGGTTCGATTCCCGGCAACGGAA	18	Bm1_36940	262	233
CTTGGCTCATGGATCGATGAAGAACGCAGC	18	Bm1_28700	64	35
TAGAAGGTGCTAGACCTGTACGGGTGAAAA	18	Bm1_12630	101	72
GCTAGACCTGTACGGGTGAAAAAAGTTACGG	18	Bm1_12630	93	63
GTGGATCACTTGGCTCATGGATCGATGAAGA	18	Bm1_28700	72	42
TTACGGTAGGTTATTCCTTGGAGTCGGGTTG	18	Bm1_12630	68	38
AAAAAGTTACGGTAGGTTATTCCTTGGAGTCGG	18	Bm1_12630	74	42
AGGTGCTAGACCTGTACGGGTGAAAAAAGTTACGGTA	18	Bm1_12630	97	61
ATTCCCGGCCGGGGAG	17	Bm1_10415	25	10
CGGTTTCTGTGGTGTT	17	Bm1_06550	1221	1206
TATTGCTTGTAGAGCT	17	Bm1_29340	306	291
TCGTTCTTTTTGTTAG	17	Bm1_57480	202	187
CCTTGGAGTCGGGTTGT	17	Bm1_12630	53	37
TATTGCTTGTAGAGCCT	17	Bm1_40120	495	479
TGTCTTCGTTGCAAAGA	17	Bm1_55140	123	107
AGGTGCTAGACCTGTACG	17	Bm1_12630	97	80
GATAAAGGTCGCATCTGC	17	Bm1_39410	768	751
GAGATTGCAGCCCAAAGAG	17	Bm1_12630	34	16
TTTGAGATTGCAGCCCAAA	17	Bm1_12630	37	19
TTATTCCTTGGAGTCGGGT	17	Bm1_12630	58	40
TTCTTTTCATTGTGACGAT	17	Bm1_40115	253	235
TTCGTTGTAACTTTTCGCG	17	Bm1_57105	825	807
AGTCGGGTTGTTTGAGATTG	17	Bm1_12630	47	28
GCTAGCTGCGATAAATAGTG	17	Bm1_28700	36	17
TTCGATTCCCGGCCGGGGAG	17	Bm1_10415	29	10
ACACCCAAAGTCCCCTTGAGC	17	Bm1_01155	36	16
GATCGATGAAGAACGCAGCTA	17	Bm1_28700	53	33
ATAGTGCGAATTGCAGACGCAT	17	Bm1_28700	22	1
GTAGGTGAACCTGCGGAAGGAT	17	Bm1_05565	25	4
GATTCTATTATCGTTTCGATGG	17	Bm1_13465	824	803
TAAATAGTGCGAATTGCAGACG	17	Bm1_28700	25	4
AGAAGGTGCTAGACCTGTACGGG	17	Bm1_12630	100	78
GTAGACCTGGAAAACCTGGAAGG	17	Bm1_34845	433	411
GGCAGCTTCGTCGAGTGAGGAAT	17	Bm1_56425	99	77
TGAGTGTCGTAACTGTCGTTTGC	17	Bm1_06330	98	76
TGGAAATCAATTGTTGGACTTCC	17	Bm1_11205	1787	1765
TTTTCATCGTGACGATTTGTTGA	17	Bm1_36450	250	228
TTTCGTGATTGTGATGGCTTAGCAT	17	Bm1_03055	809	785
GTTGTTTGAGATTGCAGCCCAAAGAG	17	Bm1_12630	41	16
TGAAAAAAGTTACGGTAGGTTATTCC	17	Bm1_12630	77	52
TTTGAGATTGCAGCCCAAAGAGGGTG	17	Bm1_12630	37	12
ATAGAAGGTGCTAGACCTGTACGGGTGA	17	Bm1_12630	102	75
AGGTTATTCCTTGGAGTCGGGTTGTTTGA	17	Bm1_12630	61	33
TGTTTGAGATTGCAGCCCAAAGAGGGTGG	17	Bm1_12630	39	11
GTTATTCCTTGGAGTCGGGTTGTTTGAGATT	17	Bm1_12630	59	29
TAGAAGGTGCTAGACCTGTACGGGTGAAAAA	17	Bm1_12630	101	71
CTTGGCTCATGGATCGATGAAGAACGCAGCTA	17	Bm1_28700	64	33
CTCATGGATCGATGAAGAACGCAGCTAGCTGC	17	Bm1_28700	59	28
TTTGAGATTGCAGCCCAAAGAGGGTGGTAAAC	17	Bm1_12630	37	6
AAGGTGCTAGACCTGTACGGGTGAAAAAAGTTAC	17	Bm1_12630	98	65
TCATGGATCGATGAAGAACGCAGCTAGCTGCGAT	17	Bm1_28700	58	25
TGGATCGATGAAGAACGCAGCTAGCTGCGATAAA	17	Bm1_28700	55	22
GGTAGGTTATTCCTTGGAGTCGGGTTGTTTGAGAT	17	Bm1_12630	64	30
TGTTTGAGATTGCAGCCCAAAGAGGGTGGTAAACC	17	Bm1_12630	39	5
TGGATCGATGAAGAACGCAGCTAGCTGCGATAAATA	17	Bm1_28700	55	20
ATGGATCGATGAAGAACGCAGCTAGCTGCGATAAATA	17	Bm1_28700	56	20
ATGGCAATTTTTGACA	16	Bm1_34200	171	156
CACCCAAAGTCCCCTT	16	Bm1_01155	35	20
GTATCCGCGCCTGTCA	16	Bm1_10415	60	45
GCTCATGGATCGATGA	16	Bm1_28700	60	45
TTGGAGTCGGGTTGTT	16	Bm1_12630	51	36
AATGATTAGAGAATTGT	16	Bm1_07835	187	171
ATCACTTGGCTCATGGA	16	Bm1_28700	68	52
CCATAGAAGGTGCTAGA	16	Bm1_12630	104	88
CAGTCCATAGAAGGTGC	16	Bm1_12630	108	92
GGTTGTTTGAGATTGCA	16	Bm1_12630	42	26
GACCCAATGGATCGTAT	16	Bm1_39845	590	574
TTTGAGATTGCAGCCCA	16	Bm1_12630	37	21
CGATTCCCGGCCGGGGAG	16	Bm1_10415	27	10
CTATTGTGGGATTTTTTG	16	Bm1_39410	566	549
TAAGCATATCATTTAGCG	16	Bm1_11195	484	467
TAGTGCGAATTGCAGACG	16	Bm1_28700	21	4
AGGTATAACTATCCGTAACA	16	Bm1_01155	63	44
GTCGGGTTGTTTGAGATTGC	16	Bm1_12630	46	27
TCGATGAAGAACGCAGCTAG	16	Bm1_28700	51	32
AGGTTTCCGTAGGTGAACCTG	16	Bm1_05565	33	13
TATTCCTTGGAGTCGGGTTGT	16	Bm1_12630	57	37
TTGCTTGTGTGTGGACTGTTG	16	Bm1_29195	448	428
ATATTCGTTGTAACTTTTCGCG	16	Bm1_57105	828	807
GTAAGGGAAGTCGGCAAATTAT	16	Bm1_28705	115	94
CGTTTTGTAGATATGAGTTCATT	16	Bm1_13465	713	691
AATGTAGCGTATAGGTATAACTAT	16	Bm1_01155	75	52
ACTTGGCTCATGGATCGATGAAGA	16	Bm1_28700	65	42
AATGTAGCGTATAGGTATAACTATC	16	Bm1_01155	75	51
AGGTAGACCTGGAAAACCTGGAAGG	16	Bm1_34845	435	411
GTGCGAGACCCGGGTTCGATTCCCG	16	Bm1_10415	43	19
TGTGAACCATTTATCATTGATAGAT	16	Bm1_16100	222	198
TGACTGGAGCTCATTGTATAGTAAT	16	Bm1_29195	527	503
TCTGTTTGTGACTGCGAAATGATGA	16	Bm1_35255	274	250
CTGTACGGGTGAAAAAAGTTACGGTAG	16	Bm1_12630	86	60
CATAGAAGGTGCTAGACCTGTACGGGT	16	Bm1_12630	103	77
ACCTGTACGGGTGAAAAAAGTTACGGTA	16	Bm1_12630	88	61
TAGACCTGTACGGGTGAAAAAAGTTACGG	16	Bm1_12630	91	63
GGTGAAAAAAGTTACGGTAGGTTATTCCTT	16	Bm1_12630	79	50
TGGATCACTTGGCTCATGGATCGATGAAGAA	16	Bm1_28700	71	41
GGTAGGTTATTCCTTGGAGTCGGGTTGTTTGA	16	Bm1_12630	64	33
CATAGAAGGTGCTAGACCTGTACGGGTGAAAAA	16	Bm1_12630	103	71
TAGGTTATTCCTTGGAGTCGGGTTGTTTGAGATT	16	Bm1_12630	62	29
AAAAAAGTTACGGTAG	15	Bm1_12630	75	60
GGTCCCGTGGTGTATT	15	Bm1_02195	137	122
GAAGGATTGGCTCCAG	15	Bm1_07115	2558	2543
GTGGTGAGTATCCGCG	15	Bm1_10415	67	52
GTACGGGTGAAAAAAG	15	Bm1_12630	84	69
TATGGAAATGTAGCGT	15	Bm1_01155	81	66
ATATGGAAATGTAGCGT	15	Bm1_01155	82	66
GCTCATGGATCGATGAA	15	Bm1_28700	60	44
GATATTGCTTGTAGAGC	15	Bm1_29340	308	292
GCATCTCTATCTCGTGG	15	Bm1_46020	383	367
GGCGAGATGGCCGAGCG	15	Bm1_53495	111	95
TCGATGAAGAACGCAGC	15	Bm1_28700	51	35
AATTGGATTCTTCGAAGT	15	Bm1_40115	179	162
CTTGGAGTCGGGTTGTTT	15	Bm1_12630	52	35
GTAGCGTATAGGTATAAC	15	Bm1_01155	72	55
TTCCTTGGAGTCGGGTTG	15	Bm1_12630	55	38
TATTGCTTGTAGAGCTTT	15	Bm1_29340	306	289
TGAATTAACAGATATGTT	15	Bm1_47680	1386	1369
ACTTGGCTCATGGATCGAT	15	Bm1_28700	65	47
AGGGAAGTCGGCAAATTAT	15	Bm1_28705	112	94
TTCCTTGGAGTCGGGTTGT	15	Bm1_12630	55	37
TAGTTCTGACTGTAAACGA	15	Bm1_55280	2973	2955
CCTGACTTTAGTTGCTGAAT	15	Bm1_03180	29	10
CTACAGTCCATAGAAGGTGC	15	Bm1_12630	111	92
GGTTATTCCTTGGAGTCGGG	15	Bm1_12630	60	41
GGTTGTTTGAGATTGCAGCC	15	Bm1_12630	42	23
TACGGGTGAAAAAAGTTACG	15	Bm1_12630	83	64
TAAATAGTGCGAATTGCAGA	15	Bm1_28700	25	6
ATATTTTTACACCCAAAGTCC	15	Bm1_01155	44	24
AAATAGTGCGAATTGCAGACG	15	Bm1_28700	24	4
GGGTTGTTTGAGATTGCAGCC	15	Bm1_12630	43	23
GGCGAGATGGCCGAGCGGTCT	15	Bm1_53495	111	91
GGTTCGATTCCCGGCCGGGGAG	15	Bm1_10415	31	10
TTGATAGGGCTTTGATGATGGG	15	Bm1_11205	1135	1114
CAGTCCATAGAAGGTGCTAGACC	15	Bm1_12630	108	86
GGTTATTCCTTGGAGTCGGGTTG	15	Bm1_12630	60	38
TGAACCATTTATCATTGATAGAT	15	Bm1_16100	220	198
GAATCCTGACTTTAGTTGCTGAAT	15	Bm1_03180	33	10
GATTGCAGCCCAAAGAGGGTGGTA	15	Bm1_12630	32	9
TATTACCAAGGAACGGTCTGTTGC	15	Bm1_22240	225	202
GGATCGATGAAGAACGCAGCTAGCT	15	Bm1_28700	54	30
TATTCCTTGGAGTCGGGTTGTTTGA	15	Bm1_12630	57	33
TGTAAAGTAATTTTCTTATAGTGGA	15	Bm1_13465	691	667
TATTGTCATACTTGGTTCTGGAGAT	15	Bm1_40115	111	87
GTTATTCCTTGGAGTCGGGTTGTTTGA	15	Bm1_12630	59	33
GATTGCAGCCCAAAGAGGGTGGTAAAC	15	Bm1_12630	32	6
TAGGTTATTCCTTGGAGTCGGGTTGTT	15	Bm1_12630	62	36
GTTACGGTAGGTTATTCCTTGGAGTCGG	15	Bm1_12630	69	42
TAGAAGGTGCTAGACCTGTACGGGTGAA	15	Bm1_12630	101	74
GTGCGAGACCCGGGTTCGATTCCCGGCCG	15	Bm1_10415	43	15
GGCTCATGGATCGATGAAGAACGCAGCTA	15	Bm1_28700	61	33
TTGGCTCATGGATCGATGAAGAACGCAGC	15	Bm1_28700	63	35
ATGGATCGATGAAGAACGCAGCTAGCTGCGA	15	Bm1_28700	56	26
GTTGTTTGAGATTGCAGCCCAAAGAGGGTGG	15	Bm1_12630	41	11
TAGACCTGTACGGGTGAAAAAAGTTACGGTA	15	Bm1_12630	91	61
TAGAAGGTGCTAGACCTGTACGGGTGAAAAAAG	15	Bm1_12630	101	69
ATATGGAAATGTAGCGTATAGGTATAACTATCCG	15	Bm1_01155	82	49
AAGGTGCTAGACCTGTACGGGTGAAAAAAGTTACG	15	Bm1_12630	98	64
GTCGGGTTGTTTGAGATTGCAGCCCAAAGAGGGTG	15	Bm1_12630	46	12
TATATTCGTTGTAACTTTTCGCGATC	14	Bm1_57105	829	804
GATAGAATAATGTAGGTAAGGGAAGTCGGCAAATTAT	14	Bm1_28705	130	94
GTTATTCCTTGGAGTC	14	Bm1_12630	59	44
GTAGGTTATTCCTTGG	14	Bm1_12630	63	48
GTTATTTTTTTTTTTG	14	Bm1_49890	6564	6549
TGCGAGACCCGGGTTC	14	Bm1_10415	42	27
TGGTGAAATTCTTGGA	14	Bm1_19620	546	531
TCACTTGGCTCATGGA	14	Bm1_28700	67	52
TCTGGTAAATCGAAAG	14	Bm1_46265	986	971
ATATTGCTTGTAGAGCT	14	Bm1_29340	307	291
CACGTGCGAGACCCGGG	14	Bm1_10415	46	30
ACTTGGATCTGGAGATTT	14	Bm1_24455	102	85
AGTTGTTACAAATCGCGG	14	Bm1_57480	405	388
CGGGTTGTTTGAGATTGC	14	Bm1_12630	44	27
CATAGAAGGTGCTAGACC	14	Bm1_12630	103	86
CCTGACTTTAGTTGCTGA	14	Bm1_55140	29	12
GGATCGATGAAGAACGCA	14	Bm1_28700	54	37
TATATGGAAATGTAGCGT	14	Bm1_01155	83	66
ATAAAGGTCGCATCTGCGC	14	Bm1_39410	767	749
CCTGTACGGGTGAAAAAAG	14	Bm1_12630	87	69
GTTTGAGATTGCAGCCCAA	14	Bm1_12630	38	20
TCGGGTTGTTTGAGATTGC	14	Bm1_12630	45	27
TAGAACGAAAAGTCGTTGC	14	Bm1_21005	731	713
ATGTAGCGTATAGGTATAAC	14	Bm1_01155	74	55
ACCTGTACGGGTGAAAAAAG	14	Bm1_12630	88	69
ATTCCTTGGAGTCGGGTTGT	14	Bm1_12630	56	37
ACTTGGTTCTGGAGATTTGA	14	Bm1_40115	102	83
GTCCATAGAAGGTGCTAGAC	14	Bm1_12630	106	87
AGTTTTGTTACGGACCACTGG	14	Bm1_13465	899	879
GGGTGAAAAAAGTTACGGTAG	14	Bm1_12630	80	60
GATAGAACGAAAAGTCGTTGC	14	Bm1_21005	733	713
TGGATCACTTGGCTCATGGAT	14	Bm1_28700	71	51
ATAGAAGGTGCTAGACCTGTAC	14	Bm1_12630	102	81
ATAAATAGTGCGAATTGCAGAC	14	Bm1_28700	26	5
GTGGATCACTTGGCTCATGGAT	14	Bm1_28700	72	51
GTTTTTGGACTTCTGGAATTGC	14	Bm1_29195	466	445
GGAGAACTGGGACAGGCAGCGG	14	Bm1_56425	119	98
TGAGGACATTCGTGAATTGGGA	14	Bm1_11205	1965	1944
TACGGTAGGTTATTCCTTGGAG	14	Bm1_12630	67	46
AATAGTGCGAATTGCAGACGCAT	14	Bm1_28700	23	1
CGATTTGTTGAGTATATGTGAAC	14	Bm1_40115	238	216
GAAGCATTGACGGACTGAAACAG	14	Bm1_24675	1087	1065
GGGTTCGATTCCCGGCAACGGAA	14	Bm1_36940	255	233
TCTCGGTCGTTTCGTTTTGTAGA	14	Bm1_18645	722	700
TTCTGGAATTGCTTGTGTGTGGA	14	Bm1_29195	456	434
TCTTCTATTGTCATACTTGGTTC	14	Bm1_30885	116	94
ATTCCTTGGAGTCGGGTTGTTTGA	14	Bm1_12630	56	33
AGTCCATAGAAGGTGCTAGACCTG	14	Bm1_12630	107	84
GCGGTGGATCACTTGGCTCATGGA	14	Bm1_28700	75	52
CCTTGGAGTCGGGTTGTTTGAGATT	14	Bm1_12630	53	29
GTCGTAACAAGGTTTCCGTAGGTGA	14	Bm1_05565	42	18
AATGTAGCGTATAGGTATAACTATCC	14	Bm1_01155	75	50
GTCGGGTTGTTTGAGATTGCAGCCCAA	14	Bm1_12630	46	20
GGCTCATGGATCGATGAAGAACGCAGC	14	Bm1_28700	61	35
TTCCTTGGAGTCGGGTTGTTTGAGATT	14	Bm1_12630	55	29
AGTCCATAGAAGGTGCTAGACCTGTACG	14	Bm1_12630	107	80
GCTCATGGATCGATGAAGAACGCAGCTA	14	Bm1_28700	60	33
TTGACTGGGGCGGTACATCTGTCAAAAA	14	Bm1_09785	143	116
TCCATAGAAGGTGCTAGACCTGTACGGG	14	Bm1_12630	105	78
ATAGAAGGTGCTAGACCTGTACGGGTGAA	14	Bm1_12630	102	74
AGGCCCGGGTTCGATTCCCGGCAACGGAA	14	Bm1_36940	261	233
CTGTACGGGTGAAAAAAGTTACGGTAGGT	14	Bm1_12630	86	58
TAGAAGGTGCTAGACCTGTACGGGTGAAA	14	Bm1_12630	101	73
TAGGTTATTCCTTGGAGTCGGGTTGTTTGA	14	Bm1_12630	62	33
CATAGAAGGTGCTAGACCTGTACGGGTGAAA	14	Bm1_12630	103	73
TACGGTAGGTTATTCCTTGGAGTCGGGTTGT	14	Bm1_12630	67	37
AGGTGCTAGACCTGTACGGGTGAAAAAAGTTA	14	Bm1_12630	97	66
GCAAAAGTCGTAACAAGGTTTCCGTAGGTGAA	14	Bm1_05565	48	17
AAAGATTATCTTTGGTATAATTGATATGTGATCT	14	Bm1_03040	91	58
GGTAGGTTATTCCTTGGAGTCGGGTTGTTTGAGA	14	Bm1_12630	64	31
CTCATGGATCGATGAAGAACGCAGCTAGCTGCGAT	14	Bm1_28700	59	25
GTGCTAGACCTGTACGGGTGAAAAAAGTTACGGTA	14	Bm1_12630	95	61
TGGATCACTTGGCTCATGGATCGATGAAGAACGCA	14	Bm1_28700	71	37
CTTGGCTCATGGATCGATGAAGAACGCAGCTAGCTGC	14	Bm1_28700	64	28
AACGCTTTGTATCATC	13	Bm1_08520	1585	1570
AAACAGCTTTCGCGTC	13	Bm1_43145	4174	4159
GGTGAAATTCTTGGAA	13	Bm1_19620	545	530
GATCGGAGCAATTGAT	13	Bm1_40075	724	709
GTTGTGATTGTTGCCG	13	Bm1_51565	65	50
TGCAAATCGATTGATA	13	Bm1_24075	1572	1557
ATTCCTTGGAGTCGGGT	13	Bm1_12630	56	40
ACAGTCCATAGAAGGTG	13	Bm1_12630	109	93
GTTCTGACTGTAAACGA	13	Bm1_55280	2971	2955
TTGGAGTCGGGTTGTTT	13	Bm1_12630	51	35
TGGGTTCGAATCCCACT	13	Bm1_53495	53	37
ACGTTTCTTCTCTTCGTT	13	Bm1_14870	342	325
ACTTGGATCTGGAAATTT	13	Bm1_28535	102	85
AATAGTGCGAATTGCAGA	13	Bm1_28700	23	6
CCTTGGAGTCGGGTTGTT	13	Bm1_12630	53	36
CTTGGCTCATGGATCGAT	13	Bm1_28700	64	47
GTGAAAAAAGTTACGGTA	13	Bm1_12630	78	61
GAGACTAGGATGCAGTAG	13	Bm1_24675	686	669
TCTGAAAAAAATCATTTG	13	Bm1_04670	37	20
TGCTAGACCTGTACGGGT	13	Bm1_12630	94	77
TCATGGATCGATGAAGAA	13	Bm1_28700	58	41
CTACAGTCCATAGAAGGTG	13	Bm1_12630	111	93
CAATTTGGATTCTATTATC	13	Bm1_13465	831	813
GGCGAGATGGCCGAGCGGT	13	Bm1_53495	111	93
TTGAGAGTCGTGTAGTTCA	13	Bm1_29340	869	851
ACGGTAGGTTATTCCTTGGA	13	Bm1_12630	66	47
CGGTAGGTTATTCCTTGGAG	13	Bm1_12630	65	46
CGGTGGATCACTTGGCTCAT	13	Bm1_28700	74	55
GAAATGTAGCGTATAGGTAT	13	Bm1_01155	77	58
GATAGAACGAAAAGTCGTTG	13	Bm1_21005	733	714
GGCGAGATGGCCGAGCGGTC	13	Bm1_53495	111	92
ATGGAAATGTAGCGTATAGGT	13	Bm1_01155	80	60
GATGGAGAACTGGGACAGGCA	13	Bm1_56425	122	102
GTAGCGTATAGGTATAACTATC	13	Bm1_01155	72	51
GTAGATATGAGTTCATTGTAAA	13	Bm1_13465	707	686
ACTGATGTTGTATAATAAGCTGG	13	Bm1_01115	920	898
ATCTGGAACGTTGATCGTGTTAG	13	Bm1_28545	2004	1982
ATATATTCGTTGTAACTTTTCGC	13	Bm1_57105	830	808
GGTGGATCACTTGGCTCATGGAT	13	Bm1_28700	73	51
TGAAAAAAGTTACGGTAGGTTAT	13	Bm1_12630	77	55
TGGAACGTTGATCGTGTTAGCGG	13	Bm1_28545	2001	1979
TCTGGAACGTTGATCGTGTTAGC	13	Bm1_28545	2003	1981
TCTGGAATTGCTTGTGTGTGGAC	13	Bm1_29195	455	433
CGGGCACTTTGCATTCATAGATGA	13	Bm1_57105	616	593
CTTGGAGTCGGGTTGTTTGAGATTG	13	Bm1_12630	52	28
TCCATAGAAGGTGCTAGACCTGTAC	13	Bm1_12630	105	81
TACGGTAGGTTATTCCTTGGAGTCG	13	Bm1_12630	67	43
TAAATAGTGCGAATTGCAGACGCAT	13	Bm1_28700	25	1
TGGATCACTTGGCTCATGGATCGAT	13	Bm1_28700	71	47
TTCCTTTGCCGGTTGAAAGCTCGCA	13	Bm1_40115	42	18
AAGGTGCTAGACCTGTACGGGTGAAA	13	Bm1_12630	98	73
AGGTGCTAGACCTGTACGGGTGAAAA	13	Bm1_12630	97	72
CCGCGCCTGTCACGTGCGAGACCCGG	13	Bm1_10415	56	31
TCATGGATCGATGAAGAACGCAGCTA	13	Bm1_28700	58	33
ATGGAAATGTAGCGTATAGGTATAACT	13	Bm1_01155	80	54
CCTGTACGGGTGAAAAAAGTTACGGTA	13	Bm1_12630	87	61
GTTTTTTTTTTTTTGGGAAATCTGGCC	13	Bm1_13675	98	72
GTTTGAGATTGCAGCCCAAAGAGGGTGG	13	Bm1_12630	38	11
GGTAGGTTATTCCTTGGAGTCGGGTTGT	13	Bm1_12630	64	37
GAAGGTGCTAGACCTGTACGGGTGAAAA	13	Bm1_12630	99	72
CATAGAAGGTGCTAGACCTGTACGGGTGAA	13	Bm1_12630	103	74
GTTACGGTAGGTTATTCCTTGGAGTCGGGT	13	Bm1_12630	69	40
GGAGTCGGGTTGTTTGAGATTGCAGCCCAA	13	Bm1_12630	49	20
GACGATCGTCATGGCGAGGTGTATTATTTT	13	Bm1_27960	34	5
CGTAACATATTTTTACACCCAAAGTCCCCTT	13	Bm1_01155	50	20
CAAAAGTCGTAACAAGGTTTCCGTAGGTGAA	13	Bm1_05565	47	17
GACCTGTACGGGTGAAAAAAGTTACGGTAGG	13	Bm1_12630	89	59
TTGGCTCATGGATCGATGAAGAACGCAGCTA	13	Bm1_28700	63	33
AATTGATATGTGATCTATATATATATATATAT	13	Bm1_03040	73	42
GTGCGAGACCCGGGTTCGATTCCCGGCCGGGGA	13	Bm1_10415	43	11
GTTTGAGATTGCAGCCCAAAGAGGGTGGTAAAC	13	Bm1_12630	38	6
TGGATCGATGAAGAACGCAGCTAGCTGCGATAA	13	Bm1_28700	55	23
CTAGACCTGTACGGGTGAAAAAAGTTACGGTAGG	13	Bm1_12630	92	59
GAAGGTGCTAGACCTGTACGGGTGAAAAAAGTTA	13	Bm1_12630	99	66
TTATTCCTTGGAGTCGGGTTGTTTGAGATTGCAG	13	Bm1_12630	58	25
GTCGGGTTGTTTGAGATTGCAGCCCAAAGAGGGTGG	13	Bm1_12630	46	11
TATGGAAATGTAGCGTATAGGTATAACTATCCGTAA	13	Bm1_01155	81	46
AAGAGGGACGGACGGAT	12	Bm1_57615	127	111
AAATTATCGAACAAAT	12	Bm1_17655	278	263
CATAGAAGGTGCTAGA	12	Bm1_12630	103	88
CTACAGTCCATAGAAG	12	Bm1_12630	111	96
CGGCTAATGTTCGAAC	12	Bm1_25960	850	835
CGGATTAATTCGATGC	12	Bm1_45145	821	806
TGGAGTCGGGTTGTTT	12	Bm1_12630	50	35
TCGAAAGATGGTGAAC	12	Bm1_27960	2699	2684
TTAGCGGTGGATCACT	12	Bm1_28700	78	63
TAATAGACTGGATGGA	12	Bm1_45045	150	135
AGGTGCTAGACCTGTAC	12	Bm1_12630	97	81
ATTTTCATGGATGAAGG	12	Bm1_17240	767	751
CGGTAGGTTATTCCTTG	12	Bm1_12630	65	49
CTATGAATTGTAGGATA	12	Bm1_39845	566	550
TATTCCTTGGAGTCGGG	12	Bm1_12630	57	41
TCGAATCCCACTCTCGT	12	Bm1_53495	48	32
ATGAAGAACGCAGCTAGC	12	Bm1_28700	48	31
CTTGAACAATTATACTGG	12	Bm1_13465	25	8
TTGAGATTGCAGCCCAAA	12	Bm1_12630	36	19
TACGGGTGAAAAAAGTTA	12	Bm1_12630	83	66
TGGATCGATGAAGACATC	12	Bm1_14810	177	160
TACTTGGATCTGGAGATT	12	Bm1_24455	103	86
TGAGTACAAATAATTCAG	12	Bm1_29195	483	466
AATTTGGATTCTATTATCG	12	Bm1_13465	830	812
AGCTTCGTCGAGTGAGGAA	12	Bm1_56425	96	78
GTAGGATGAAGCCAGAGGA	12	Bm1_54450	132	114
TACAGTCCATAGAAGGTGC	12	Bm1_12630	110	92
TACTTGGATCTGGAGATTT	12	Bm1_24455	103	85
AAGGTTTCCGTAGGTGAACC	12	Bm1_05565	34	15
CACCCAAAGTCCCCTTGAGC	12	Bm1_01155	35	16
GATTTAGTCGATGAGCTAGCC	12	Bm1_39410	796	776
TTGTCTGGTTGATATTCGAAT	12	Bm1_21310	131	111
CCTTTGAGGGATCGTATGTCGC	12	Bm1_11205	1766	1745
GGAAATGTAGCGTATAGGTATA	12	Bm1_01155	78	57
GATTGCAGCCCAAAGAGGGTGG	12	Bm1_12630	32	11
GATTTGTTGAGTATATGTGAAC	12	Bm1_40115	237	216
GTGACGATTTGTTGAGTATATG	12	Bm1_40115	242	221
AAGGTTTCCGTAGGTGAACCTGC	12	Bm1_05565	34	12
ATTTATCGTTGATAGATTCAAGC	12	Bm1_40120	79	57
CATTTCTATTAATTGACTGGAGC	12	Bm1_29195	540	518
GTTATTCCTTGGAGTCGGGTTGT	12	Bm1_12630	59	37
GCTGAATTTTCTGGAATGCTTGC	12	Bm1_13465	1025	1003
GATAAATAGTGCGAATTGCAGAC	12	Bm1_28700	27	5
GTAGTTACGCATAATTGGATTCC	12	Bm1_29195	89	67
GGGTTCGAATCCCACTCTCGTCA	12	Bm1_53495	52	30
TGTAGCGTATAGGTATAACTATC	12	Bm1_01155	73	51
ATCGATGAAGAACGCAGCTAGCTG	12	Bm1_28700	52	29
ATTCAGTTTTTGGACTTCTGGAAT	12	Bm1_29195	471	448
GAAGGTGCTAGACCTGTACGGGTGA	12	Bm1_12630	99	75
CTCATGGATCGATGAAGAACGCAGCTAG	12	Bm1_28700	59	32
TTTTTCTTCTATTGTCATACTTGGATCT	12	Bm1_28535	120	93
GTAGGTTATTCCTTGGAGTCGGGTTGTTT	12	Bm1_12630	63	35
GAAGGTGCTAGACCTGTACGGGTGAAAAA	12	Bm1_12630	99	71
TACGGGTGAAAAAAGTTACGGTAGGTTAT	12	Bm1_12630	83	55
ATAGAAGGTGCTAGACCTGTACGGGTGAAA	12	Bm1_12630	102	73
GTACGGGTGAAAAAAGTTACGGTAGGTTAT	12	Bm1_12630	84	55
ACAGTCCATAGAAGGTGCTAGACCTGTACGG	12	Bm1_12630	109	79
GCAAAAGTCGTAACAAGGTTTCCGTAGGTGA	12	Bm1_05565	48	18
TGGAGTCGGGTTGTTTGAGATTGCAGCCCAA	12	Bm1_12630	50	20
GCAGCTAGCTGCGATAAATAGTGCGAATTGCA	12	Bm1_28700	39	8
TTGGAGTCGGGTTGTTTGAGATTGCAGCCCAA	12	Bm1_12630	51	20
AGCGGTGGATCACTTGGCTCATGGATCGATGAA	12	Bm1_28700	76	44
TTTGAGATTGCAGCCCAAAGAGGGTGGTAAACC	12	Bm1_12630	37	5
CTACAGTCCATAGAAGGTGCTAGACCTGTACGGG	12	Bm1_12630	111	78
GTCGGGTTGTTTGAGATTGCAGCCCAAAGAGGGT	12	Bm1_12630	46	13
GGTGCTAGACCTGTACGGGTGAAAAAAGTTACGG	12	Bm1_12630	96	63
ATGGATCGATGAAGAACGCAGCTAGCTGCGATAAA	12	Bm1_28700	56	22
GAGTCGGGTTGTTTGAGATTGCAGCCCAAAGAGGG	12	Bm1_12630	48	14
TTATTCCTTGGAGTCGGGTTGTTTGAGATTGCAGC	12	Bm1_12630	58	24
GTGGATCACTTGGCTCATGGATCGATGAAGAACGCA	12	Bm1_28700	72	37
ACTTGGATCTGGAGAT	11	Bm1_24455	102	87
CCGAGCGGTCTAAGGC	11	Bm1_53495	101	86
GAAACTTGTGCTAATA	11	Bm1_12165	1421	1406
GGTAGGTTATTCCTTG	11	Bm1_12630	64	49
GTGAAAAAAGTTACGG	11	Bm1_12630	78	63
GAGTCGGGTTGTTTGA	11	Bm1_12630	48	33
GTTCGATTCCCGGCAA	11	Bm1_36940	253	238
TGATTTGTTTTTATTG	11	Bm1_08575	1805	1790
TGCTGTAACTTTGTTT	11	Bm1_35145	830	815
TGACATGATTGTTGCA	11	Bm1_39185	1671	1656
TTCTGACTGTAAACGA	11	Bm1_55280	2970	2955
ATTGCAGCCCAAAGAGG	11	Bm1_12630	31	15
AGTTCATTGTAAAGTAA	11	Bm1_13465	698	682
GATCGATGAAGAACGCA	11	Bm1_28700	53	37
TGTAGATATTCGGAGGA	11	Bm1_36535	1081	1065
AATGTAGCGTATAGGTAT	11	Bm1_01155	75	58
ATTTGGATTCTATTATCG	11	Bm1_13465	829	812
ACGGATCTGGAGAACCAA	11	Bm1_39425	11305	11288
CACGTGCGAGACCCGGGT	11	Bm1_10415	46	29
CGGGTGAAAAAAGTTACG	11	Bm1_12630	81	64
CGATTCCCGGCAACGGAA	11	Bm1_36940	250	233
GGCTCATGGATCGATGAA	11	Bm1_28700	61	44
GTGGATCACTTGGCTCAT	11	Bm1_28700	72	55
TGGCTCATGGATCGATGA	11	Bm1_28700	62	45
CAGTCCATAGAAGGTGCTA	11	Bm1_12630	108	90
CGATGAAGAACGCAGCTAG	11	Bm1_28700	50	32
GAAATGTAGCGTATAGGTA	11	Bm1_01155	77	59
GGTATAACTATCCGTAACA	11	Bm1_01155	62	44
GGTGGATCACTTGGCTCAT	11	Bm1_28700	73	55
TGTAGCGTATAGGTATAAC	11	Bm1_01155	73	55
TTTAGTCGATGAGCTAGCC	11	Bm1_39410	794	776
CGTGACCAATGAGGCTTAGC	11	Bm1_49085	1852	1833
TTCGATTCCCGGCAACGGAA	11	Bm1_36940	252	233
GAAATGTAGCGTATAGGTATA	11	Bm1_01155	77	57
GTAGCGTATAGGTATAACTAT	11	Bm1_01155	72	52
GGTTCGATTCCCGGCCGGGGA	11	Bm1_10415	31	11
GAGTCGGGTTGTTTGAGATTG	11	Bm1_12630	48	28
TAAATAGTGCGAATTGCAGAC	11	Bm1_28700	25	5
TACTTGGTTCTGGAGATTTGA	11	Bm1_40115	103	83
AGGTTTCCGTAGGTGAACCTGC	11	Bm1_05565	33	12
AGATGGCCGAGCGGTCTAAGGC	11	Bm1_53495	107	86
CAGTCCATAGAAGGTGCTAGAC	11	Bm1_12630	108	87
GGTGAAAAAAGTTACGGTAGGT	11	Bm1_12630	79	58
TATGGAAATGTAGCGTATAGGT	11	Bm1_01155	81	60
ATAATTCAGTTTTTGGACTTCTG	11	Bm1_29195	474	452
CTTGATTAACGACTGTAAGCGTC	11	Bm1_11205	2208	2186
CTGGAATTGCTTGTGTGTGGACT	11	Bm1_29195	454	432
GGAAATGTAGCGTATAGGTATAA	11	Bm1_01155	78	56
GATCACTTGGCTCATGGATCGAT	11	Bm1_28700	69	47
GAAGAGACTGGAGAGATGGGGCA	11	Bm1_53120	866	844
GATGGAGAACTGGGACAGGCAGC	11	Bm1_56425	122	100
TTGAGATTGCAGCCCAAAGAGGG	11	Bm1_12630	36	14
TCCAGATATTGCTTGTAGAGCTT	11	Bm1_29340	312	290
TCTTGGGTCTCCATCGAAAGTAG	11	Bm1_36450	504	482
TAACTGTCGTTTGCTTGTACGTC	11	Bm1_36925	401	379
ACGGTAGGTTATTCCTTGGAGTCG	11	Bm1_12630	66	43
CGGGTTCGATTCCCGGCAACGGAA	11	Bm1_36940	256	233
GGTTATTCCTTGGAGTCGGGTTGT	11	Bm1_12630	60	37
GTTATTCCTTGGAGTCGGGTTGTT	11	Bm1_12630	59	36
GATCGATGAAGAACGCAGCTAGCT	11	Bm1_28700	53	30
TCGTGACGATTTGTTGAGTATATG	11	Bm1_36450	244	221
TACTTGGTTCTGGAGATTTGATCT	11	Bm1_40115	103	80
ATCACTTGGCTCATGGATCGATGAA	11	Bm1_28700	68	44
CCTGTACGGGTGAAAAAAGTTACGG	11	Bm1_12630	87	63
CACTTGGCTCATGGATCGATGAAGA	11	Bm1_28700	66	42
GTCCATAGAAGGTGCTAGACCTGTAC	11	Bm1_12630	106	81
GGTGGATCACTTGGCTCATGGATCGA	11	Bm1_28700	73	48
TAATTCAGTTTTTGGACTTCTGGAAT	11	Bm1_29195	473	448
AAGTCGTAACAAGGTTTCCGTAGGTGA	11	Bm1_05565	44	18
CGGTGGATCACTTGGCTCATGGATCGA	11	Bm1_28700	74	48
GATAAATAGTGCGAATTGCAGACGCAT	11	Bm1_28700	27	1
TGAGATTGCAGCCCAAAGAGGGTGGTA	11	Bm1_12630	35	9
TCATGGATCGATGAAGAACGCAGCTAG	11	Bm1_28700	58	32
AAAGTCGTAACAAGGTTTCCGTAGGTGA	11	Bm1_05565	45	18
GTATAACTATCCGTAACATATTTTTACA	11	Bm1_01155	61	34
TTTCCGTAGGTGAACCTGCGGAAGGATC	11	Bm1_05565	30	3
CGGTAGGTTATTCCTTGGAGTCGGGTTGT	11	Bm1_12630	65	37
GTGGATCACTTGGCTCATGGATCGATGAA	11	Bm1_28700	72	44
AAAAGTCGTAACAAGGTTTCCGTAGGTGAA	11	Bm1_05565	46	17
TTGTTTGAGATTGCAGCCCAAAGAGGGTGG	11	Bm1_12630	40	11
CGGGTGAAAAAAGTTACGGTAGGTTATTCCT	11	Bm1_12630	81	51
GTGCGAGACCCGGGTTCGATTCCCGGCCGGG	11	Bm1_10415	43	13
GGATCACTTGGCTCATGGATCGATGAAGAAC	11	Bm1_28700	70	40
GGTTATTCCTTGGAGTCGGGTTGTTTGAGATT	11	Bm1_12630	60	29
GTGAAAAAAGTTACGGTAGGTTATTCCTTGGA	11	Bm1_12630	78	47
ACTTGGCTCATGGATCGATGAAGAACGCAGCTA	11	Bm1_28700	65	33
GGTGGATCACTTGGCTCATGGATCGATGAAGAA	11	Bm1_28700	73	41
AGGTGCTAGACCTGTACGGGTGAAAAAAGTTACG	11	Bm1_12630	97	64
TTGTTTGAGATTGCAGCCCAAAGAGGGTGGTAAAC	11	Bm1_12630	40	6
CTTGGAGTCGGGTTGTTTGAGATTGCAGCCCAAAGA	11	Bm1_12630	52	17
GTTGTTTGAGATTGCAGCCCAAAGAGGGTGGTAAAC	11	Bm1_12630	41	6
AACGCAGCTAGCTGCGATAAATAGTGCGAATTGCAGA	11	Bm1_28700	42	6
CCTTTCGTTTCGAAGG	10	Bm1_29340	1084	1069
GTGGGATCTGTTTTCT	10	Bm1_45630	401	386
TTTACTGTAGGGTATT	10	Bm1_11205	485	470
TAGGTTATTCCTTGGA	10	Bm1_12630	62	47
TTCCTTGGAGTCGGGT	10	Bm1_12630	55	40
TAAGGAAGCTGTAGAA	10	Bm1_30930	383	368
TGTTTTCCAGCAGTGT	10	Bm1_36310	1356	1341
TTGTCGAAAGGGAATA	10	Bm1_51430	109	94
TAAGAGATCTGAAAGC	10	Bm1_57475	283	268
ACTTGGATCTGGAGATT	10	Bm1_24455	102	86
AAAGATGATGAACTATG	10	Bm1_24800	821	805
ACTTGGATCTGGAAATT	10	Bm1_28535	102	86
AGTTGTGATTGTTGCCG	10	Bm1_51565	66	50
AGGAAACTCTGGTGAGG	10	Bm1_54450	117	101
GTAGCGTATAGGTATAA	10	Bm1_01155	72	56
GTTATTCCTTGGAGTCG	10	Bm1_12630	59	43
GGTGCGTTTATTGCTGG	10	Bm1_49085	1829	1813
TACAGTCCATAGAAGGT	10	Bm1_12630	110	94
TCAGGAATAATGAAACA	10	Bm1_17510	265	249
TCACGTGCGAGACCCGGG	10	Bm1_10415	47	30
TACGGTAGGTTATTCCTT	10	Bm1_12630	67	50
TTGGAGTCGGGTTGTTTG	10	Bm1_12630	51	34
TACTTGGATCTGGAAATT	10	Bm1_28535	103	86
TGGATCGATGAAGAACGC	10	Bm1_28700	55	38
AATGTAGCGTATAGGTATA	10	Bm1_01155	75	57
AGGTTTCCGTAGGTGAACC	10	Bm1_05565	33	15
ACGGGTGAAAAAAGTTACG	10	Bm1_12630	82	64
ACCTGTACGGGTGAAAAAA	10	Bm1_12630	88	70
GGTTGATATTCGAATTGTT	10	Bm1_02355	44	26
TAAAGGTCGCATCTGCGCC	10	Bm1_39410	766	748
ATCGATGAAGAACGCAGCTA	10	Bm1_28700	52	33
CGGGTTCGATTCCCGGCCGG	10	Bm1_10415	33	14
CTATTGTGGGATTTTTTGCA	10	Bm1_39410	566	547
GTATAACTATCCGTAACATA	10	Bm1_01155	61	42
GGTGAACCTGCGGAAGGATC	10	Bm1_05565	22	3
GTCACGTGCGAGACCCGGGT	10	Bm1_10415	48	29
GCTTCGTCGAGTGAGGAATA	10	Bm1_56425	95	76
TTCCTTGGAGTCGGGTTGTT	10	Bm1_12630	55	36
TCCCGGCTCGTGGCACCAAT	10	Bm1_21310	169	150
CTATATGGAAATGTAGCGTAT	10	Bm1_01155	84	64
GCCCAAAGAGGGTGGTAAACC	10	Bm1_12630	25	5
TAGTGCGAATTGCAGACGCAT	10	Bm1_28700	21	1
TATTGTCATACTTGGTTCTGG	10	Bm1_40115	111	91
ATTCCTTGGAGTCGGGTTGTTT	10	Bm1_12630	56	35
ATTGCTTGTGTGTGGACTGTTG	10	Bm1_29195	449	428
CGGTAGGTTATTCCTTGGAGTC	10	Bm1_12630	65	44
GGATCGATGAAGAACGCAGCTA	10	Bm1_28700	54	33
GAGGATGGAGAACTGGGACAGG	10	Bm1_56425	125	104
GGCAGCTTCGTCGAGTGAGGAA	10	Bm1_56425	99	78
GATGGAGAACTGGGACAGGCAG	10	Bm1_56425	122	101
TCTATTAATTGACTGGAGCTCA	10	Bm1_29195	536	515
ACTTGGTTCTGGAGATTTGATCT	10	Bm1_40115	102	80
ATCCAGATATTGCTTGTAGAGCC	10	Bm1_40120	502	480
CTTGGGTCTCCATCGAAAGTAGG	10	Bm1_36450	503	481
GAGTATCCGCGCCTGTCACGTGC	10	Bm1_10415	62	40
GACCCGGGTTCGATTCCCGGCCG	10	Bm1_10415	37	15
GAGGAGGATGGAGAACTGGGACA	10	Bm1_56425	128	106
TACCTCTTCTTTTGCCTGTTTGC	10	Bm1_29195	324	302
TATATTCGTTGTAACTTTTCGCG	10	Bm1_57105	829	807
GTGCGAGACCCGGGTTCGATTCCC	10	Bm1_10415	43	20
TCCTCGGTAGTATAGTGGTGAGTA	10	Bm1_10415	81	58
TACGGTAGGTTATTCCTTGGAGTC	10	Bm1_12630	67	44
TCTATTAATTGACTGGAGCTCATT	10	Bm1_29195	536	513
TCTATTGTCATACTTGGTTCTGGA	10	Bm1_40115	113	90
AGACCCGGGTTCGATTCCCGGCCGG	10	Bm1_10415	38	14
AGCGGTGGATCACTTGGCTCATGGA	10	Bm1_28700	76	52
CTACAGTCCATAGAAGGTGCTAGAC	10	Bm1_12630	111	87
GACTGGGGCGGTACATCTGTCAAAAA	10	Bm1_09785	141	116
TTATTCCTTGGAGTCGGGTTGTTTGA	10	Bm1_12630	58	33
TGTTTTTTTTTTTTTGGGAAATCTGG	10	Bm1_13675	99	74
GTACGGGTGAAAAAAGTTACGGTAGGT	10	Bm1_12630	84	58
GAAGGTGCTAGACCTGTACGGGTGAAA	10	Bm1_12630	99	73
TAGCGGTGGATCACTTGGCTCATGGAT	10	Bm1_28700	77	51
CTACAGTCCATAGAAGGTGCTAGACCTG	10	Bm1_12630	111	84
TATGGAAATGTAGCGTATAGGTATAACT	10	Bm1_01155	81	54
CCGCAAGGCCCGGGTTCGATTCCCGGCAA	10	Bm1_36940	266	238
GAGTCGGGTTGTTTGAGATTGCAGCCCAA	10	Bm1_12630	48	20
GCAGCTAGCTGCGATAAATAGTGCGAATT	10	Bm1_28700	39	11
GGTGGATCACTTGGCTCATGGATCGATGA	10	Bm1_28700	73	45
CGGTAGGTTATTCCTTGGAGTCGGGTTGTT	10	Bm1_12630	65	36
TGCGAGACCCGGGTTCGATTCCCGGCCGGG	10	Bm1_10415	42	13
CAAGGCCCGGGTTCGATTCCCGGCAACGGAA	10	Bm1_36940	263	233
GTGGATCACTTGGCTCATGGATCGATGAAGAA	10	Bm1_28700	72	41
TAGACCTGTACGGGTGAAAAAAGTTACGGTAG	10	Bm1_12630	91	60
CAAAAGTCGTAACAAGGTTTCCGTAGGTGAACC	10	Bm1_05565	47	15
GAGTCGGGTTGTTTGAGATTGCAGCCCAAAGAG	10	Bm1_12630	48	16
ACGGTAGGTTATTCCTTGGAGTCGGGTTGTTTGA	10	Bm1_12630	66	33
AAAAAAGTTACGGTAGGTTATTCCTTGGAGTCGG	10	Bm1_12630	75	42
CACTTGGCTCATGGATCGATGAAGAACGCAGCTA	10	Bm1_28700	66	33
GCAGCTAGCTGCGATAAATAGTGCGAATTGCAGA	10	Bm1_28700	39	6
TGTTTGAGATTGCAGCCCAAAGAGGGTGGTAAAC	10	Bm1_12630	39	6
TCCTCGGTAGTATAGTGGTGAGTATCCGCGCCTGT	10	Bm1_10415	81	47
TGGAGTCGGGTTGTTTGAGATTGCAGCCCAAAGAGG	10	Bm1_12630	50	15
ATATGGAAATGTAGCGTATAGGTATAACTATCCGTAA	10	Bm1_01155	82	46
TCGGGTTGTTTGAGATTGCAGCCCAAAGAGGGTGGTA	10	Bm1_12630	45	9
ATCGATCGTCAAATTT	9	Bm1_06990	1303	1288
ATGTTGACATCATCAG	9	Bm1_12470	877	862
ATCGTGACTCTCCTCG	9	Bm1_17050	823	808
ATTCCCGGCAACGGAA	9	Bm1_36940	248	233
ATTTGTTGAGTATATG	9	Bm1_40120	101	86
AATAGGATGAATGAGG	9	Bm1_43465	2289	2274
CGGTGGATCACTTGGC	9	Bm1_28700	74	59
GAGTATCCGCGCCTGT	9	Bm1_10415	62	47
TGTACGGGTGAAAAAA	9	Bm1_12630	85	70
TGAAGAACGCAGCTAG	9	Bm1_28700	47	32
TGTTTGCTTGTCAACT	9	Bm1_29195	308	293
TGCTGTGGAAGAACTG	9	Bm1_29560	788	773
TACGGGTAATGGAGAA	9	Bm1_37135	1029	1014
TAATGACGGTAACCGG	9	Bm1_37215	394	379
AATGTAGCGTATAGGTA	9	Bm1_01155	75	59
AAGAGATCTGAAAGCCT	9	Bm1_57475	282	266
GTGGATCACTTGGCTCA	9	Bm1_28700	72	56
TGGAGTCGGGTTGTTTG	9	Bm1_12630	50	34
TACTTGGATCTGGAGAT	9	Bm1_24455	103	87
TGAATTAACAGATATGT	9	Bm1_47680	1386	1370
AGTCACTTGATCGGAGTT	9	Bm1_00320	52	35
CCGGCTCGTGGCACCAAT	9	Bm1_21310	167	150
CATAATTGGATTCTTCGA	9	Bm1_40115	182	165
GAATGATTAGAGAATTGT	9	Bm1_07835	188	171
GAGATTGCAGCCCAAAGA	9	Bm1_12630	34	17
GATCACTTGGCTCATGGA	9	Bm1_28700	69	52
GACCCAATGGATCGTATT	9	Bm1_39845	590	573
TTTCTGACCGTAAACGAT	9	Bm1_05560	208	191
TCCTTGGAGTCGGGTTGT	9	Bm1_12630	54	37
TAATTGGATTCTTCGAAG	9	Bm1_40115	180	163
AGGTGAACCTGCGGAAGGA	9	Bm1_05565	23	5
ATTCCTTGGAGTCGGGTTG	9	Bm1_12630	56	38
ACCCAATGGATCGTATTGA	9	Bm1_39845	589	571
CCTTGGAGTCGGGTTGTTT	9	Bm1_12630	53	35
CACGTTTCTTCTCTTCGTT	9	Bm1_14870	343	325
GGTGAACCTGCGGAAGGAT	9	Bm1_05565	22	4
TTTGAATTATGTTGTAGAT	9	Bm1_30890	542	524
TTCGCTTTTACTGGTGTAG	9	Bm1_47680	44	26
TATCTGGTATGTTTTGAGA	9	Bm1_47680	538	520
AATGTAGCGTATAGGTATAA	9	Bm1_01155	75	56
ACAGTCCATAGAAGGTGCTA	9	Bm1_12630	109	90
AAATAGTGCGAATTGCAGAC	9	Bm1_28700	24	5
ATTCGTTGTAACTTTTCGCG	9	Bm1_57105	826	807
CTATATGGAAATGTAGCGTA	9	Bm1_01155	84	65
CTTGGCTCATGGATCGATGA	9	Bm1_28700	64	45
GGTAGGTTATTCCTTGGAGT	9	Bm1_12630	64	45
GATTTGAATTATGTTGTAGG	9	Bm1_29340	1921	1902
GATAACGTGACCAATGAGGC	9	Bm1_49085	1857	1838
TCGCCATATTTTTCGTTGAG	9	Bm1_16100	557	538
ATAGAAGGTGCTAGACCTGTA	9	Bm1_12630	102	82
ACGGTAGGTTATTCCTTGGAG	9	Bm1_12630	66	46
ATTCCTTGGAGTCGGGTTGTT	9	Bm1_12630	56	36
AATTACCGCCTGAGCAATAGA	9	Bm1_22240	288	268
CTGTACGGGTGAAAAAAGTTA	9	Bm1_12630	86	66
CGATAACGTGACCAATGAGGC	9	Bm1_49085	1858	1838
GATTCGCTTTTACTGGTGTAG	9	Bm1_47680	46	26
GTAGGATGAAGCCAGAGGAAA	9	Bm1_54450	132	112
GGAGGATGGAGAACTGGGACA	9	Bm1_56425	126	106
TAGAAGGTGCTAGACCTGTAC	9	Bm1_12630	101	81
CATATTTTTACACCCAAAGTCC	9	Bm1_01155	45	24
CATAGAAGGTGCTAGACCTGTA	9	Bm1_12630	103	82
GTTATTCCTTGGAGTCGGGTTG	9	Bm1_12630	59	38
TTACGGTAGGTTATTCCTTGGA	9	Bm1_12630	68	47
TTATTCCTTGGAGTCGGGTTGT	9	Bm1_12630	58	37
ATATGGAAATGTAGCGTATAGGT	9	Bm1_01155	82	60
ACAGTCCATAGAAGGTGCTAGAC	9	Bm1_12630	109	87
CGTGACGATTTGTTGAGTATATG	9	Bm1_36450	243	221
TCTGATCCGGCGCAGATGATTGC	9	Bm1_03055	571	549
TTGGATTAGTTGGGTTGAACACA	9	Bm1_11205	1480	1458
TATTCCTTGGAGTCGGGTTGTTT	9	Bm1_12630	57	35
TAGTAATGTCGTTTTCCTTTGAG	9	Bm1_29195	509	487
TTTCTTCTATTGTCATACTTGGT	9	Bm1_30885	118	96
TATCGATCTGCTGTAATTGTATG	9	Bm1_35250	87	65
AGGTGCTAGACCTGTACGGGTGAA	9	Bm1_12630	97	74
ATTGCTTCTAACTGCCTTAGAACT	9	Bm1_13465	779	756
AATAATTCAGTTTTTGGACTTCTG	9	Bm1_29195	475	452
CAAGGTTTCCGTAGGTGAACCTGC	9	Bm1_05565	35	12
TAGGTGAACCTGCGGAAGGATCAT	9	Bm1_05565	24	1
TTCATTTCTATTAATTGACTGGAG	9	Bm1_29195	542	519
TACGCATAATTGGATTCCTCGAAG	9	Bm1_29195	84	61
ATGTAGCGTATAGGTATAACTATCC	9	Bm1_01155	74	50
ACTGGGGCGGTACATCTGTCAAAAA	9	Bm1_09785	140	116
ACGGGTGAAAAAAGTTACGGTAGGT	9	Bm1_12630	82	58
GGTGCTAGACCTGTACGGGTGAAAA	9	Bm1_12630	96	72
GTGGATCACTTGGCTCATGGATCGA	9	Bm1_28700	72	48
AGTCGTAACAAGGTTTCCGTAGGTGA	9	Bm1_05565	43	18
AGGTTATTCCTTGGAGTCGGGTTGTT	9	Bm1_12630	61	36
CTCGTAGAGTAAAAGGGCAAAAGCTA	9	Bm1_09785	70	45
GTGCGAGACCCGGGTTCGATTCCCGG	9	Bm1_10415	43	18
GAAGGTGCTAGACCTGTACGGGTGAA	9	Bm1_12630	99	74
GGATCGATGAAGAACGCAGCTAGCTG	9	Bm1_28700	54	29
GATCGATGAAGAACGCAGCTAGCTGC	9	Bm1_28700	53	28
GTGGCGATAACGTGACCAATGAGGCT	9	Bm1_49085	1862	1837
TGGAAATGTAGCGTATAGGTATAACT	9	Bm1_01155	79	54
AATCAGTGTTGGAGCTGTAGTCAGCGG	9	Bm1_03480	244	218
AGAAGGTGCTAGACCTGTACGGGTGAA	9	Bm1_12630	100	74
TTGTTTGAGATTGCAGCCCAAAGAGGG	9	Bm1_12630	40	14
CGATAAATAGTGCGAATTGCAGACGCAT	9	Bm1_28700	28	1
TGTACGGGTGAAAAAAGTTACGGTAGGT	9	Bm1_12630	85	58
AAAGTCGTAACAAGGTTTCCGTAGGTGAA	9	Bm1_05565	45	17
ACAGTCCATAGAAGGTGCTAGACCTGTAC	9	Bm1_12630	109	81
GGAGTCGGGTTGTTTGAGATTGCAGCCCA	9	Bm1_12630	49	21
CGTAACATATTTTTACACCCAAAGTCCCCT	9	Bm1_01155	50	21
CGGTGGATCACTTGGCTCATGGATCGATGA	9	Bm1_28700	74	45
GAGATTGCAGCCCAAAGAGGGTGGTAAACC	9	Bm1_12630	34	5
GGTAGGTTATTCCTTGGAGTCGGGTTGTTT	9	Bm1_12630	64	35
GTTTTTTTTTTTTTGGGAAATCTGGCCGCA	9	Bm1_13675	98	69
TGGATCACTTGGCTCATGGATCGATGAAGA	9	Bm1_28700	71	42
AAAAGTCGTAACAAGGTTTCCGTAGGTGAAC	9	Bm1_05565	46	16
AAGTTACGGTAGGTTATTCCTTGGAGTCGGG	9	Bm1_12630	71	41
CCTTGGAGTCGGGTTGTTTGAGATTGCAGCC	9	Bm1_12630	53	23
GGTGCTAGACCTGTACGGGTGAAAAAAGTTA	9	Bm1_12630	96	66
TTGGAGTCGGGTTGTTTGAGATTGCAGCCCA	9	Bm1_12630	51	21
TTGAGATTGCAGCCCAAAGAGGGTGGTAAAC	9	Bm1_12630	36	6
AGACCTGTACGGGTGAAAAAAGTTACGGTAGG	9	Bm1_12630	90	59
CTTGGAGTCGGGTTGTTTGAGATTGCAGCCCA	9	Bm1_12630	52	21
CACTTGGCTCATGGATCGATGAAGAACGCAGC	9	Bm1_28700	66	35
GTGCGAGACCCGGGTTCGATTCCCGGCCGGGG	9	Bm1_10415	43	12
GTGCTAGACCTGTACGGGTGAAAAAAGTTACG	9	Bm1_12630	95	64
CTATATGGAAATGTAGCGTATAGGTATAACTAT	9	Bm1_01155	84	52
CTTGGAGTCGGGTTGTTTGAGATTGCAGCCCAA	9	Bm1_12630	52	20
GCAAAAGTCGTAACAAGGTTTCCGTAGGTGAAC	9	Bm1_05565	48	16
GATCACTTGGCTCATGGATCGATGAAGAACGCA	9	Bm1_28700	69	37
TGTGTTTTTTTTTTTTTGGGAAATCTGGCCGCA	9	Bm1_13675	101	69
CTATATGGAAATGTAGCGTATAGGTATAACTATC	9	Bm1_01155	84	51
CATGGATCGATGAAGAACGCAGCTAGCTGCGATA	9	Bm1_28700	57	24
GCAAAAGTCGTAACAAGGTTTCCGTAGGTGAACC	9	Bm1_05565	48	15
CGGAAACCTCTCGTAGAGTAAAAGGGCAAAAGCTA	9	Bm1_09785	79	45
CATGGATCGATGAAGAACGCAGCTAGCTGCGATAA	9	Bm1_28700	57	23
GTTGTTTGAGATTGCAGCCCAAAGAGGGTGGTAAA	9	Bm1_12630	41	7
TGGATCGATGAAGAACGCAGCTAGCTGCGATAAAT	9	Bm1_28700	55	21
GGTGCTAGACCTGTACGGGTGAAAAAAGTTACGGTA	9	Bm1_12630	96	61
GGAGTCGGGTTGTTTGAGATTGCAGCCCAAAGAGGG	9	Bm1_12630	49	14
ACAACATAATGAATAT	8	Bm1_09265	68	53
AAGTTCGTAGTTGGAT	8	Bm1_32290	2155	2140
CTCGGTAGTATAGTGG	8	Bm1_10415	79	64
GTGAAACCGCATAAGG	8	Bm1_10100	491	476
GGCGAGATGGCCGAGC	8	Bm1_53495	111	96
GGAAACTCTGGTGAGG	8	Bm1_54450	116	101
TTGAGATTGCAGCCCA	8	Bm1_12630	36	21
TCGGTAAAGCAAATGA	8	Bm1_16365	223	208
TTCTTTTGTTGGTTCT	8	Bm1_29340	108	93
TTTTGTGGAGCCCATC	8	Bm1_45100	103	88
TCTCCTGCTCTTTGAA	8	Bm1_53150	1037	1022
AACGTGACCAATGAGGC	8	Bm1_49085	1854	1838
CAATTTGGATTCTATTA	8	Bm1_13465	831	815
GATGATGATGATGAGCA	8	Bm1_08935	866	850
GTGCGAGACCCGGGTTC	8	Bm1_10415	43	27
GATTCCCGGCCGGGGAG	8	Bm1_10415	26	10
GGTTATTCCTTGGAGTC	8	Bm1_12630	60	44
GTAGATATTCGGAGGAT	8	Bm1_36535	1080	1064
TTGTGTGTGGACTGTTG	8	Bm1_29195	444	428
TATTGTGGGATTTTTTG	8	Bm1_39410	565	549
TAAGAGATCTGAAAGCC	8	Bm1_57475	283	267
ATATTGCTTGTAGAGCCT	8	Bm1_40120	496	479
CCCAATGGATCGTATTGG	8	Bm1_24455	1286	1269
CGAATGATGTTTGTAGTT	8	Bm1_30025	190	173
GGTGAACCTGCGGAAGGA	8	Bm1_05565	22	5
GATATTGCTTGTAGAGCC	8	Bm1_40120	497	480
GGTGAACCTGCAGCTGAT	8	Bm1_57350	1397	1380
TTTACTGTAGGGTATTTA	8	Bm1_11205	485	468
TCCATAGAAGGTGCTAGA	8	Bm1_12630	105	88
TTTGAATTATGTTGTAGG	8	Bm1_29340	1919	1902
TACTCGAGGAGTCCTATT	8	Bm1_47680	1605	1588
TTGTCGTTTTGTATTGCT	8	Bm1_54135	2178	2161
TAAGAGATCTGAAAGCCT	8	Bm1_57475	283	266
ACCCAAAGTCCCCTTGAGC	8	Bm1_01155	34	16
ATAACGTGACCAATGAGGC	8	Bm1_49085	1856	1838
CCCGGCTCGTGGCACCAAT	8	Bm1_21310	168	150
GGGTTCGATTCCCGGCCGG	8	Bm1_10415	32	14
GATTGCAGCCCAAAGAGGG	8	Bm1_12630	32	14
TTGTGACTGCGAAATGATG	8	Bm1_11185	857	839
TGAATTAACAGATATGTTT	8	Bm1_47680	1386	1368
AGCTTCGTCGAGTGAGGAAT	8	Bm1_56425	96	77
CACGTGCGAGACCCGGGTTC	8	Bm1_10415	46	27
CGTTTGTAGAATATACTACT	8	Bm1_40110	442	423
GTTCGATTCCCGGCCGGGGA	8	Bm1_10415	30	11
GTAGGATGAAGCCAGAGGAA	8	Bm1_54450	132	113
TGGAAATGTAGCGTATAGGT	8	Bm1_01155	79	60
TGTTTGAGATTGCAGCCCAA	8	Bm1_12630	39	20
TATTCGCGAGACTTCTGATA	8	Bm1_38620	3717	3698
TAGTATGGCCATTAGCTCTA	8	Bm1_57480	585	566
CCTGTCACGTGCGAGACCCGG	8	Bm1_10415	51	31
CATACTCGAGGAGTCCTATTG	8	Bm1_47680	1607	1587
GGCAGCTTCGTCGAGTGAGGA	8	Bm1_56425	99	79
TTATTCCTTGGAGTCGGGTTG	8	Bm1_12630	58	38
TTGTTTGAGATTGCAGCCCAA	8	Bm1_12630	40	20
ACACCCAAAGTCCCCTTGAGCG	8	Bm1_01155	36	15
ATCACTTGGCTCATGGATCGAT	8	Bm1_28700	68	47
GCCTGTCACGTGCGAGACCCGG	8	Bm1_10415	52	31
GGTGCTAGACCTGTACGGGTGA	8	Bm1_12630	96	75
GGAGTCGGGTTGTTTGAGATTG	8	Bm1_12630	49	28
GTTTTGTAGATATGAGTTCATT	8	Bm1_13465	712	691
GGTTCGAATCCCACTCTCGTCA	8	Bm1_53495	51	30
GGAGGAGGATGGAGAACTGGGA	8	Bm1_56425	129	108
ATAGGGACTGGCTTTGTACTACT	8	Bm1_11205	1009	987
ATTTGTCGTTGATCTTCTCAAGA	8	Bm1_13465	214	192
AATTAAATTTTTACGACTGACGT	8	Bm1_13465	987	965
ATAGAACGAAAAGTCGTTGCGCA	8	Bm1_21005	732	710
ATAAATAGTGCGAATTGCAGACG	8	Bm1_28700	26	4
ATTTCTATTAATTGACTGGAGCT	8	Bm1_29195	539	517
ATAGGACCAACTTTTGATTGAAC	8	Bm1_36445	464	442
AATTTTTGTATTTCTGGAATCGC	8	Bm1_54075	137	115
CTTGGCTCATGGATCGATGAAGA	8	Bm1_28700	64	42
CGCTATTGTGGGATTTTTTGCAA	8	Bm1_39410	568	546
GTATAACTATCCGTAACATATTT	8	Bm1_01155	61	39
GTAGTATAGTGGTGAGTATCCGC	8	Bm1_10415	75	53
TTCGTTAAGCATTAGTTGTTTGG	8	Bm1_11205	1572	1550
TGTAGATATGAGTTCATTGTAAA	8	Bm1_13465	708	686
TCGATGAAGAACGCAGCTAGCTG	8	Bm1_28700	51	29
AATCAATTGTTGGACTTCCTTTGA	8	Bm1_11205	1783	1760
CTCGGTAGTATAGTGGTGAGTATC	8	Bm1_10415	79	56
CTACAGTCCATAGAAGGTGCTAGA	8	Bm1_12630	111	88
CGGGTGAAAAAAGTTACGGTAGGT	8	Bm1_12630	81	58
CGATAAATAGTGCGAATTGCAGAC	8	Bm1_28700	28	5
GGAAATGTAGCGTATAGGTATAAC	8	Bm1_01155	78	55
GGTAGACCTGGAAAACCTGGAAGG	8	Bm1_34845	434	411
TGTAGCGTATAGGTATAACTATCC	8	Bm1_01155	73	50
TTTGAGAGTGGGATAAATCTGGCA	8	Bm1_11205	1200	1177
TAAAGAACATGTCCACAGCAGAGA	8	Bm1_24675	706	683
TAATGTCGTTTTCCTTTGAGGCAT	8	Bm1_29195	506	483
AAGTTACGGTAGGTTATTCCTTGGA	8	Bm1_12630	71	47
AAGGTGCTAGACCTGTACGGGTGAA	8	Bm1_12630	98	74
GTGAGTATCCGCGCCTGTCACGTGC	8	Bm1_10415	64	40
GTAATGTCGTTTTCCTTTGAGGCAT	8	Bm1_29195	507	483
CCTTGGAGTCGGGTTGTTTGAGATTG	8	Bm1_12630	53	28
GTCGGGTTGTTTGAGATTGCAGCCCA	8	Bm1_12630	46	21
GGTGCTAGACCTGTACGGGTGAAAAA	8	Bm1_12630	96	71
TTTCTTCTATTGTCATACTTGGATCT	8	Bm1_28535	118	93
CTCGGTAGTATAGTGGTGAGTATCCGC	8	Bm1_10415	79	53
GAAATGTAGCGTATAGGTATAACTATC	8	Bm1_01155	77	51
TGTAGGTAAGGGAAGTCGGCAAATTAT	8	Bm1_28705	120	94
CATGGATCGATGAAGAACGCAGCTAGCT	8	Bm1_28700	57	30
GATTGCAGCCCAAAGAGGGTGGTAAACC	8	Bm1_12630	32	5
TATGTGATCTATATATATATATATATAT	8	Bm1_03040	67	40
TGTTTTTTTTTTTTTGGGAAATCTGGCC	8	Bm1_13675	99	72
GCTCATGGATCGATGAAGAACGCAGCTAG	8	Bm1_28700	60	32
GGTGGATCACTTGGCTCATGGATCGATGAA	8	Bm1_28700	73	44
AGTCCATAGAAGGTGCTAGACCTGTACGGGT	8	Bm1_12630	107	77
AGAAGGTGCTAGACCTGTACGGGTGAAAAAA	8	Bm1_12630	100	70
GATTATCTTTGGTATAATTGATATGTGATCT	8	Bm1_03040	88	58
TGAAAAAAGTTACGGTAGGTTATTCCTTGGA	8	Bm1_12630	77	47
TACAGTCCATAGAAGGTGCTAGACCTGTACG	8	Bm1_12630	110	80
ACGGTAGGTTATTCCTTGGAGTCGGGTTGTTT	8	Bm1_12630	66	35
CCGGGCAAAAGTCGTAACAAGGTTTCCGTAGG	8	Bm1_05565	52	21
CATGGATCGATGAAGAACGCAGCTAGCTGCGA	8	Bm1_28700	57	26
ACCGGGCAAAAGTCGTAACAAGGTTTCCGTAGG	8	Bm1_05565	53	21
CGGTAGGTTATTCCTTGGAGTCGGGTTGTTTGA	8	Bm1_12630	65	33
CTAGACCTGTACGGGTGAAAAAAGTTACGGTAG	8	Bm1_12630	92	60
ATAGAAGGTGCTAGACCTGTACGGGTGAAAAAAG	8	Bm1_12630	102	69
AGTCGGGTTGTTTGAGATTGCAGCCCAAAGAGGG	8	Bm1_12630	47	14
GCTAGACCTGTACGGGTGAAAAAAGTTACGGTAG	8	Bm1_12630	93	60
GTGCGAGACCCGGGTTCGATTCCCGGCCGGGGAGG	8	Bm1_10415	43	9
GAAGGTGCTAGACCTGTACGGGTGAAAAAAGTTAC	8	Bm1_12630	99	65
AGGTTATTCCTTGGAGTCGGGTTGTTTGAGATTGCA	8	Bm1_12630	61	26
ACGCAGCTAGCTGCGATAAATAGTGCGAATTGCAGA	8	Bm1_28700	41	6
TTGTTTGAGATTGCAGCCCAAAGAGGGTGGTAAACC	8	Bm1_12630	40	5
GCAGCTAGCTGCGATAAATAGTGCGAATTGCAGACGC	8	Bm1_28700	39	3
ATTCCTTGGAGTCGGG	7	Bm1_12630	56	41
AGCAATCTTAATTCAT	7	Bm1_15425	131	116
AACAGTTGGATGTGGA	7	Bm1_20595	2247	2232
ATGGTAAAGCTGGACC	7	Bm1_24560	1099	1084
AGAACGTGAGATCGCT	7	Bm1_26050	1544	1529
AAGGAAGTTGATAGAC	7	Bm1_34795	18	3
ATTGTCGTTTTGTATT	7	Bm1_54135	2179	2164
GATAGCTCTTTCATGA	7	Bm1_07705	179	164
GGTGAAAAAAGTTACG	7	Bm1_12630	79	64
GAGATTGCAGCCCAAA	7	Bm1_12630	34	19
GTTTTGCCTGTACCAG	7	Bm1_42585	674	659
GGAATAGCTCAGTTGG	7	Bm1_51575	1306	1291
TGTAGCGTATAGGTAT	7	Bm1_01155	73	58
TCGGTAGTATAGTGGT	7	Bm1_10415	78	63
TGTACCGTTGTTTTTG	7	Bm1_16100	910	895
TTAGTCGATGAGCTAG	7	Bm1_39410	793	778
TTTAGTCGATGAGCTA	7	Bm1_39410	794	779
TAAAGGTCGCATCTGC	7	Bm1_39410	766	751
TCATAGAATAATGTAG	7	Bm1_45420	1336	1321
TTATTTGCTACTTTTG	7	Bm1_50740	747	732
ATGTAGCGTATAGGTAT	7	Bm1_01155	74	58
AAGGTGCTAGACCTGTA	7	Bm1_12630	98	82
ATTATAATATTGTATGA	7	Bm1_22160	219	203
ATAAATAGTGCGAATTG	7	Bm1_28700	26	10
ATTGAGAGTCGTGTAGT	7	Bm1_29340	870	854
AGACTTCGAAGAACTGA	7	Bm1_39075	121	105
CCTCGGTAGTATAGTGG	7	Bm1_10415	80	64
GATTGCAGCCCAAAGAG	7	Bm1_12630	32	16
GTCCATAGAAGGTGCTA	7	Bm1_12630	106	90
GTGGTGAAATTCTTGGA	7	Bm1_19620	547	531
GATTTACATTAATATTT	7	Bm1_36450	463	447
GTAATTCATCTGATAAA	7	Bm1_45370	2002	1986
GAGGATTGACAGCTTGA	7	Bm1_45475	2125	2109
GTTGTTACAAATCGCGG	7	Bm1_57480	404	388
TCGTGTTGTGAAATGTT	7	Bm1_22475	1005	989
TAGATAGGATATTTGCT	7	Bm1_54135	944	928
AGATTGCAGCCCAAAGAG	7	Bm1_12630	33	16
ATCACTTGGCTCATGGAT	7	Bm1_28700	68	51
ACTTGGCTCATGGATCGA	7	Bm1_28700	65	48
CCTTGAGCGGGGCTACAG	7	Bm1_01155	23	6
CAAGGAACGGTCTGTTGC	7	Bm1_22240	219	202
CGATTTGTTGAGTATATG	7	Bm1_40115	238	221
CGTGTAAATCTCTACAGG	7	Bm1_47690	1612	1595
GGTAGGTTATTCCTTGGA	7	Bm1_12630	64	47
GTTCGATTCCCGGCAACG	7	Bm1_36940	253	236
GGTTCGAATCCCACTCTC	7	Bm1_53495	51	34
TAGGTTATTCCTTGGAGT	7	Bm1_12630	62	45
TACAGTCCATAGAAGGTG	7	Bm1_12630	110	93
TCTTTTCATTGTGACGAT	7	Bm1_40115	252	235
TCAGTCGGTAGAGCATCA	7	Bm1_54275	94	77
ATTTGTTGAGTATATGTGA	7	Bm1_40120	101	83
ATGGCCGAGCGGTCTAAGG	7	Bm1_53495	105	87
ATTGTCGTTTTGTATTGCT	7	Bm1_54135	2179	2161
GTACGGGTGAAAAAAGTTA	7	Bm1_12630	84	66
GGATCACTTGGCTCATGGA	7	Bm1_28700	70	52
GCATCTCTATCTCGTGGAT	7	Bm1_46020	383	365
TTCTATTATCGTTTCGATG	7	Bm1_13465	822	804
TTGGCTCATGGATCGATGA	7	Bm1_28700	63	45
AAATGTAGCGTATAGGTATA	7	Bm1_01155	76	57
AGAAGGTGCTAGACCTGTAC	7	Bm1_12630	100	81
ATTGTCATACTTGGTTCTGG	7	Bm1_40115	110	91
GTGCGAGACCCGGGTTCGAT	7	Bm1_10415	43	24
GTTGTTTGAGATTGCAGCCC	7	Bm1_12630	41	22
TATTCCTTGGAGTCGGGTTG	7	Bm1_12630	57	38
TCCTTGGAGTCGGGTTGTTT	7	Bm1_12630	54	35
TGTCTTCGTTGCAAAGATCT	7	Bm1_55140	123	104
AGACCTGGAAAACCTGGAAGG	7	Bm1_34845	431	411
AATTAACAGATATGTTTGCAT	7	Bm1_47680	1384	1364
CATTTCTTACGATACTGTAAT	7	Bm1_11205	691	671
TAGGTGAACCTGCGGAAGGAT	7	Bm1_05565	24	4
TGAGTATCCGCGCCTGTCACG	7	Bm1_10415	63	43
TGTACGGGTGAAAAAAGTTAC	7	Bm1_12630	85	65
TGGCTCATGGATCGATGAAGA	7	Bm1_28700	62	42
TTTCTATTAATTGACTGGAGC	7	Bm1_29195	538	518
TATTATTCCAAAAGGAACTCT	7	Bm1_36445	1203	1183
AAATGTAGCGTATAGGTATAAC	7	Bm1_01155	76	55
ATATCCAGATATTGCTTGTAGA	7	Bm1_29340	315	294
CACCCAAAGTCCCCTTGAGCGG	7	Bm1_01155	35	14
CACTTGGCTCATGGATCGATGA	7	Bm1_28700	66	45
CTTTCCTTTGCCGGTTGAAAGC	7	Bm1_40115	44	23
GAACTGGAACAGGCAATGACAG	7	Bm1_21340	691	670
GCTCATGGATCGATGAAGAACG	7	Bm1_28700	60	39
GAATTAACAGATATGTTTGCAT	7	Bm1_47680	1385	1364
GTCGACAATGCTGAAGTTCCTC	7	Bm1_54075	635	614
TGTAGCGTATAGGTATAACTAT	7	Bm1_01155	73	52
TTTCATCGTGACGATTTGTTGA	7	Bm1_36450	249	228
AGGTGCTAGACCTGTACGGGTGA	7	Bm1_12630	97	75
ATCGATGAAGAACGCAGCTAGCT	7	Bm1_28700	52	30
ATATCCAGATATTGCTTGTAGAG	7	Bm1_29340	315	293
ATGTGGTAAGTAATGAATAACGC	7	Bm1_39840	423	401
CCTGTATGTCTCTGTTTCGTATG	7	Bm1_04140	71	49
CTGTACGGGTGAAAAAAGTTACG	7	Bm1_12630	86	64
CATCGGATTTTCTAATCGTTTGC	7	Bm1_28545	2113	2091
GAGAACTGGAACAGGCAATGACA	7	Bm1_21340	693	671
TTGATAGGGCTTTGATGATGGGT	7	Bm1_11205	1135	1113
TTACGGTAGGTTATTCCTTGGAG	7	Bm1_12630	68	46
TGTAGATTTAATATTGATTTGAG	7	Bm1_26010	111	89
TTCTATTAATTGACTGGAGCTCA	7	Bm1_29195	537	515
TTGGACTTCTGGAATTGCTTGTG	7	Bm1_29195	462	440
TGTTTGTGACTGCGAAATGATGA	7	Bm1_35255	272	250
TGGGATTGTGTCGTGGTCTTGGC	7	Bm1_53695	955	933
ATGTAGCGTATAGGTATAACTATC	7	Bm1_01155	74	51
AAATAGTGCGAATTGCAGACGCAT	7	Bm1_28700	24	1
CGCGGAATTGTGTTGACCCTTGCA	7	Bm1_11205	1326	1303
CGGTGGATCACTTGGCTCATGGAT	7	Bm1_28700	74	51
GTATCAGATCGATCTTGGATGCCA	7	Bm1_55140	200	177
TGCCATATGTCCGATCTTGAAGCA	7	Bm1_11205	1266	1243
TGGAGTCGGGTTGTTTGAGATTGC	7	Bm1_12630	50	27
TGCTAGACCTGTACGGGTGAAAAA	7	Bm1_12630	94	71
TAGTGGTGATGTGATGTTGATGAT	7	Bm1_20570	195	172
TCACTTGGCTCATGGATCGATGAA	7	Bm1_28700	67	44
TCATGCGTCTGTTTGTGACTGCGA	7	Bm1_35255	281	258
TATTGGCGTTTGTAGAATATACTA	7	Bm1_40110	448	425
TTGTATCGTTGTTTTTGTTCCGGT	7	Bm1_54075	608	585
AGGTGCTAGACCTGTACGGGTGAAA	7	Bm1_12630	97	73
CGATAAATAGTGCGAATTGCAGACG	7	Bm1_28700	28	4
GTGACGATTTGTTGAGTATATGTGA	7	Bm1_40115	242	218
TTACACCCAAAGTCCCCTTGAGCGG	7	Bm1_01155	38	14
TCCTCGGTAGTATAGTGGTGAGTAT	7	Bm1_10415	81	57
TGCTAGACCTGTACGGGTGAAAAAA	7	Bm1_12630	94	70
TTACGGTAGGTTATTCCTTGGAGTC	7	Bm1_12630	68	44
AAATGTAGCGTATAGGTATAACTATC	7	Bm1_01155	76	51
CAGGTAGACCTGGAAAACCTGGAAGG	7	Bm1_34845	436	411
GGTTATTCCTTGGAGTCGGGTTGTTT	7	Bm1_12630	60	35
GGGTGAAAAAAGTTACGGTAGGTTAT	7	Bm1_12630	80	55
TGGCTTGTGTTTTTTTTTTTTTGGGA	7	Bm1_13675	106	81
ACCCGGGTTCGATTCCCGGCCGGGGAG	7	Bm1_10415	36	10
CAGTCCATAGAAGGTGCTAGACCTGTA	7	Bm1_12630	108	82
GTAGCGTATAGGTATAACTATCCGTAA	7	Bm1_01155	72	46
GGTGCTAGACCTGTACGGGTGAAAAAA	7	Bm1_12630	96	70
GGATCGATGAAGAACGCAGCTAGCTGC	7	Bm1_28700	54	28
TAGAAGGTGCTAGACCTGTACGGGTGA	7	Bm1_12630	101	75
TGGATCGATGAAGAACGCAGCTAGCTG	7	Bm1_28700	55	29
TCACTTGGCTCATGGATCGATGAAGAA	7	Bm1_28700	67	41
AGAAGGTGCTAGACCTGTACGGGTGAAA	7	Bm1_12630	100	73
ACGGGTGAAAAAAGTTACGGTAGGTTAT	7	Bm1_12630	82	55
CCTCGGTAGTATAGTGGTGAGTATCCGC	7	Bm1_10415	80	53
CAGTCCATAGAAGGTGCTAGACCTGTAC	7	Bm1_12630	108	81
CCATAGAAGGTGCTAGACCTGTACGGGT	7	Bm1_12630	104	77
TGGATCACTTGGCTCATGGATCGATGAA	7	Bm1_28700	71	44
AGAAGGTGCTAGACCTGTACGGGTGAAAA	7	Bm1_12630	100	72
CTCGGTAGTATAGTGGTGAGTATCCGCGC	7	Bm1_10415	79	51
CATAGAAGGTGCTAGACCTGTACGGGTGA	7	Bm1_12630	103	75
GGTGAAAAAAGTTACGGTAGGTTATTCCT	7	Bm1_12630	79	51
GGCGAGATGGCCGAGCGGTCTAAGGCGCT	7	Bm1_53495	111	83
AACGTGACCAATGAGGCTTAGCCGAGGTGC	7	Bm1_49085	1854	1825
CATATTTTTACACCCAAAGTCCCCTTGAGC	7	Bm1_01155	45	16
CTTGTGTTTTTTTTTTTTTGGGAAATCTGG	7	Bm1_13675	103	74
GGATCACTTGGCTCATGGATCGATGAAGAA	7	Bm1_28700	70	41
ACGGTAGGTTATTCCTTGGAGTCGGGTTGTT	7	Bm1_12630	66	36
CGGTGGATCACTTGGCTCATGGATCGATGAA	7	Bm1_28700	74	44
GTCGGGTTGTTTGAGATTGCAGCCCAAAGAG	7	Bm1_12630	46	16
TGCTAGACCTGTACGGGTGAAAAAAGTTACG	7	Bm1_12630	94	64
AAAAGTCGTAACAAGGTTTCCGTAGGTGAACC	7	Bm1_05565	46	15
TCGGGTTGTTTGAGATTGCAGCCCAAAGAGGG	7	Bm1_12630	45	14
AGTTACGGTAGGTTATTCCTTGGAGTCGGGTTG	7	Bm1_12630	70	38
AGGTTATTCCTTGGAGTCGGGTTGTTTGAGATT	7	Bm1_12630	61	29
CTACAGTCCATAGAAGGTGCTAGACCTGTACGG	7	Bm1_12630	111	79
GGAAATGTAGCGTATAGGTATAACTATCCGTAA	7	Bm1_01155	78	46
GGAGTTTGACTGGGGCGGTACATCTGTCAAAAA	7	Bm1_09785	148	116
GGTGAAAAAAGTTACGGTAGGTTATTCCTTGGA	7	Bm1_12630	79	47
TACAGTCCATAGAAGGTGCTAGACCTGTACGGG	7	Bm1_12630	110	78
TGGCTCATGGATCGATGAAGAACGCAGCTAGCT	7	Bm1_28700	62	30
TGGATCACTTGGCTCATGGATCGATGAAGAACG	7	Bm1_28700	71	39
ATGGATCGATGAAGAACGCAGCTAGCTGCGATAA	7	Bm1_28700	56	23
GGATCACTTGGCTCATGGATCGATGAAGAACGCA	7	Bm1_28700	70	37
GGCTCATGGATCGATGAAGAACGCAGCTAGCTGC	7	Bm1_28700	61	28
TGGCTCATGGATCGATGAAGAACGCAGCTAGCTG	7	Bm1_28700	62	29
ATATGGAAATGTAGCGTATAGGTATAACTATCCGTA	7	Bm1_01155	82	47
AAAGATTATCTTTGGTATAATTGATATGTGATCTAT	7	Bm1_03040	91	56
ACGGAAACCTCTCGTAGAGTAAAAGGGCAAAAGCTA	7	Bm1_09785	80	45
ACCCGCAAGGCCCGGGTTCGATTCCCGGCAACGGAA	7	Bm1_36940	268	233
TTGGCTCATGGATCGATGAAGAACGCAGCTAGCTGC	7	Bm1_28700	63	28
GGCTCATGGATCGATGAAGAACGCAGCTAGCTGCGAT	7	Bm1_28700	61	25
TGCCGAGGATTTTCGTAT	6	Bm1_57480	124	107
ATGTAGCGTATAGGTA	6	Bm1_01155	74	59
ATGATTAGAGAATTGT	6	Bm1_07835	186	171
ATCAACTTTTCTTTGA	6	Bm1_13465	167	152
ATCATAGTGACATGTA	6	Bm1_33435	1920	1905
CAGTCCATAGAAGGTG	6	Bm1_12630	108	93
CAAAATTTCGATATTT	6	Bm1_30885	663	648
CAAAGAACTTTGATGA	6	Bm1_31105	250	235
CGGGTTCGATTCCCGG	6	Bm1_36940	256	241
CAAAGATTGTGTTCCT	6	Bm1_49880	465	450
GTAGCGTATAGGTATA	6	Bm1_01155	72	57
GGAAATGTAGCGTATA	6	Bm1_01155	78	63
GGGTTGTTTGAGATTG	6	Bm1_12630	43	28
GGGGCCGACTCTGCTT	6	Bm1_13400	233	218
GATCGGGATCTGGAAT	6	Bm1_19495	2255	2240
GTGCGTTTATTGCTGG	6	Bm1_49085	1828	1813
GAGGATTGACAGTTGA	6	Bm1_49385	1864	1849
TAATGGGCAAGATGAA	6	Bm1_16015	1569	1554
TAGAACGAAAAGTCGT	6	Bm1_21005	731	716
TCGCATCCGAAGATTG	6	Bm1_25825	895	880
TAAATAGTGCGAATTG	6	Bm1_28700	25	10
TAGACTTATCCTTTGA	6	Bm1_29185	903	888
TGAGGGATAGTTGCAA	6	Bm1_51785	246	231
TTTCGAACATGTGTTA	6	Bm1_57385	422	407
ACCTGATTGATTCTGTT	6	Bm1_09525	108	92
AATTGGATTCTTCGAAG	6	Bm1_40115	179	163
ATAACGTGACCAATGAG	6	Bm1_49085	1856	1840
ATAAATAAAAGGTTTGG	6	Bm1_56140	66	50
AGCGATAACTTTGTTTC	6	Bm1_57480	512	496
CTCGGTAGTATAGTGGT	6	Bm1_10415	79	63
GCTAGACCTGTACGGGT	6	Bm1_12630	93	77
GGGTGAAAAAAGTTACG	6	Bm1_12630	80	64
GAGAACTGGGACAGGCA	6	Bm1_56425	118	102
GTGAACCTGCAGCTGAT	6	Bm1_57350	1396	1380
TGTAGCGTATAGGTATA	6	Bm1_01155	73	57
TTTATCATTGATAGAAT	6	Bm1_29195	111	95
TTAGTCGATGAGCTAGC	6	Bm1_39410	793	777
TCTGGAAAGAACAATCA	6	Bm1_57430	84	68
AAGAACGCAGCTAGCTGC	6	Bm1_28700	45	28
ATTTATCATTGATAGAAT	6	Bm1_29195	112	95
ATGGCGCTTAGGCAAATC	6	Bm1_35180	189	172
ATTTACATTAATATTTGA	6	Bm1_36450	462	445
AGTTCTGACTGTAAACGA	6	Bm1_55280	2972	2955
CGTGCGAGACCCGGGTTC	6	Bm1_10415	44	27
CGGTAGGTTATTCCTTGG	6	Bm1_12630	65	48
CCCAATGGATCGTATTGA	6	Bm1_39845	588	571
GTATCCGCGCCTGTCACG	6	Bm1_10415	60	43
GTGTTTTTTTTTTTTTGG	6	Bm1_13675	100	83
GAATACACATGGTCGTCT	6	Bm1_29340	819	802
GATTTATCCACTGTTGTT	6	Bm1_30895	97	80
GTTTTGTTGGTTTTCTGA	6	Bm1_41275	152	135
GGAGAACTGGGACAGGCA	6	Bm1_56425	119	102
TGTGACTGCGAAATGATG	6	Bm1_11185	856	839
TCGGTAAAGCTAAGATTA	6	Bm1_12145	104	87
TAGTTGTGATTGTTGCCG	6	Bm1_51565	67	50
TCTTGACAGGGATTCCAT	6	Bm1_57480	146	129
ATGTAGCGTATAGGTATAA	6	Bm1_01155	74	56
AATAGTGCGAATTGCAGAC	6	Bm1_28700	23	5
ACCTGGAAAACCTGGAAGG	6	Bm1_34845	429	411
ATATCCAGCTGTGTTATGA	6	Bm1_57480	629	611
CCTTGAGCGGGGCTACAGT	6	Bm1_01155	23	5
CTTGGAGTCGGGTTGTTTG	6	Bm1_12630	52	34
CATTTATCATTGATAGAAT	6	Bm1_29195	113	95
CATTGTATTGTTTAAAGAA	6	Bm1_29340	1035	1017
CATAATTGGATTCTTCGAA	6	Bm1_40115	182	164
GTGCGAGACCCGGGTTCGA	6	Bm1_10415	43	25
GTTACGGTAGGTTATTCCT	6	Bm1_12630	69	51
GGTAGGTTATTCCTTGGAG	6	Bm1_12630	64	46
GATTTACATTAATATTTGA	6	Bm1_36450	463	445
GATTTAGTCGATGAGCTAG	6	Bm1_39410	796	778
GTTGAGTTCGTTGTGTCCA	6	Bm1_47680	1266	1248
GGAGGATGGAGAACTGGGA	6	Bm1_56425	126	108
GAGAACTGGGACAGGCAGC	6	Bm1_56425	118	100
TCACGTGCGAGACCCGGGT	6	Bm1_10415	47	29
TCCATAGAAGGTGCTAGAC	6	Bm1_12630	105	87
TTGACGTGCAAATCGATCG	6	Bm1_54450	87	69
ACATATTTTTACACCCAAAG	6	Bm1_01155	46	27
AGATTGCAGCCCAAAGAGGG	6	Bm1_12630	33	14
GTGAGTATCCGCGCCTGTCA	6	Bm1_10415	64	45
GTAGTATAGTGGTGAGTATC	6	Bm1_10415	75	56
GATAAATAGTGCGAATTGCA	6	Bm1_28700	27	8
TCCATAGAAGGTGCTAGACC	6	Bm1_12630	105	86
TGTCTGGTTGATATTCGAAT	6	Bm1_21310	130	111
[truncated: 12,149 more rows]

## Sheet: Bpa adult siRNA (AS)
Sequence	Reads	cds	Start co-ords	End co-ords
GTTGCATGCAATAGGGCGGAGGTAGA	14488	Bm1_23695	157	132
GGCGAGATGGCCGAGCGGTCTAAGG	14138	Bm1_53495	111	87
ATATGGAAATGTAGCGTATAGGTATAA	12192	Bm1_01155	82	56
ATATGGAAATGTAGCGTATAGGTATA	9076	Bm1_01155	82	57
ATGGAAATGTAGCGTATAGGTATAA	8738	Bm1_01155	80	56
ATGGAAATGTAGCGTATAGGTATA	7591	Bm1_01155	80	57
GGCGAGATGGCCGAGCGGTCTAAGGC	6396	Bm1_53495	111	86
GTAGTATAGTGGTGAGTATCCGCG	6294	Bm1_10415	75	52
AGGAGTGGAGCCTGCGGCTTAAT	4925	Bm1_28695	92	70
ATGGAAATGTAGCGTATA	4177	Bm1_01155	80	63
ATGGAAATGTAGCGTATAGGTATAACTATC	3707	Bm1_01155	80	51
TGGACCGTAGCGAGACGTACGA	3198	Bm1_28690	53	32
AGGAACGGACTCCCTGGAATC	3150	Bm1_28705	287	267
TATGGAAATGTAGCGTATAGGTATA	3056	Bm1_01155	81	57
TGAATTAACAGATATGTTTGCAT	3019	Bm1_47680	1386	1364
ATATGGAAATGTAGCGTATA	2809	Bm1_01155	82	63
TGGCTCATGGATCGATGAA	2530	Bm1_28700	62	44
TCCTCGGTAGTATAGTGGTGAGTATCCGCG	2433	Bm1_10415	81	52
TCCTCGGTAGTATAGTGG	2385	Bm1_10415	81	64
TATGGAAATGTAGCGTATAGGTATAACTATC	2315	Bm1_01155	81	51
TCCTCGGTAGTATAGTGGTGAGTATCCG	2194	Bm1_10415	81	54
TGGAAATGTAGCGTATAGGTATA	2003	Bm1_01155	79	57
CGGTTCAGCCGGAGATAGGGATGTT	1981	Bm1_28705	267	243
ATATGGAAATGTAGCGTATAGGTA	1974	Bm1_01155	82	59
ATATGGAAATGTAGCGTATAGGTAT	1931	Bm1_01155	82	58
TATGGAAATGTAGCGTATAGGTATAA	1919	Bm1_01155	81	56
CCTGTCACGTGCGAGACCCGGG	1815	Bm1_10415	51	30
AAGCGTTGGATTGTTCACC	1702	Bm1_44325	75	57
TACCCGTAGATCCGAA	1668	Bm1_55510	21	6
ATGGAAATGTAGCGTATAGGTAT	1595	Bm1_01155	80	58
TATGGAAATGTAGCGTATA	1590	Bm1_01155	81	63
AGGATTGGCTCTAAGGACT	1552	Bm1_01405	123	105
GAGGGACGGACGGGGGCA	1481	Bm1_28690	101	84
GAGACCCGGGTTCGATTCCCGGCCGGGGAG	1480	Bm1_10415	39	10
TGGAAATGTAGCGTATAGGTATAA	1461	Bm1_01155	79	56
ATATGGAAATGTAGCGTATAGGTATAAC	1364	Bm1_01155	82	55
TCACGTGCGAGACCCGGG	1348	Bm1_10415	47	30
ATGGAAATGTAGCGTATAGGTA	1320	Bm1_01155	80	59
CATGGATCGATGAAGAACGCA	1216	Bm1_28700	57	37
AGAATAATGTAGGTAAGGGAAGTC	1203	Bm1_01405	175	152
GGCGAGATGGCCGAGCGG	1162	Bm1_53495	111	94
TCCTCGGTAGTATAGTGGTGAGTATC	1097	Bm1_10415	81	56
ATGGAAATGTAGCGTATAGGTATAAC	1073	Bm1_01155	80	55
AGGGACGGACGGGGGCAT	1036	Bm1_28690	100	83
TGGAAATGTAGCGTATA	1026	Bm1_01155	79	63
AACGAAAGTCAGAGGTTCGAAGG	928	Bm1_11025	282	260
GTAGTATAGTGGTGAGTATCCG	911	Bm1_10415	75	54
GAAAGTTTTTCGGTTCCGGGGGAA	892	Bm1_28695	150	127
CATGGATCGATGAAGAA	889	Bm1_28700	57	41
AATAGGGCGGAGGTAGA	852	Bm1_23695	148	132
CGAGACCCGGGTTCGATTCCCGGCCGG	846	Bm1_10415	40	14
ACGTGCGAGACCCGGG	828	Bm1_10415	45	30
GAGACCCGGGTTCGATTCCCGGCCGGGGA	820	Bm1_10415	39	11
GGCGAGATGGCCGAGCGGTCTAAGGCGCTGG	809	Bm1_53495	111	81
CATGGATCGATGAAGAAC	800	Bm1_28700	57	40
TGGCTCATGGATCGATGAAGAA	790	Bm1_28700	62	41
GGTTAAGGAACGGACTCCCTGGAATC	787	Bm1_28705	292	267
CGGGATAAGGATTGGCTCTA	785	Bm1_01405	130	111
GAACGAAAGTCAGAGGTTCGAAGG	771	Bm1_11025	283	260
TGGAAATGTAGCGTATAGGTATAACTATC	762	Bm1_01155	79	51
GAGTCGGGTTGTTTGAGATTGCAG	760	Bm1_12630	48	25
TTGAATTAACAGATATGTTTGCAT	744	Bm1_47680	1387	1364
TTGGACCGTAGCGAGACGTACGA	728	Bm1_28690	54	32
AGTTTTTGGACTTCTGGAATTGC	725	Bm1_29195	467	445
ATAGGGCGGAGGTAGA	704	Bm1_23695	147	132
TATATGGAAATGTAGCGTATA	666	Bm1_01155	83	63
TGGAAATGTAGCGTATAGGTAT	663	Bm1_01155	79	58
GGTGGATCACTTGGCTCATGGATC	644	Bm1_28700	73	50
TAGCGGTGGATCACTTGGCTCATGGATC	637	Bm1_28700	77	50
TCCTCGGTAGTATAGTGGTGAGTATCCGC	629	Bm1_10415	81	53
ACTTGGCTCATGGATCGATGAA	628	Bm1_28700	65	44
AGCGCGGTAACGCAAATGAACTCGGAA	611	Bm1_28705	355	329
TATATGGAAATGTAGCGTATAGGTATAA	607	Bm1_01155	83	56
ATGGAAATGTAGCGTATAGG	600	Bm1_01155	80	61
GCGACGTTGCTTTTTGATCC	599	Bm1_44325	137	118
TTGGCTCATGGATCGATGAA	598	Bm1_28700	63	44
AATGTAGGTAAGGGAAGTCGGCAA	594	Bm1_01405	170	147
ATGGAAATGTAGCGTATAGGTATAACTAT	578	Bm1_01155	80	52
GTGGATCACTTGGCTCATGGATCGATGA	576	Bm1_28700	72	45
TATGGAAATGTAGCGTATAGGTAT	558	Bm1_01155	81	58
GGTGCTAGACCTGTACG	557	Bm1_12630	96	80
GGCGAGATGGCCGAGCGGTCTAAG	557	Bm1_53495	111	88
TTGGACCGTAGCGAGACGTACGAC	537	Bm1_28690	54	31
GTAGTATAGTGGTGAGTATC	516	Bm1_10415	75	56
ATGGAAATGTAGCGTATAGGTATAACTATCC	515	Bm1_01155	80	50
GCGGTGGATCACTTGGCTCATGGATC	514	Bm1_28700	75	50
TGGATCGATGAAGAACGCA	506	Bm1_28700	55	37
GGTGCTAGACCTGTACGGGT	506	Bm1_12630	96	77
AATAATGTAGGTAAGGGAAGTCGGCAAAT	505	Bm1_01405	173	145
TGCGAGACCCGGGTTCGATTCCCGGCCGGG	495	Bm1_10415	42	13
GTAGGTGAACCTGCGGAAGGA	494	Bm1_05565	25	5
ATATGGAAATGTAGCGTATAGG	494	Bm1_01155	82	61
GAGGATTGACAGATTGAGAGCTCT	490	Bm1_28695	29	6
CCTGTCACGTGCGAGACCCGGGT	489	Bm1_10415	51	29
GGTTCAGCCGGAGATAGGGATGT	484	Bm1_28705	266	244
CCGTGAGGATTGACAGATTGAGAG	482	Bm1_28695	33	10
TGGAAATGTAGCGTATAGGTATAAC	478	Bm1_01155	79	55
AAGGAACGGTCTGTTGC	477	Bm1_22240	218	202
TGGAAATGTAGCGTATAGGTATAACTATCC	470	Bm1_01155	79	50
GGCGAGATGGCCGAGCGGTCTAAGGCGCTG	469	Bm1_53495	111	82
AGCAGGTCTCCAAGGT	457	Bm1_01405	209	194
AGGAACGGACTCCCTGGAATCGGTT	450	Bm1_28705	287	263
GGACGGACGGGGGCATTC	447	Bm1_28690	98	81
TGGATCGATGAAGAACGCAGCTAGCTGCGATAA	443	Bm1_28700	55	23
AATTCTTGGACCGTAGCGAGA	439	Bm1_28690	59	39
TCTTGGACCGTAGCGAGACGTA	435	Bm1_28690	56	35
TCGATTCCCGGCAACGGAA	432	Bm1_36940	251	233
CGAGACCCGGGTTCGATTCCCGGCCGGGGAG	425	Bm1_10415	40	10
ATATGGAAATGTAGCGTATAGGTATAACTATC	424	Bm1_01155	82	51
GTGGATCACTTGGCTCATGGATC	416	Bm1_28700	72	50
AATTCTTGGACCGTAGC	415	Bm1_28690	59	43
TGGACCGTAGCGAGACGTAC	409	Bm1_28690	53	34
ACGGACTCCCTGGAATCGGTTCAGC	409	Bm1_28705	283	259
TATATGGAAATGTAGCGTATAGGTATAACTATC	409	Bm1_01155	83	51
ACCGTGAGGATTGACAGATTGAGAG	404	Bm1_28695	34	10
GGAACGGACTCCCTGGAATCGGTT	395	Bm1_28705	286	263
TGGCTCATGGATCGATGAAGAACGCA	392	Bm1_28700	62	37
CTTGGCTCATGGATCGATGAA	385	Bm1_28700	64	44
TGGAAATGTAGCGTATAGGTA	385	Bm1_01155	79	59
TGGCTCATGGATCGATGAAGAAC	380	Bm1_28700	62	40
AATAGGGAACGTGAGCT	372	Bm1_44325	52	36
TGGATCGATGAAGAACGCAGCTAGCTGCGATA	371	Bm1_28700	55	24
TGGATCGATGAAGAAC	370	Bm1_28700	55	40
GCTCATGGATCGATGAAGAACGCA	370	Bm1_28700	60	37
ACGTGCGAGACCCGGGT	369	Bm1_10415	45	29
ATGGAAATGTAGCGTATAG	369	Bm1_01155	80	62
GGCGAGATGGCCGAGCGGTCTA	369	Bm1_53495	111	90
ATAATGTAGGTAAGGGAAGTCGGCAAAT	366	Bm1_01405	172	145
AAGGATTGGCTCTAAGGACT	363	Bm1_01405	124	105
CCGCAAGGCCCGGGTTCGATTCCCGGCAACGGAA	361	Bm1_36940	266	233
TATGGAAATGTAGCGTATAGGTATAAC	360	Bm1_01155	81	55
CTTGGACCGTAGCGAGACGTA	352	Bm1_28690	55	35
GCTCATGGATCGATGAA	350	Bm1_28700	60	44
AATGTAGGTAAGGGAAGTC	350	Bm1_01405	170	152
TATGGAAATGTAGCGTATAGGTATAACTAT	348	Bm1_01155	81	52
AGAGGGACGGACGGGGGCATT	342	Bm1_28690	102	82
GAGTCGGGTTGTTTGAGATTGCAGCC	342	Bm1_12630	48	23
TCGATTCCCGGCCGGGGAG	332	Bm1_10415	28	10
TGGAAATGTAGCGTATAGG	330	Bm1_01155	79	61
GCGAGACCCGGGTTCGATTCCCGGCCGGGGAG	328	Bm1_10415	41	10
GAGTCGGGTTGTTTGAGATTGCAGC	327	Bm1_12630	48	24
AGCCGGAGATAGGGAT	323	Bm1_28705	261	246
GCTCATGGATCGATGAAGAA	322	Bm1_28700	60	41
GAGTCGGGTTGTTTGAGATTGCA	322	Bm1_12630	48	26
GCTGGGACCCGAAAGA	321	Bm1_23695	123	108
TTGGACCGTAGCGAGACGTACGACTGC	319	Bm1_28690	54	28
CGAGACCCGGGTTCGATTCCCGGCCGGGGA	311	Bm1_10415	40	11
TCACGTGCGAGACCCGGGT	309	Bm1_10415	47	29
TATATGGAAATGTAGCGTATAGGTATA	308	Bm1_01155	83	57
CGGGATAAGGATTGGCTCTAAGGACT	304	Bm1_01405	130	105
TGGAAATGTAGCGTATAGGTATAACTAT	304	Bm1_01155	79	52
TAATGTAGGTAAGGGAAGTCGGCAAA	302	Bm1_01405	171	146
TGAGAGCTCTTTCATGATTCGGT	299	Bm1_25970	37	15
CGGTTCAGCCGGAGATAGGGAT	298	Bm1_28705	267	246
GTAGTATAGTGGTGAGTATCCGCGCCTG	298	Bm1_10415	75	48
TCCTTGGAGTCGGGTTGTTTGAGATTGCA	295	Bm1_12630	54	26
GGCTCATGGATCGATGAA	292	Bm1_28700	61	44
CCTGTCACGTGCGAGACCCGG	292	Bm1_10415	51	31
TATGGAAATGTAGCGTATAGGTA	290	Bm1_01155	81	59
ATGGATCGATGAAGAAC	288	Bm1_28700	56	40
AGGCGTTGGTTGATATAGA	288	Bm1_13675	165	147
CGGGTTGTTTGAGATTGCA	288	Bm1_12630	44	26
GTAGGTGAACCTGCGGAAGGATCAT	287	Bm1_05565	25	1
GCCGAGCGGTCTAAGG	280	Bm1_53495	102	87
GCTCATGGATCGATGAAGAAC	279	Bm1_28700	60	40
AAGGCGTTGGTTGATATAGA	278	Bm1_13675	166	147
GTAGGTGAACCTGCGGAAGGATC	276	Bm1_05565	25	3
CGCCTGTCACGTGCGAGACCCGGG	275	Bm1_10415	53	30
GCGCTGTGGGATGAACCAA	274	Bm1_13675	230	212
GAGACCCGGGTTCGATTCCCGGCCGGG	271	Bm1_10415	39	13
CCCAAAGAGGGTGGTAAACC	270	Bm1_12630	24	5
TCCTCGGTAGTATAGTGGTGAG	268	Bm1_10415	81	60
ATAATGTAGGTAAGGGAAGTCGG	268	Bm1_01405	172	150
AGAGGGACGGACGGGGGCAT	267	Bm1_28690	102	83
TCGGTTCCGGGGGAAGTATG	266	Bm1_28695	141	122
TCCTCGGTAGTATAGT	260	Bm1_10415	81	66
TAGCGCGGTAACGCAAATGAACTCGGA	260	Bm1_28705	356	330
TGTCACGTGCGAGACCCGGG	259	Bm1_10415	49	30
CGGACGGGGGCATTCGTATC	257	Bm1_28690	95	76
GGTAGTATAGTGGTGAGTATCCG	257	Bm1_10415	76	54
AGCGACGTTGCTTTTTGATC	255	Bm1_44325	138	119
AGGATTGGCTCTAAGGACTGGGCC	253	Bm1_01405	123	100
TCCTCGGTAGTATAGTGGTGAGTATCCGCGC	253	Bm1_10415	81	51
ATATGGAAATGTAGCGTATAG	252	Bm1_01155	82	62
CGGTTCAGCCGGAGATAGGGATG	252	Bm1_28705	267	245
CGTGAGAGGTGAAATTCTTGGACCGTAGC	252	Bm1_28690	71	43
TTGAATTAACAGATATGTTTG	251	Bm1_47680	1387	1367
CACGTGCGAGACCCGGGTTCGATTCCCGGCCGG	251	Bm1_10415	46	14
TTGGCTCATGGATCGATGAAGAA	247	Bm1_28700	63	41
TCATGGATCGATGAAGAACGCA	245	Bm1_28700	58	37
ACTTGGCTCATGGATCGATGAAGAA	242	Bm1_28700	65	41
GTAGTATAGTGGTGAGTATCCGC	239	Bm1_10415	75	53
GTTGCATGCAATAGGGCGGAGGTA	238	Bm1_23695	157	134
ATATGGAAATGTAGCGTATAGGTATAACTAT	238	Bm1_01155	82	52
GGGATAACTGGCTTGTGGCA	237	Bm1_44325	171	152
TAATGTAGGTAAGGGAAGTCGG	236	Bm1_01405	171	150
GTAGTATAGTGGTGAGTATCCGCGC	233	Bm1_10415	75	51
TCCTCGGTAGTATAGTG	232	Bm1_10415	81	65
AGAACTGGCGCTGTGGGAT	231	Bm1_13675	237	219
GGCGAGATGGCCGAGCGGT	230	Bm1_53495	111	93
CAAAAGTCGTAACAAGGTTTCCGTAGGTGA	230	Bm1_05565	47	18
CACTTGGCTCATGGATCGATGAA	228	Bm1_28700	66	44
CGCAAGGCCCGGGTTCGATTCCCGGCAACGGAAT	222	Bm1_36940	265	232
GGCCCGGACACCGTGAGGAT	219	Bm1_28695	43	24
TCCTCGGTAGTATAGTGGTGAGTATCC	219	Bm1_10415	81	55
CGAGATGGCCGAGCGGTCTAAGG	218	Bm1_53495	109	87
TGTTTGTGACTGCGAAATGATG	215	Bm1_35255	272	251
CGTAGGTGAACCTGCGGAAGGATCAT	214	Bm1_05565	26	1
ATATGGAAATGTAGCGTA	212	Bm1_01155	82	65
GTGAGGATTGACAGATTGAGA	212	Bm1_28695	31	11
GAAGGTGCTAGACCTGTACGGGT	212	Bm1_12630	99	77
TCGGGTTGTTTGAGATTGCAG	211	Bm1_12630	45	25
CATGGATCGATGAAGAACGCAGCTA	210	Bm1_28700	57	33
CATGGATCGATGAAGAACG	209	Bm1_28700	57	39
TAAGGATTGGCTCTAAGGACT	209	Bm1_01405	125	105
AGATGGCCGAGCGGTCTAAGG	208	Bm1_53495	107	87
AGCGTTGGATTGTTCACCCACCA	208	Bm1_44325	74	52
GGTTCAGCCGGAGATAGGGATGTTG	207	Bm1_28705	266	242
AGTCGGGTTGTTTGAGATTGCAG	206	Bm1_12630	47	25
TTCCTTGGAGTCGGGTTGTTTGAGATTGCA	206	Bm1_12630	55	26
CAGCCGGAGATAGGGATGT	205	Bm1_28705	262	244
TGGCTCATGGATCGATGA	204	Bm1_28700	62	45
GGATTGGCTCTAAGGACTG	202	Bm1_01405	122	104
ATGGATCGATGAAGAACGCA	202	Bm1_28700	56	37
CTTGGCTCATGGATCGATGAAGAA	202	Bm1_28700	64	41
ACAGGTCTGTGATGCC	201	Bm1_25965	42	27
GTGGATCACTTGGCTCATGGATCGAT	201	Bm1_28700	72	47
CGAGACCCGGGTTCGATTCCCGGCCGGG	201	Bm1_10415	40	13
GATTGACAGATTGAGAGCTCTTTCA	197	Bm1_28695	26	2
AGCGGTGGATCACTTGGCTCATGGATC	197	Bm1_28700	76	50
TGCGAGACCCGGGTTCGATTCCCGGCCGGGGA	197	Bm1_10415	42	11
GCGAGACCCGGGTTCGATTCCCGGCCGGGGA	196	Bm1_10415	41	11
ATATGGAAATGTAGCGTAT	194	Bm1_01155	82	64
GAGAACCGGAATTTTAATCGTT	194	Bm1_11615	432	411
GGTGAAATTCTTGGACCGTAGCGAGACGTAC	194	Bm1_28690	64	34
CATGGATCGATGAAGA	193	Bm1_28700	57	42
TCCTCGGTAGTATAGTGGT	192	Bm1_10415	81	63
CATGGATCGATGAAGAACGCAGCTAGCTGCGATA	192	Bm1_28700	57	24
ACTGGCGCTGTGGGATGAA	188	Bm1_13675	234	216
ATAAGGATTGGCTCTAAGGACT	187	Bm1_01405	126	105
CTCGGTAGTATAGTGGTGAGTATCCGCG	187	Bm1_10415	79	52
GGCTCATGGATCGATGAAGAA	186	Bm1_28700	61	41
TGGACCGTAGCGAGACGTACGACTG	186	Bm1_28690	53	29
CGGGATAAGGATTGGCTCTAAGGA	185	Bm1_01405	130	107
GGCGAGATGGCCGAGCGGTCT	182	Bm1_53495	111	91
GTCGGCTCTTCCTATCATTGCGA	182	Bm1_44325	111	89
GCGCGGTAACGCAAATGAACTCGGA	182	Bm1_28705	354	330
TCTTGGACCGTAGCGAGA	181	Bm1_28690	56	39
GTTTGTGACTGCGAAATGATG	180	Bm1_35255	271	251
TATGGAAATGTAGCGTATAGG	179	Bm1_01155	81	61
GTAGTATAGTGGTGAGTATCCGCGCC	178	Bm1_10415	75	50
TGGATCGATGAAGAACGCAGCTAGCT	177	Bm1_28700	55	30
CCGCAAGGCCCGGGTTCGATTCCCGGCAACGGA	177	Bm1_36940	266	234
GGCTCATGGATCGATGAAGAAC	176	Bm1_28700	61	40
TCACGTGCGAGACCCGG	174	Bm1_10415	47	31
TGGAAATGTAGCGTATAG	174	Bm1_01155	79	62
CATGGATCGATGAAGAACGCAGCTAGCT	174	Bm1_28700	57	30
TAGCGGTGGATCACTTGGCTCATGGATCGAT	174	Bm1_28700	77	47
CGCAAGGCCCGGGTTCGATTCCCGGCAACGGAA	173	Bm1_36940	265	233
AAAGTCAGAGGTTCGAAGGCGATCAGA	172	Bm1_11025	278	252
TGGACCGTAGCGAGACGTA	171	Bm1_28690	53	35
TATTCGTTGTAACTTTTCGCG	171	Bm1_57105	827	807
TGAGGATTGACAGATTGAGAGCTCT	171	Bm1_28695	30	6
TTTCCGTAGGTGAACCTGCGGAAGGATCAT	171	Bm1_05565	30	1
ACGGACGGGGGCATTCGTAT	170	Bm1_28690	96	77
TTTCCGTAGGTGAACCTGCGGAAGGATC	169	Bm1_05565	30	3
GGAGTCGGGTTGTTTGAGAT	168	Bm1_12630	49	30
TCATTTCTATTAATTGACTGGAG	168	Bm1_29195	541	519
GAAGATCGTTTGTTAAATAATC	167	Bm1_06865	25	4
GTCGGGTTGTTTGAGATTGCA	166	Bm1_12630	46	26
AAAGGCGTTGGTTGATATAGACA	166	Bm1_13675	167	145
GTTCGATTCCCGGCCGGG	163	Bm1_10415	30	13
AGGGAAGTCGGCAAATTAT	163	Bm1_28705	112	94
TTGGACCGTAGCGAGACGTA	162	Bm1_28690	54	35
GAATAATGTAGGTAAGGGAAGTCGGCAAAT	157	Bm1_01405	174	145
TACCTGATTGATTCTGT	153	Bm1_09525	109	93
TTGGAGTCGGGTTGTTTGAGATTGCA	153	Bm1_12630	51	26
GGGATAAGGATTGGCTCTAAGGAC	152	Bm1_01405	129	106
CATGGATCGATGAAGAACGCAGCTAGCTGC	151	Bm1_28700	57	28
TGAACACGTTGATCAT	150	Bm1_24065	854	839
ACTTGGCTCATGGATCGATGAAGAACGCA	149	Bm1_28700	65	37
ATGGAAATGTAGCGTA	148	Bm1_01155	80	65
CTCTTCGGAGGCGTGGGTTC	148	Bm1_53495	66	47
GGGTTCGATTCCCGGCCGGG	148	Bm1_10415	32	13
TTTGTGACTGCGAAATGATG	148	Bm1_35255	270	251
GGTGAAATTCTTGGACCGTAGCGA	147	Bm1_28690	64	41
TCCTCGGTAGTATAGTGGTGAGTAT	147	Bm1_10415	81	57
AGAGGTGAAATTCTTGGACCGTAGCGAGA	147	Bm1_28690	67	39
ATGGATCGATGAAGAACGCAGCTAGCTGCGATA	147	Bm1_28700	56	24
GTAGTATAGTGGTGAGTATCC	145	Bm1_10415	75	55
CGTAGGTGAACCTGCGGAAGGA	145	Bm1_05565	26	5
CATGAAGTTGAGCAATAACAGGTCTG	145	Bm1_25965	59	34
TCATGGATCGATGAAGAAC	144	Bm1_28700	58	40
CTCATGGATCGATGAAGAAC	144	Bm1_28700	59	40
GGAGAACGTCAGATATTCCCGG	144	Bm1_18125	55	34
TCGAATCCCACTCTCGTCA	143	Bm1_53495	48	30
GGATAACTGGCTTGTGG	142	Bm1_44325	170	154
TATGGAAATGTAGCGTA	142	Bm1_01155	81	65
GGGCCATTTTTGGTAAGCAGAACT	142	Bm1_13675	255	232
TCGATAGAATAATGTAGGTAAGGGA	142	Bm1_01405	180	156
TCCTCGGTAGTATAGTGGTGA	141	Bm1_10415	81	61
CACCAGGAGTGGAGCCTGCGGC	141	Bm1_28695	96	75
GACAGATTGAGAGCTCTTTCATGAT	141	Bm1_25970	44	20
GGAGTCGGGTTGTTTGA	140	Bm1_12630	49	33
CCTGGAATCGGTTCAGCCG	140	Bm1_28705	275	257
ACTTGGCTCATGGATCGATGAAGAAC	140	Bm1_28700	65	40
GCGGTGGATCACTTGGCTCATGGATCGAT	140	Bm1_28700	75	47
ATGGCCGAGCGGTCTAAGGC	139	Bm1_53495	105	86
GAGACCCGGGTTCGATTCCCGGCCGG	139	Bm1_10415	39	14
TCCTGTGGTGTCTCGTGC	138	Bm1_28705	221	204
CTTGGCTCATGGATCGATGAAGAAC	138	Bm1_28700	64	40
CACTTGGCTCATGGATCGAT	137	Bm1_28700	66	47
TGAGAGGTGAAATTCTTGGACCGTAGC	136	Bm1_28690	69	43
CCGCAAGGCCCGGGTTCGATTCCCGGCAACGGAAT	136	Bm1_36940	266	232
ATGGATCGATGAAGAA	135	Bm1_28700	56	41
GCTCATGGATCGATGAAGA	135	Bm1_28700	60	42
TATATGGAAATGTAGCGTATAGG	135	Bm1_01155	83	61
TTGGCTCATGGATCGATGAAGAAC	135	Bm1_28700	63	40
TCGGTTCCGGGGGAAGTATGGTTGCAA	135	Bm1_28695	141	115
GGTGGATCACTTGGCTCATGGATCGATGA	135	Bm1_28700	73	45
TCGGGTTGTTTGAGATTGCA	134	Bm1_12630	45	26
GGTGGATCACTTGGCTCATGGATCGAT	134	Bm1_28700	73	47
GATGAAGAACGCAGCT	133	Bm1_28700	49	34
GGTGAACCTGCGGAAGGA	133	Bm1_05565	22	5
GGTTCCTGTGGTGTCTCGTGC	132	Bm1_28705	224	204
TGCATGCAATAGGGCGGAGGTAGA	132	Bm1_23695	155	132
ATTTCTATTAATTGACTGGAGC	131	Bm1_29195	539	518
AGATGGCCGAGCGGTCTAAGGC	131	Bm1_53495	107	86
CCCTTAGATGTCCAGGGCTGCACGC	130	Bm1_25965	28	4
TTCTTGGACCGTAGCGAGACGTACGA	130	Bm1_28690	57	32
AGGGATAACTGGCTTGTG	129	Bm1_44325	172	155
GGTAGGTTATTCCTTGGAGTCG	129	Bm1_12630	64	43
CCTTGGAGTCGGGTTGTTTGAGATTGCA	129	Bm1_12630	53	26
CTTGGCTCATGGATCGATGAAGAACGCA	129	Bm1_28700	64	37
TAATGTAGGTAAGGGAAGTCGGCAAATTAT	129	Bm1_28705	123	94
GTAAGATCGTTCTTTTTGTTAG	128	Bm1_57480	208	187
CTTGGCTCATGGATCGATGA	127	Bm1_28700	64	45
TTCGGGATAAGGATTGGCTC	127	Bm1_01405	132	113
TGGTTGATATTCGAATTGTT	127	Bm1_02355	45	26
TTTTCATGGATGAAGG	126	Bm1_17240	766	751
GGAGTCGGGTTGTTTGAGA	125	Bm1_12630	49	31
CTGTCACGTGCGAGACCCGGG	125	Bm1_10415	50	30
TACCTGATTGATTCTGTT	124	Bm1_09525	109	92
TGGACCGTAGCGAGACGTACGACT	124	Bm1_28690	53	30
GGTGCTAGACCTGTACGGGTGAAAA	124	Bm1_12630	96	72
CGCGCCTGTCACGTGCGAGACCCGGG	124	Bm1_10415	55	30
ATGGATCGATGAAGAACGCAGCTAGCTGCGATAA	124	Bm1_28700	56	23
TATATGGAAATGTAGC	123	Bm1_01155	83	68
GGTAGTATAGTGGTGAGTATCCGCG	123	Bm1_10415	76	52
GAGTCGGGTTGTTTGAGAT	122	Bm1_12630	48	30
TGGGACCCGAAAGATGGT	121	Bm1_23695	121	104
AAGGTGCTAGACCTGTACGGGT	121	Bm1_12630	98	77
GTTGCATGCAATAGGGCGGAGG	121	Bm1_23695	157	136
GTTGAGCAATAACAGGTCTGTGAT	121	Bm1_25965	53	30
TGGAGTCGGGTTGTTTGAGATTGCA	121	Bm1_12630	50	26
TATATGGAAATGTAGCGTATAGGTAT	121	Bm1_01155	83	58
CGGACTCCCTGGAATCGGT	120	Bm1_28705	282	264
GAGCTCTTTCATGATTCGG	120	Bm1_25970	34	16
CCTGTCACGTGCGAGA	119	Bm1_10415	51	36
TGGAGTCGGGTTGTTTGA	119	Bm1_12630	50	33
TTTGTTGAGTATATGTGAACCAT	119	Bm1_40120	100	78
CAGAACTGGCGCTGTGGGATGAACCA	119	Bm1_13675	238	213
CACTTGGCTCATGGATCGATGAAGAA	119	Bm1_28700	66	41
GTAGAGCGTATATGCTGGGACCCGAAAGA	119	Bm1_23695	136	108
GGAGTCGGGTTGTTTGAGATTGCA	118	Bm1_12630	49	26
GTAATGTCGTTTTCCTTTGAGGCAT	118	Bm1_29195	507	483
TGGATCGATGAAGAACGCAGCTAGC	118	Bm1_28700	55	31
CATGGATCGATGAAGAACGCAGCTAGC	118	Bm1_28700	57	31
GTGGAGCCTGCGGCTTAAT	117	Bm1_28695	88	70
CATGGATCGATGAAGAACGCAGC	116	Bm1_28700	57	35
GGTTATTCCTTGGAGTCGGGT	115	Bm1_12630	60	40
GTTTTTGGACTTCTGGAATTGC	115	Bm1_29195	466	445
GGGATAACTGGCTTGTGGCAGC	115	Bm1_44325	171	150
GAGATGGCCGAGCGGTCTAAGG	115	Bm1_53495	108	87
GATTAAAGACATTAATTTCTCTA	115	Bm1_47680	1447	1425
TGGATCGATGAAGAACGCAGCTA	115	Bm1_28700	55	33
CAGGACGGTGGCCATGGAAGTTGGAA	115	Bm1_13675	143	118
GTAGTATAGTGGTGAGTAT	114	Bm1_10415	75	57
GGCGAGATGGCCGAGCGGTCTAA	113	Bm1_53495	111	89
ATAGGGCGGAGGTAGAGCGTATATGCT	113	Bm1_23695	147	121
AATTCTTGGACCGTAGCGAGACGTA	112	Bm1_28690	59	35
TGTTGCATGCAATAGGGCGGAGGTAGA	112	Bm1_23695	158	132
TTGGAGTCGGGTTGTT	111	Bm1_12630	51	36
ACGTGCGAGACCCGGGTTC	111	Bm1_10415	45	27
AGGTGCTAGACCTGTACGGGT	111	Bm1_12630	97	77
AGACCCGGGTTCGATTCCCGGCCGG	111	Bm1_10415	38	14
TAAGGAACGGACTCCCTGGAATCGGTT	111	Bm1_28705	289	263
GCAAGGCCCGGGTTCGATTCCCGGCAACGGAA	111	Bm1_36940	264	233
ACTTGGCTCATGGATC	110	Bm1_28700	65	50
AGGACGGTGGCCATGGA	109	Bm1_13675	142	126
GGTGAACCTGCGGAAGGATC	108	Bm1_05565	22	3
ATATGGAAATGTAGCG	107	Bm1_01155	82	67
GTCGGGTTGTTTGAGATTGCAG	107	Bm1_12630	46	25
TCGATAGAATAATGTAGGTAAGGGAAGTCG	107	Bm1_01405	180	151
TTCGATTCCCGGCCGG	106	Bm1_10415	29	14
TACTTGGTTCTGGAGATTTGATC	106	Bm1_40115	103	81
TTGGTAAGCAGAACTGGCGCTGTGG	106	Bm1_13675	246	222
GGATTGGCTCTAAGGACTGGGC	105	Bm1_01405	122	101
GACACCGTGAGGATTGACAGATTGAGA	105	Bm1_28695	37	11
CATGTTGCATGCAATAGGGC	104	Bm1_23695	160	141
GTAGAATATATGTGACACTTGC	104	Bm1_13465	1187	1166
GGCTCATGGATCGATGAAGAACGCA	104	Bm1_28700	61	37
TGGATCGATGAAGAACGCAGCTAGCTGC	104	Bm1_28700	55	28
TCGGTTCAGCCGGAGATAGGGATGTTGTT	104	Bm1_28705	268	240
GGTTCCGGGGGAAGTATGGT	103	Bm1_28695	139	120
TGGAGTCGGGTTGTTTGAGAT	103	Bm1_12630	50	30
CTCGGTAGTATAGTGGTGAGTATCCG	103	Bm1_10415	79	54
TAGCGGTGGATCACTTGGCTCATGGAT	103	Bm1_28700	77	51
GGTGGATCACTTGGCTCATGGATCGATGAA	103	Bm1_28700	73	44
TGGACCGTAGCGAGACG	102	Bm1_28690	53	37
CGTGAGGATTGACAGATTGAGAG	102	Bm1_28695	32	10
GTAGTATAGTGGTGAG	101	Bm1_10415	75	60
GTAGGTTATTCCTTGGAGTCGGG	101	Bm1_12630	63	41
TTTCATCGTGACGATTTGTTGAG	101	Bm1_36450	249	227
TCCTCGGTAGTATAGTGGTGAGTA	101	Bm1_10415	81	58
CACTTGGCTCATGGATC	100	Bm1_28700	66	50
ATAACAGGTCTGTGATGCC	100	Bm1_25965	45	27
GAACGGACTCCCTGGAATC	100	Bm1_28705	285	267
GAGATGGCCGAGCGGTCTAAGGC	100	Bm1_53495	108	86
GGTCGGGCTGTAATGTGAAGTGAGTACG	100	Bm1_28705	51	24
TGCGGCTTAATTTGAC	99	Bm1_28695	80	65
GGGGGAAGTATGGTTGCAA	99	Bm1_28695	133	115
AGAACGAAAGTCAGAGGTTC	99	Bm1_11025	284	265
GGGATTTTTTGCAATAAAAACAA	99	Bm1_39410	559	537
CCGGACACCGTGAGGATTGACAGA	99	Bm1_28695	40	17
TCATGGATCGATGAAGAA	98	Bm1_28700	58	41
GACGGACGGGGGCATTCGTAT	98	Bm1_28690	97	77
ATAATTCAGTTTTTGGACTTCTG	98	Bm1_29195	474	452
CTCATGGATCGATGAAGAACGCA	98	Bm1_28700	59	37
TTTCTATTAATTGACTGGAGCTCAT	98	Bm1_29195	538	514
CAAGCGTTGGATTGTTCA	97	Bm1_44325	76	59
TAACAGGTCTGTGATGCC	97	Bm1_25965	44	27
ATGGCCGAGCGGTCTAAGG	97	Bm1_53495	105	87
GGTTATTCCTTGGAGTCGGGTTGTT	97	Bm1_12630	60	36
GAGAAGATCTGACTCT	96	Bm1_07645	1412	1397
TGGATCGATGAAGAACG	96	Bm1_28700	55	39
AAAGTCAGAGGTTCGAAGG	96	Bm1_11025	278	260
CAGGACGGTGGCCATGGAAG	96	Bm1_13675	143	124
ATTCTTGGACCGTAGCGAGACGTA	96	Bm1_28690	58	35
TTGGCTCATGGATCGATGAAGAACGCA	96	Bm1_28700	63	37
AACGGACTCCCTGGAAT	95	Bm1_28705	284	268
GGTGCTAGACCTGTACGGG	95	Bm1_12630	96	78
TTGGAGTCGGGTTGTTTGA	95	Bm1_12630	51	33
TATGGAAATGTAGCGTATAG	95	Bm1_01155	81	62
TAATTCAGTTTTTGGACTTCTGGA	95	Bm1_29195	473	450
GATGTCGGCTCTTCCTATCATTGC	94	Bm1_44325	114	91
CACTTGGCTCATGGATCGATGAAGAAC	94	Bm1_28700	66	40
CGTGCGAGACCCGGGTTCGATTCCCGGCCGGG	94	Bm1_10415	44	13
CGGAGGTAGAGCGTATATGC	93	Bm1_23695	141	122
GATGTCGGCTCTTCCTATCA	93	Bm1_44325	114	95
CGGGATAAGGATTGGCTCTAAG	93	Bm1_01405	130	109
CGAGACCCGGGTTCGATTCCCG	93	Bm1_10415	40	19
TTAGCGGTGGATCACTTGGCTCATGGATC	93	Bm1_28700	78	50
TTCTTTTCATTGTGACGAT	92	Bm1_40115	253	235
ACTTGGCTCATGGATCGATGA	92	Bm1_28700	65	45
GTCCATAGAAGGTGCTAGACC	92	Bm1_12630	106	86
GGTGAAATTCTTGGACCGTAGCGAGA	92	Bm1_28690	64	39
GCTCATGGATCGATGAAGAACGCAGC	92	Bm1_28700	60	35
CGGGTTCGATTCCCGGCCGG	91	Bm1_10415	33	14
TGGAGTCGGGTTGTTTGAGA	91	Bm1_12630	50	31
GCGAGACGTACGACTGCGAAA	91	Bm1_28690	44	24
CACCAATAGGGAACGTGAGCTGG	91	Bm1_44325	56	34
GGAGGCGTGGGTTCGAATCCCAC	91	Bm1_53495	60	38
GGTGCTAGACCTGTACGGGTGAAA	91	Bm1_12630	96	73
TATATGGAAATGTAGCGTATAGGTA	90	Bm1_01155	83	59
TGGATCGATGAAGAACGCAGCTAGCTGCGAT	90	Bm1_28700	55	25
CTTGGCTCATGGATCGAT	89	Bm1_28700	64	47
TCGGGTTGTTTGAGATTGCAGC	89	Bm1_12630	45	24
AGGAACGGACTCCCTGGAATCGG	89	Bm1_28705	287	265
CTGAAACTTAAAGAAATTGACGGA	89	Bm1_25970	113	90
TGCGAGACCCGGGTTCGATTCCCGGCCGG	89	Bm1_10415	42	14
GGTTTCCGTAGGTGAACCTGCGGAAGGATCAT	89	Bm1_05565	32	1
TGACATGATTGTTGCA	88	Bm1_39185	1671	1656
AGGATTGACAGATTGAGA	88	Bm1_28695	28	11
GAGACGTACGACTGCGAA	88	Bm1_28690	42	25
GGTGAACCTGCGGAAGGATCAT	88	Bm1_05565	22	1
TGAATTAACAGATATGTTTGCA	88	Bm1_47680	1386	1365
TTTTCATTGTGACGAT	87	Bm1_40115	250	235
TATATGGAAATGTAGCGTA	87	Bm1_01155	83	65
GAGGAAGATTTACATTAATATTT	87	Bm1_36450	469	447
CGTAGGTGAACCTGCGGAAGGATC	87	Bm1_05565	26	3
GCGGAGGTAGAGCGTATATGCTGGGAC	87	Bm1_23695	142	116
TCATGGATCGATGAAGA	86	Bm1_28700	58	42
CGGGTTCGATTCCCGGCCGGGGA	86	Bm1_10415	33	11
GACAGATTGAGAGCTC	85	Bm1_28695	22	7
ATGGAAATGTAGCGTAT	85	Bm1_01155	80	64
TTTAGTCGATGAGCTAG	85	Bm1_39410	794	778
GATAAGGATTGGCTCTAA	85	Bm1_01405	127	110
AAAGGCGTTGGTTGATATA	85	Bm1_13675	167	149
AACGGACTCCCTGGAATCGGT	85	Bm1_28705	284	264
CACTTGGCTCATGGATCGATGA	85	Bm1_28700	66	45
CGCCAAGCGTTGGATTGTTCACCCACCA	85	Bm1_44325	79	52
TTGGAGTCGGGTTGTTTGAGAT	84	Bm1_12630	51	30
GGTGCTAGACCTGTACGGGTGAA	84	Bm1_12630	96	74
GAAGATTTACATTAATATTTGAA	84	Bm1_36450	466	444
CTCGGTAGTATAGTGGTGAGTATC	84	Bm1_10415	79	56
GAATTCGCCAAGCGTTGGATTGTTCA	84	Bm1_44325	84	59
GACCCGGGTTCGATTCCCGGCCGGGGAG	84	Bm1_10415	37	10
GCCCTTAGATGTCCAGG	83	Bm1_25965	29	13
TAAAGGTCGCATCTGCGC	83	Bm1_39410	766	749
CACGTGCGAGACCCGGGTTC	83	Bm1_10415	46	27
TGTCATACTTGGTTCTGGAGATT	83	Bm1_40115	108	86
ATAATGTAGGTAAGGGAAGTCGGCAAATTAT	83	Bm1_28705	124	94
ATTTATCATTGATAGAAT	82	Bm1_29195	112	95
AACTAGCGTTCCGTCGGCG	82	Bm1_25970	204	186
TATCCAGATATTGCTTGTAGAGC	82	Bm1_29340	314	292
GGTTATTCCTTGGAGTCGGGTTGT	82	Bm1_12630	60	37
GCGGTGGATCACTTGGCTCATGGAT	82	Bm1_28700	75	51
ATTTTCATGGATGAAGG	81	Bm1_17240	767	751
CGGGTTCGATTCCCGGCCGGG	81	Bm1_10415	33	13
GTAGGTTATTCCTTGGAGTCG	81	Bm1_12630	63	43
ATTCCTTGGAGTCGGGTTGTTTGAGATTGCA	81	Bm1_12630	56	26
CATGGATCGATGAAGAACGCAGCTAGCTGCGATAA	81	Bm1_28700	57	23
AATGTAGGTAAGGGAA	80	Bm1_01405	170	155
GGGATAACTGGCTTGTGGCAG	80	Bm1_44325	171	151
TCGCCAAGCGTTGGATTGTTCA	80	Bm1_44325	80	59
ATTTATCGTTGATAGATTCAAGC	80	Bm1_40120	79	57
CGGACGGGGGCATTCGTATCGCTGCGT	80	Bm1_28690	95	69
TACAGTCCATAGAAGGT	79	Bm1_12630	110	94
GAGTCGGGTTGTTTGAGA	79	Bm1_12630	48	31
CACTTGGCTCATGGATCGATGAAGAACGCA	79	Bm1_28700	66	37
ATAACAGGTCTGTGATGCCCTTAGATGTCCA	79	Bm1_25965	45	15
GTTTCCGTAGGTGAACCTGCGGAAGGATCAT	79	Bm1_05565	31	1
GGCGCTGTGGGATGAACCA	78	Bm1_13675	231	213
AGAATAATGTAGGTAAGGGA	78	Bm1_01405	175	156
GGCACAATTCATTTGTATAACC	78	Bm1_55140	97	76
ATTTGTTGAGTATATGTGAACCA	78	Bm1_40120	101	79
TGGACCGTAGCGAGACGTACGACTGCGAAA	78	Bm1_28690	53	24
TTTCGGTTCCGGGGGAA	77	Bm1_28695	143	127
TCGGGATAAGGATTGGCT	77	Bm1_01405	131	114
ATAGGGCGGAGGTAGAGCG	77	Bm1_23695	147	129
GAGGATGGAGAACTGGGACAGGCA	77	Bm1_56425	125	102
GGCGAGATGGCCGAGCG	76	Bm1_53495	111	95
ATAGTGCGAATTGCAGACG	76	Bm1_28700	22	4
GAGTATGACGTCTTGCTTGC	76	Bm1_04945	151	132
GGCGAGATGGCCGAGCGGTC	76	Bm1_53495	111	92
GTAGGTGAACCTGCGGAAGGAT	76	Bm1_05565	25	4
AAGGAACGGACTCCCTGGAATCGG	76	Bm1_28705	288	265
AAGCGTTGGATTGTTCACCCACCA	76	Bm1_44325	75	52
CAGGAGTGGAGCCTGCGGCTTAAT	75	Bm1_28695	93	70
AGGACGGTGGCCATGGAAGTTGGAA	75	Bm1_13675	142	118
TGACTTTGGTATAGGGGCGAAAGACTA	75	Bm1_01160	37	11
GAATAATGTAGGTAAGGGAAGTCGGCAA	75	Bm1_01405	174	147
GGGCCGGTCGGGCTGTAATGTGAAGTGAGTA	75	Bm1_28705	56	26
GATTGGCTCTAAGGACTG	74	Bm1_01405	121	104
GGATCACTTGGCTCATGGATC	74	Bm1_28700	70	50
TTGGACCGTAGCGAGACGTAC	74	Bm1_28690	54	34
CAGGGATAACTGGCTTGTGGCA	74	Bm1_44325	173	152
AACTGGCGCTGTGGGATGAACCA	74	Bm1_13675	235	213
TCCAGATATTGCTTGTAGAGCTT	74	Bm1_29340	312	290
AGGTAGAGCGTATATGCTGGGACC	74	Bm1_23695	138	115
GCCCTAGTTCTGACCGTAAACGATACCA	74	Bm1_11025	247	220
GCGAGACCCGGGTTCGATTCCCGGCCGGG	74	Bm1_10415	41	13
GTGGATCACTTGGCTCATGGATCGATGAA	74	Bm1_28700	72	44
GGGAACGTGAGCTGGG	73	Bm1_44325	48	33
GATGAAGAACGCAGCTA	73	Bm1_28700	49	33
GTAGTATAGTGGTGAGTA	73	Bm1_10415	75	58
AAGAACGAAAGTCAGAGGTTC	73	Bm1_11025	285	265
GGGATGAAGAGGTGATGCGCAT	73	Bm1_21525	407	386
GCAGAATTCGCCAAGCGTTGGAT	73	Bm1_44325	87	65
GGTTAAGGAACGGACTCCCTGGAAT	73	Bm1_28705	292	268
GTCGATAGAATAATGTAGGTAAGGGAA	73	Bm1_01405	181	155
GGATTGACAGATTGAGAGCTCTTTCAT	73	Bm1_28695	27	1
CGCCCTAGTTCTGACCGTAAACGATACCA	73	Bm1_11025	248	220
AGGATTGGCTCTAAGGA	72	Bm1_01405	123	107
TAGTGCGAATTGCAGACG	72	Bm1_28700	21	4
GAAGAACGCAGCTAGCTGC	72	Bm1_28700	46	28
GGAAGAGGATGGAGATTCGCA	72	Bm1_26240	881	861
GGAGGCGTGGGTTCGAATCCCA	72	Bm1_53495	60	39
AAGTCAGAGGTTCGAAGGCGATC	72	Bm1_11025	277	255
ACGGAAGGGCACCACCAGGAGTG	72	Bm1_25970	94	72
CGCCTGTCACGTGCGAGACCCGG	72	Bm1_10415	53	31
TTGTCATACTTGGTTCTGGAGAT	72	Bm1_40115	109	87
TGCGAGACCCGGGTTCGATTCCCG	72	Bm1_10415	42	19
TGACAGATTGAGAGCTCTTTCATGAT	72	Bm1_25970	45	20
ATGGAAATGTAGCGTATAGGTATAACT	72	Bm1_01155	80	54
GAAAGTTTTTCGGTTCCGGG	71	Bm1_28695	150	131
TAGCGACGTTGCTTTTTGATCC	71	Bm1_44325	139	118
TAATGTCGTTTTCCTTTGAGGCAT	71	Bm1_29195	506	483
CGGTGGATCACTTGGCTCATGGATC	71	Bm1_28700	74	50
CCCTGGAATCGGTTCAGCCGGAGAT	71	Bm1_28705	276	252
ATGGATCGATGAAGAACGCAGCTAGCT	71	Bm1_28700	56	30
CTCTTCGGAGGCGTGGGTTCGAATCCCA	71	Bm1_53495	66	39
TATATGGAAATGTAGCGTATAGGTATAAC	71	Bm1_01155	83	55
ACGAAAGTCAGAGGTTCGAAGGCGATCAGA	71	Bm1_11025	281	252
ATGGATCGATGAAGAACG	70	Bm1_28700	56	39
TGTCATACTTGGTTCTGG	70	Bm1_40115	108	91
TCCTGTGGTGTCTCGTGCGC	70	Bm1_28705	221	202
TTGGAGTCGGGTTGTTTGAGA	70	Bm1_12630	51	31
GGTGGATCACTTGGCTCATGGAT	70	Bm1_28700	73	51
CGCAAGGCCCGGGTTCGATTCCCGGCAACGGA	70	Bm1_36940	265	234
GGGACGGACGGGGGCATT	69	Bm1_28690	99	82
ATGGAAATGTAGCGTATAGGT	69	Bm1_01155	80	60
TGTCACGTGCGAGACCCGGGT	69	Bm1_10415	49	29
AGGTTATTCCTTGGAGTCGGGT	69	Bm1_12630	61	40
ATAGCGACGTTGCTTTTTGATC	69	Bm1_44325	140	119
GCATGCAATAGGGCGGAGGTAGA	69	Bm1_23695	154	132
TTGAATTAACAGATATGTTTGCA	69	Bm1_47680	1387	1365
CATGGATCGATGAAGAACGCAGCTAGCTGCGAT	69	Bm1_28700	57	25
GTTGTTTGAGATTGCAGC	68	Bm1_12630	41	24
AACTTCGGGATAAGGATTGGC	68	Bm1_01405	135	115
GTTGCATGCAATAGGGCGGAG	68	Bm1_23695	157	137
CGAGATGGCCGAGCGGTCTAAGGC	68	Bm1_53495	109	86
GCGAGATGGCCGAGCGGTCTAAGG	68	Bm1_53495	110	87
CGGTTCAGCCGGAGATAGGGATGTTG	68	Bm1_28705	267	242
ACGTGACCAATGAGGCTTAGCCGAGGTG	68	Bm1_49085	1853	1826
GAGACCCGGGTTCGATTCCCGGCCGGGG	68	Bm1_10415	39	12
TACCTGATTGATTCTG	67	Bm1_09525	109	94
ATATGGAAATGTAGCGT	67	Bm1_01155	82	66
AGGTTTCCGTAGGTGAACC	67	Bm1_05565	33	15
CATTTATCATTGATAGAAT	67	Bm1_29195	113	95
GAAGGGCACCACCAGGAGT	67	Bm1_28695	105	87
GTCGGGCTGTAATGTGAAGTGAGTACG	67	Bm1_28705	50	24
GTAACGCAAATGAACTCGGAAACATTGAGGA	67	Bm1_28705	349	319
CACGTGCGAGACCCGGGTTCGATTCCCGGCCG	67	Bm1_10415	46	15
CGAGACCCGGGTTCGATTCCCGG	66	Bm1_10415	40	18
GATAAAAGGTTGACCATGTGTCT	66	Bm1_07320	147	125
CACCAATAGGGAACGTGAGCTGGG	66	Bm1_44325	56	33
TCGGTAGTATAGTGGTGAGTATCCGCG	66	Bm1_10415	78	52
GTCCATAGAAGGTGCTAGACCTGTACGGGT	66	Bm1_12630	106	77
TGGATTGTTCACCCACCAATAGGGAACGTGA	66	Bm1_44325	69	39
CTCGGTAGTATAGTGG	65	Bm1_10415	79	64
TTTATCATTGATAGAAT	65	Bm1_29195	111	95
GATGTCTTCGTTGCAAAGA	65	Bm1_55140	125	107
GGAGGTAGAGCGTATATGCT	65	Bm1_23695	140	121
TAAGAGGGACGGACGGGGGCATT	65	Bm1_28690	104	82
TTCGGTTCCGGGGGAAGTATGGT	65	Bm1_28695	142	120
GTAGGTTATTCCTTGGAGTCGGGT	65	Bm1_12630	63	40
GTCGTAACAAGGTTTCCGTAGGTGA	65	Bm1_05565	42	18
AACACGGGAAAACTCACC	64	Bm1_28695	62	45
GGTTATTCCTTGGAGTCG	64	Bm1_12630	60	43
ACAGCAGGACGGTGGCCATG	64	Bm1_13675	147	128
AATAGTGCGAATTGCAGACG	64	Bm1_28700	23	4
GTTCGATTCCCGGCCGGGGA	64	Bm1_10415	30	11
TTGCTTGTGTGTGGACTGTTG	64	Bm1_29195	448	428
GGATTGGCTCTAAGGACTGGGCCGGT	64	Bm1_01405	122	97
GCGTATATGCTGGGACCCGAAAGATGG	64	Bm1_23695	131	105
GTTGTTTGAGATTGCAG	63	Bm1_12630	41	25
GTTGTTTGAGATTGCAGCC	63	Bm1_12630	41	23
TTTTCATCGTGACGATTTGTTGA	63	Bm1_36450	250	228
CTTGGAGTCGGGTTGTTTGAGATTGCA	63	Bm1_12630	52	26
TCTAGTCGATAGAATAATGTAGGTAAGG	63	Bm1_01405	185	158
AGGACTGGGCCGGTCGGG	62	Bm1_01405	110	93
ACTTGGCTCATGGATCGAT	62	Bm1_28700	65	47
GGGATAAGGATTGGCTCTA	62	Bm1_01405	129	111
TCGGGATAAGGATTGGCTCTA	62	Bm1_01405	131	111
TTTCTATTAATTGACTGGAGC	62	Bm1_29195	538	518
CTGGCGCTGTGGGATGAACCAAA	62	Bm1_13675	233	211
GTTAAGGAACGGACTCCCTGGAATC	62	Bm1_28705	291	267
CACCACCAGGAGTGGAGCCTGCGGCTTAAT	62	Bm1_28695	99	70
AGGAACGGTCTGTTGC	61	Bm1_22240	217	202
CACCCAAAGTCCCCTT	61	Bm1_01155	35	20
AGGTATAACTATCCGTAACA	61	Bm1_01155	63	44
CCCCACAAGATTAAGACGGCGG	61	Bm1_18125	633	612
ATATGGAAATGTAGCGTATAGGT	61	Bm1_01155	82	60
AGTTCGCGGATTGATTCAA	60	Bm1_21340	236	218
TCTTCGGAGGCGTGGGTTC	60	Bm1_53495	65	47
GATTTAGTCGATGAGCTAGC	60	Bm1_39410	796	777
ATAGAAGGTGCTAGACCTGTACG	60	Bm1_12630	102	80
GAGAACCGGAATTTTAATCGTTC	60	Bm1_11615	432	410
GCCTTGACGGGCAGCTTCCCGGA	60	Bm1_28695	176	154
TTGTTGAGTATATGTGAACCATT	60	Bm1_40120	99	77
TACGGTAGGTTATTCCTTGGAGTCGG	60	Bm1_12630	67	42
GGGCCGGTCGGGCTGTAATGTGAAGTGA	60	Bm1_28705	56	29
ACCGTGAGGATTGACAGATTGAGAGCTCT	60	Bm1_28695	34	6
CGCAAGGCCCGGGTTCGATTCCCGGCAACG	60	Bm1_36940	265	236
TGGAGATTTGAATTATG	59	Bm1_29340	1925	1909
ATTCGGTGGTTGGTGGTGCA	59	Bm1_25970	21	2
TCATGTTGCATGCAATAGGGC	59	Bm1_23695	161	141
GGTGGATCACTTGGCTCATGGA	59	Bm1_28700	73	52
TAATTCAGTTTTTGGACTTCTG	59	Bm1_29195	473	452
CATTTCTATTAATTGACTGGAGC	59	Bm1_29195	540	518
TCTTGGGTCTCCATCGAAAGTAG	59	Bm1_36450	504	482
AAATTCTTGGACCGTAGCGAGACGTA	59	Bm1_28690	60	35
TAGCGGTGGATCACTTGGCTCATGGA	59	Bm1_28700	77	52
ATGGATCGATGAAGAACGCAGCTAGCTGCGAT	59	Bm1_28700	56	25
GCAAGGCCCGGGTTCGATTCCCGGCAACGGAAT	59	Bm1_36940	264	232
CACGTGCGAGACCCGGG	58	Bm1_10415	46	30
GCAGGACGGTGGCCATG	58	Bm1_13675	144	128
TCCTTGGAGTCGGGTTGTT	58	Bm1_12630	54	36
CGAGCGGTCTAAGGCGCTGG	58	Bm1_53495	100	81
GCAGGACGGTGGCCATGGAA	58	Bm1_13675	144	125
GTAGAGTAAAAGGGCAAAAGCTA	58	Bm1_09785	67	45
ATTCAGTTTTTGGACTTCTGGAAT	58	Bm1_29195	471	448
TGACGGAAGGGCACCACCAGGAGT	58	Bm1_25970	96	73
ACAGATTGAGAGCTCTTTCATGATTCGGTG	58	Bm1_25970	43	14
GTTCGATTCCCGGCCGG	57	Bm1_10415	30	14
CGCCTGTCACGTGCGAGACC	57	Bm1_10415	53	34
GAGCGAGCGTTCGAACTGAA	57	Bm1_53120	114	95
CCTGGAATCGGTTCAGCCGGA	57	Bm1_28705	275	255
GAGAACCGGAATTTTAATCGT	57	Bm1_11615	432	412
GGATAGAGGCATTCATAGCTTC	57	Bm1_35255	131	110
GATGACGTTTAATTAAATTTTTA	57	Bm1_13465	997	975
ACGTGACCAATGAGGCTTAGCCGAGGT	57	Bm1_49085	1853	1827
ACCGTGAGGATTGACAGATTGAGAGCTC	57	Bm1_28695	34	7
GGGACGGACGGGGGCA	56	Bm1_28690	99	84
GTGCCAGATCGTACCCATA	56	Bm1_01405	233	215
GAACGAAAGTCAGAGGTTC	56	Bm1_11025	283	265
ATAAGGATTGGCTCTAAGGA	56	Bm1_01405	126	107
TGCAATAGGGCGGAGGTAGA	56	Bm1_23695	151	132
GGTTCAGCCGGAGATAGGGAT	56	Bm1_28705	266	246
GTTGAATTAACAGATATGTTTGCAT	56	Bm1_47680	1388	1364
ACGTGACCAATGAGGCTTAGCCGAGG	56	Bm1_49085	1853	1828
TGCGAGACCCGGGTTCGATTCCCGGCCG	56	Bm1_10415	42	15
TACGGTAGGTTATTCCTTGGAGTCGGGT	56	Bm1_12630	67	40
ACCTGGCCCGGACACCGTGAGGATTGACA	56	Bm1_28695	47	19
ATGGATCGATGAAGAACGCAGCTAGCTGC	56	Bm1_28700	56	28
GGTTGTTTGAGATTGCAG	55	Bm1_12630	42	25
GACACCGTGAGGATTGACA	55	Bm1_28695	37	19
TGAATTAACAGATATGTTTG	55	Bm1_47680	1386	1367
GATAAGGATTGGCTCTAAGGA	55	Bm1_01405	127	107
AGTCGGGTTGTTTGAGATTGCA	55	Bm1_12630	47	26
GTAGGTTATTCCTTGGAGTCGG	55	Bm1_12630	63	42
GGAAGAGGATGGAGATTCGCAG	55	Bm1_26240	881	860
CAGAACTGGCGCTGTGGGATGAA	55	Bm1_13675	238	216
CGGTAGGTTATTCCTTGGAGTCGG	55	Bm1_12630	65	42
TGGCTCATGGATCGAT	54	Bm1_28700	62	47
CATGCAATAGGGCGGAGG	54	Bm1_23695	153	136
AATAGGGCGGAGGTAGAGCG	54	Bm1_23695	148	129
ATTCGGTGGTTGGTGGTGCAT	54	Bm1_25970	21	1
GTGGATCACTTGGCTCATGGAT	54	Bm1_28700	72	51
GGATAAGGATTGGCTCTAAGGACT	54	Bm1_01405	128	105
ACGTGACCAATGAGGCTTAGCCGAGGTGC	54	Bm1_49085	1853	1825
CTCGGTAGTATAGTGGTGAGTATCCGCGC	54	Bm1_10415	79	51
GAGTCGGGTTGTTTGA	53	Bm1_12630	48	33
GATGATGGTGATGTTT	53	Bm1_17150	6002	5987
TGAACTTTCTGAAGCT	53	Bm1_19440	1346	1331
AGGGACGGACGGGGGCA	53	Bm1_28690	100	84
GATTTTGTTTGGCAGAT	53	Bm1_57105	761	745
TAGGGAACGTGAGCTGG	53	Bm1_44325	50	34
TATGGAAATGTAGCGTAT	53	Bm1_01155	81	64
CGGGTGAAAAAAGTTACGGTA	53	Bm1_12630	81	61
GAGACCCGGGTTCGATTCCCG	53	Bm1_10415	39	19
GTGGATCACTTGGCTCATGGA	53	Bm1_28700	72	52
ATATTCGTTGTAACTTTTCGCG	53	Bm1_57105	828	807
GGAGAAATTGTCGGAACAGGCA	53	Bm1_18125	728	707
CGATGAAGAACGCAGCTAGCTGC	53	Bm1_28700	50	28
GTGGACTGCTGCGTTAAAACTGC	53	Bm1_29340	231	209
TGTAGGTAAGGGAAGTCGGCAAA	53	Bm1_01405	168	146
TGTCACGTGCGAGACCCGGGTTC	53	Bm1_10415	49	27
TCCTTGGAGTCGGGTTGTTTGAGAT	53	Bm1_12630	54	30
ATCCGCGCCTGTCACG	52	Bm1_10415	58	43
TGTCTTCGTTGCAAAGAT	52	Bm1_55140	123	106
TTGGCTCATGGATCGATGA	52	Bm1_28700	63	45
GTTCGATTCCCGGCCGGGGAG	52	Bm1_10415	30	10
ATGGATCGATGAAGAACGCAGCTAGC	52	Bm1_28700	56	31
GAATAATGTAGGTAAGGGAAGTCGGCA	52	Bm1_01405	174	148
AAATGAACTCGGAAACATTGAGGAAAGC	52	Bm1_28705	342	315
ACGTGCGAGACCCGGGTTCGATTCCCGGCCGG	52	Bm1_10415	45	14
ACGGTTCCTGTGGTGT	51	Bm1_28705	226	211
GTGGATCACTTGGCTCA	51	Bm1_28700	72	56
CTCATGGATCGATGAAGAA	51	Bm1_28700	59	41
TGGTTCTGGAGATTTGATC	51	Bm1_29340	99	81
AGTGCGAATTGCAGACGCAT	51	Bm1_28700	20	1
TTCGGTGGTTGGTGGTGCAT	51	Bm1_25970	20	1
TCAGCCGGAGATAGGGATGTT	51	Bm1_28705	263	243
TCTCTTCGGAGGCGTGGGTTC	51	Bm1_53495	67	47
CAAGAACGAAAGTCAGAGGTTC	51	Bm1_11025	286	265
GATTCTATTATCGTTTCGATGG	51	Bm1_13465	824	803
ATAGCGACGTTGCTTTTTGATCC	51	Bm1_44325	140	118
GCCTGTCACGTGCGAGACCCGGG	51	Bm1_10415	52	30
GGATAGAGGCATTCATAGCTTCG	51	Bm1_35255	131	109
TTTTGGACTTCTGGAATTGCTTG	51	Bm1_29195	464	442
GCGGTGGATCACTTGGCTCATGGA	51	Bm1_28700	75	52
ACGGTAGGTTATTCCTTGGAGTCGG	51	Bm1_12630	66	42
GTTGCATGCAATCGGGCGGAGGTAG	51	Bm1_54450	194	170
AGACCCGGGTTCGATTCCCGGCCGGG	51	Bm1_10415	38	13
CCGTAACTTCGGGATAAGGATTGGCTC	51	Bm1_01405	139	113
AACGTGACCAATGAGGCTTAGCCGAGGTGC	51	Bm1_49085	1854	1825
TAACAGGTCTGTGATGCCCTTAGATGTCCA	51	Bm1_25965	44	15
ACGTGCGAGACCCGGGTTCGATTCCCGGCCGGG	51	Bm1_10415	45	13
CTCATGGATCGATGAA	50	Bm1_28700	59	44
AACGTGACCAATGAGGC	50	Bm1_49085	1854	1838
GGGTTCGATTCCCGGCCGG	50	Bm1_10415	32	14
GTCCATAGAAGGTGCTAGA	50	Bm1_12630	106	88
AAGCGTTGGATTGTTCACCCA	50	Bm1_44325	75	55
TGGATCGATGAAGAACGCAGC	50	Bm1_28700	55	35
ACACCCAAAGTCCCCTTGAGCG	50	Bm1_01155	36	15
CTGTCACGTGCGAGACCCGGGT	50	Bm1_10415	50	29
TGTTGCATGCAATAGGGCGGAGG	50	Bm1_23695	158	136
TGCAGATTGTTGTGGTATGGAAG	50	Bm1_25915	447	425
CGCGCCTGTCACGTGCGAGACCCGG	50	Bm1_10415	55	31
GAAGATCGTTTGTTAAATAATCCAT	50	Bm1_06865	25	1
TGACTGGAGCTCATTGTATAGTAAT	50	Bm1_29195	527	503
CAAAAGTCGTAACAAGGTTTCCGTAGG	50	Bm1_05565	47	21
GTTTTTCGGTTCCGGGGGAAGTATGGT	50	Bm1_28695	146	120
AGGAATAAGATTGTAG	49	Bm1_47605	387	372
TGCGTGACTGGAACCGG	49	Bm1_26775	308	292
AATTTCGTGCCAGATCGTA	49	Bm1_01405	239	221
GATGCGAATCGTCCTCGTTCGT	49	Bm1_53120	429	408
CAGGAGTGGAGCCTGCGGCTTAA	49	Bm1_28695	93	71
GAGACCCGGGTTCGATTCCCGGC	49	Bm1_10415	39	17
GAAGCATTGACGGACTGAAACAG	49	Bm1_24675	1087	1065
GTACGGGTGAAAAAAGTTACGGTA	49	Bm1_12630	84	61
GGGCTGTAATGTGAAGTGAGTACG	49	Bm1_28705	47	24
TTTCTATTAATTGACTGGAGCTCA	49	Bm1_29195	538	515
CCCGGGTTCGATTCCCGGCCGGGGA	49	Bm1_10415	35	11
GGTGCTAGACCTGTACGGGTGAAAAA	49	Bm1_12630	96	71
AGGAATGGAGAGCTGG	48	Bm1_11615	860	845
TGAGTATCCGCGCCTGT	48	Bm1_10415	63	47
CTCTTTCATGATTCGGTG	48	Bm1_25970	31	14
TTCGATTCCCGGCCGGGGA	48	Bm1_10415	29	11
AATAGGGAACGTGAGCTGGG	48	Bm1_44325	52	33
AAGGGAAGTCGGCAAATTAGA	48	Bm1_01405	161	141
GATGAAGAGGTGATGCGCATC	48	Bm1_21525	405	385
TATTGTCATACTTGGTTCTGGA	48	Bm1_40115	111	90
TGTGGACTGCTGCGTTAAAACTG	48	Bm1_29340	232	210
TGAGTATATGTGAACCATTTATC	48	Bm1_40120	95	73
AGGCGTTGGTTGATATAGACAGCA	48	Bm1_13675	165	142
GGATTAAAGACATTAATTTCTCTA	48	Bm1_47680	1448	1425
TGGGACCCGAAAGATGGTGAACTAT	48	Bm1_23695	121	97
TTTCATGATTCGGTGGTTGGTGGTGCAT	48	Bm1_25970	28	1
TGAAACTTAAAGAAATTGACGGAAGGGCA	48	Bm1_25970	112	84
GCAAGGCCCGGGTTCGATTCCCGGCAACGGA	48	Bm1_36940	264	234
TAAGAGGGACGGACGGG	47	Bm1_28690	104	88
CACGTGCGAGACCCGGGT	47	Bm1_10415	46	29
CCTTGGAGTCGGGTTGTT	47	Bm1_12630	53	36
TAGAACGAAAAGTCGTTG	47	Bm1_21005	731	714
AGGTTATTCCTTGGAGTCG	47	Bm1_12630	61	43
GAGGGACGGACGGGGGCATT	47	Bm1_28690	101	82
GGTAGTATAGTGGTGAGTATC	47	Bm1_10415	76	56
GATGGCCGAGCGGTCTAAGGC	47	Bm1_53495	106	86
AGGTATAACTATCCGTAACATA	47	Bm1_01155	63	42
ATAGTGCGAATTGCAGACGCAT	47	Bm1_28700	22	1
TTGTAGAGCTTTTCCTTTGAGA	47	Bm1_29340	300	279
ATCCAGATATTGCTTGTAGAGCT	47	Bm1_29340	313	291
CGATTTGTTGAGTATATGTGAAC	47	Bm1_40115	238	216
GAAGAAGGAGTAAATTTTGCTTC	47	Bm1_36450	446	424
TATTAATTGACTGGAGCTCATTG	47	Bm1_29195	534	512
TTCTATTAATTGACTGGAGCTCA	47	Bm1_29195	537	515
AGGGCTTTGTTTGAAACACTTGCA	47	Bm1_57560	55	32
GGCTCTAAGGACTGGGCCGGTCGG	47	Bm1_01405	117	94
AAGGGCTTTGTTTGAAACACTTGCA	47	Bm1_57560	56	32
GATCGATGAAGAACGCAGCTAGCTG	47	Bm1_28700	53	29
TTGACAGATTGAGAGCTCTTTCATGAT	47	Bm1_25970	46	20
GTAGGTTATTCCTTGGAGTCGGGTTGTT	47	Bm1_12630	63	36
TTTTCGGTTCCGGGGGAAGTATGGTTGCAA	47	Bm1_28695	144	115
CTGCGGCTTAATTTGAC	46	Bm1_28695	81	65
GGTAAGGGAAGTCGGCA	46	Bm1_01405	164	148
GGGTGAAAAAAGTTACGGTA	46	Bm1_12630	80	61
TTCGAATCCCACTCTCGTCA	46	Bm1_53495	49	30
TCCAGATATTGCTTGTAGAGCT	46	Bm1_29340	312	291
ATACTTGGTTCTGGAGATTTGAT	46	Bm1_40115	104	82
CCCCACAAGATTAAGACGGCGGC	46	Bm1_18125	633	611
GAACGAAGAGGTATTGAGCATCC	46	Bm1_26775	721	699
TAACTGAAGAAATTGTCCGTGGT	46	Bm1_25915	469	447
TGTGAACCATTTATCGTTGATAGAT	46	Bm1_40120	87	63
AAGTGGGCCATTTTTGGTAAGCAGAA	46	Bm1_04945	91	66
GACGTGCAAATCGATCGTCTGACTTTGG	46	Bm1_23695	43	16
TGAGAGGTGAAATTCTTGGACCGTAGCGAGA	46	Bm1_28690	69	39
GTTTTGCCTGTACCAG	45	Bm1_42585	674	659
GGCGAGATGGCCGAGC	45	Bm1_53495	111	96
TGGAGTCGGGTTGTTT	45	Bm1_12630	50	35
CAAGGAACGGTCTGTTGC	45	Bm1_22240	219	202
TTTCGGTTCCGGGGGAAG	45	Bm1_28695	143	126
TCTTTTCATTGTGACGAT	45	Bm1_40115	252	235
CCTGTCACGTGCGAGACCCG	45	Bm1_10415	51	32
GATCACTTGGCTCATGGATC	45	Bm1_28700	69	50
TCATGGATCGATGAAGAACG	45	Bm1_28700	58	39
TGAGTATCCGCGCCTGTCACG	45	Bm1_10415	63	43
CCCCACAAGATTCAAACGGCGG	45	Bm1_55905	840	819
GATGAAGAGGTGATGCGCATCC	45	Bm1_21525	405	384
AATAGTGCGAATTGCAGACGCAT	45	Bm1_28700	23	1
GGGTTCGATTCCCGGCCGGGGAG	45	Bm1_10415	32	10
TCGGGTTGTTTGAGATTGCAGCC	45	Bm1_12630	45	23
TAAAGAACATGTCCACAGCAGAGA	45	Bm1_24675	706	683
CCGGGTTCGATTCCCGGCCGGGGAG	45	Bm1_10415	34	10
GGGATAAGGATTGGCTCTAAGGACT	45	Bm1_01405	129	105
TATATTCGTTGTAACTTTTCGCGATC	45	Bm1_57105	829	804
AAACTTAAAGAAATTGACGGAAGGGCA	45	Bm1_25970	110	84
GAAGGTGCTAGACCTGTACGGGTGAAAA	45	Bm1_12630	99	72
CACGTGCGAGACCCGGGTTCGATTCCCGGCC	45	Bm1_10415	46	16
GGCGAGATGGCCGAGCGGTCTAAGGCGCTGGT	45	Bm1_53495	111	80
ATGGTAAAGCTGGACC	44	Bm1_24560	1099	1084
AGTGCGAATTGCAGACG	44	Bm1_28700	20	4
GGTTATTCCTTGGAGTCGG	44	Bm1_12630	60	42
AATTACCGCCTGAGCAATAGA	44	Bm1_22240	288	268
TAGTGCGAATTGCAGACGCAT	44	Bm1_28700	21	1
ATTGCTTGTGTGTGGACTGTTG	44	Bm1_29195	449	428
CGGAATTGTGTTGACCCTTGCAG	44	Bm1_11205	1324	1302
CAGATATTGCTTGTAGAGCTTTT	44	Bm1_29340	310	288
CAGTTTTTGGACTTCTGGAATTGC	44	Bm1_29195	468	445
GTTATTCCTTGGAGTCGGGTTGTT	44	Bm1_12630	59	36
TGCGAGACCCGGGTTCGATTCCCGG	44	Bm1_10415	42	18
AAGGTGCTAGACCTGTACGGGTGAAAA	44	Bm1_12630	98	72
AGACCCGGGTTCGATTCCCGGCCGGGGA	44	Bm1_10415	38	11
TTCCTTGGAGTCGGGTTGTT	43	Bm1_12630	55	36
TGAAAGGCGTTGGTTGATATA	43	Bm1_13675	169	149
GATGCACCGTGTATGGCACTGC	43	Bm1_21340	397	376
GATGAAGAACGCAGCTAGCTGC	43	Bm1_28700	49	28
GATTGAGAATATAAATAGCTGCA	43	Bm1_30895	229	207
TTCTGGAATTGCTTGTGTGTGGA	43	Bm1_29195	456	434
ATGGATCGATGAAGAACGCAGCTA	43	Bm1_28700	56	33
TATTACCAAGGAACGGTCTGTTGC	43	Bm1_22240	225	202
ATGGATCGATGAAGAACGCAGCTAG	43	Bm1_28700	56	32
TTTCGTGATTGTGATGGCTTAGCAT	43	Bm1_03055	809	785
GGTTATTCCTTGGAGTCGGGTTGTTTGA	43	Bm1_12630	60	33
GTTGCATGCAATAGGG	42	Bm1_23695	157	142
TTGTTTGAGATTGCAGC	42	Bm1_12630	40	24
GAGGCGTGGGTTCGAATC	42	Bm1_53495	59	42
GAGGAATGGAGAGCTGGGA	42	Bm1_11615	861	843
ATACTTGGTTCTGGAGATTTGA	42	Bm1_40115	104	83
ACCCGGGTTCGATTCCCGGCCGG	42	Bm1_10415	36	14
GATCGATGAAGAACGCAGCTAGC	42	Bm1_28700	53	31
GGATGAAATTCTTCCGGTACTGC	42	Bm1_53120	485	463
CGAGACCCGGGTTCGATTCCCGGC	42	Bm1_10415	40	17
GACCCGGGTTCGATTCCCGGCCGG	42	Bm1_10415	37	14
TCATGGATCGATGAAGAACGCAGC	42	Bm1_28700	58	35
ACGGTAGGTTATTCCTTGGAGTCGGG	42	Bm1_12630	66	41
ACGTGCGAGACCCGGGTTCGATTCCCGGC	42	Bm1_10415	45	17
CCTGTCACGTGCGAGACCCGGGTTCGATTCCCGG	42	Bm1_10415	51	18
ACTATCCTTTGATTGA	41	Bm1_49405	636	621
GAGAAGGAGGTAGAAC	41	Bm1_35165	625	610
TTATCATTGATAGAAT	41	Bm1_29195	110	95
TTCGATTCCCGGCCGGG	41	Bm1_10415	29	13
CCTGTCACGTGCGAGACC	41	Bm1_10415	51	34
GGTTCGATTCCCGGCCGGG	41	Bm1_10415	31	13
GCCCGAGCCAGAGTTCTCT	41	Bm1_28705	316	298
GTAGAGCGTATATGCTGGGACC	41	Bm1_23695	136	115
CGTAGGTGAACCTGCGGAAGGAT	41	Bm1_05565	26	4
GGTTATTCCTTGGAGTCGGGTTG	41	Bm1_12630	60	38
ACTGGCGCTGTGGGATGAACCAAACG	41	Bm1_13675	234	209
GCCCGGACACCGTGAGGATTGACAGA	41	Bm1_28695	42	17
TTCCTTGGAGTCGGGTTGTTTGAGAT	41	Bm1_12630	55	30
ACGGTAGGTTATTCCTTGGAGTCGGGT	41	Bm1_12630	66	40
GCGAGACCCGGGTTCGATTCCCGGCCGG	41	Bm1_10415	41	14
TTAGCGGTGGATCACT	40	Bm1_28700	78	63
TATTAGCAGTAACAGA	40	Bm1_44665	1504	1489
GACAGATTGAGAGCTCT	40	Bm1_28695	22	6
CGGAAGGGCACCACCAGGA	40	Bm1_25970	93	75
GGTTGTTTGAGATTGCAGC	40	Bm1_12630	42	24
GAGGGACGGACGGGGGCAT	40	Bm1_28690	101	83
GTTCGATTCCCGGCAACGGAA	40	Bm1_36940	253	233
GGAACGAAGAGGTATTGAGCAT	40	Bm1_26775	722	701
GTGAGGATTGACAGATTGAGAG	40	Bm1_28695	31	10
GTAGAGCTTTTCCTTTGAGACA	40	Bm1_29340	298	277
GAGGAAGATTTACATTAATATT	40	Bm1_36450	469	448
ACAGCAGGACGGTGGCCATGGAA	40	Bm1_13675	147	125
CTTGGGTCTCCATCGAAAGTAGG	40	Bm1_36450	503	481
GTAGTTACGCATAATTGGATTCC	40	Bm1_29195	89	67
GATAAGAAATATTTTGTGAAAAA	40	Bm1_56835	106	84
TAGTAATGTCGTTTTCCTTTGAG	40	Bm1_29195	509	487
TATCCAGATATTGCTTGTAGAGCT	40	Bm1_29340	314	291
GGTAACGCAAATGAACTCGGAAACAT	40	Bm1_28705	350	325
AAGGGAAGTCGGCAAATTAGATCCGTAA	40	Bm1_01405	161	134
CACCCACCAATAGGGAACGTGAGCTGGG	40	Bm1_44325	60	33
GAATTCGCCAAGCGTTGGATTGTTCACC	40	Bm1_44325	84	57
CGGTGGATCACTTGGCTCATGGATCGATGA	40	Bm1_28700	74	45
GCTCATGGATCGATGAAGAACGCAGCTAGC	40	Bm1_28700	60	31
GAGGAATGGAGAGCTGG	39	Bm1_11615	861	845
GAATCCCACTCTCGTCA	39	Bm1_53495	46	30
TCCTTGGAGTCGGGTTGT	39	Bm1_12630	54	37
TTGTTTGAGATTGCAGCC	39	Bm1_12630	40	23
TGATGGAAGCAGTGAACA	39	Bm1_39430	3504	3487
GGATAAGGATTGGCTCTAA	39	Bm1_01405	128	110
GGGTTGTTTGAGATTGCAG	39	Bm1_12630	43	25
GTATATGCTGGGACCCGAA	39	Bm1_23695	129	111
TGGCTCTAAGGACTGGGCC	39	Bm1_01405	118	100
TCGGTTCCGGGGGAAGTAT	39	Bm1_28695	141	123
TTGGATTGTTCACCCACCA	39	Bm1_44325	70	52
TACTCGAGGAGTCCTATTG	39	Bm1_47680	1605	1587
GAAGGTGCTAGACCTGTACG	39	Bm1_12630	99	80
CGAGACCCGGGTTCGATTCCC	39	Bm1_10415	40	20
CACCAATCGAGGGCATGAAGC	39	Bm1_28205	758	738
GGTTCGATTCCCGGCCGGGGA	39	Bm1_10415	31	11
GAATAATGTAGGTAAGGGAAGTC	39	Bm1_01405	174	152
AATAATTCAGTTTTTGGACTTCTG	39	Bm1_29195	475	452
CGGTAGGTTATTCCTTGGAGTCGGG	39	Bm1_12630	65	41
TTGGACCGTAGCGAGACGTACGACT	39	Bm1_28690	54	30
CCCGGGTTCGATTCCCGGCCGGGGAG	39	Bm1_10415	35	10
CGAGACCCGGGTTCGATTCCCGGCCG	39	Bm1_10415	40	15
ACGTGCGAGACCCGGGTTCGATTCCCGG	39	Bm1_10415	45	18
CTTGGAGTCGGGTTGTTTGAGATTGCAG	39	Bm1_12630	52	25
TGGCTCATGGATCGATGAAGAACGCAGCTA	39	Bm1_28700	62	33
ACGTGCGAGACCCGGGTTCGATTCCCGGCCG	39	Bm1_10415	45	15
CCGCAAGGCCCGGGTTCGATTCCCGGCAACG	39	Bm1_36940	266	236
AATTCGCCAAGCGTTGGATTGTTCACCCACCA	39	Bm1_44325	83	52
ACCCAATGGATCGTAT	38	Bm1_39845	589	574
TAAGGGAAGTCGGCAA	38	Bm1_01405	162	147
TTGATATTCGAATTGTT	38	Bm1_02355	42	26
AGCGGTCTAAGGCGCTGG	38	Bm1_53495	98	81
ATGTTTGATTATCTGTCAA	38	Bm1_21210	262	244
TTGTCATACTTGGTTCTGG	38	Bm1_40115	109	91
AGGTTATTCCTTGGAGTCGG	38	Bm1_12630	61	42
CGGGTTGTTTGAGATTGCAGC	38	Bm1_12630	44	24
GTATAGTGGTGAGTATCCGCG	38	Bm1_10415	72	52
GAGTCGGGTTGTTTGAGATTG	38	Bm1_12630	48	28
TTGGTTGATATTCGAATTGTT	38	Bm1_02355	46	26
TAGAATAATGTAGGTAAGGGAA	38	Bm1_01405	176	155
CGTGACGATTTGTTGAGTATATG	38	Bm1_36450	243	221
GGCCATTTTTGGTAAGCAGAACT	38	Bm1_13675	254	232
GAACGAAGAGGTGATGAGTGTCC	38	Bm1_18125	664	642
TTGTCATACTTGGTTCTGGAGATT	38	Bm1_40115	109	86
GGAGAACATCGAATATTCCCGGCAT	38	Bm1_55905	55	31
TAAGGACTGGGCCGGTCGGGCTGTA	38	Bm1_28705	64	40
ATAGAAGGTGCTAGACCTGTACGGGT	38	Bm1_12630	102	77
CCGTAGGTGAACCTGCGGAAGGATCAT	38	Bm1_05565	27	1
CTGCGTGAGAGGTGAAATTCTTGGACC	38	Bm1_28690	74	48
GTCAGAGGTTCGAAGGCGATCAGATACC	38	Bm1_11025	275	248
TCATGGATCGATGAAGAACGCAGCTAGC	38	Bm1_28700	58	31
AACGTGACCAATGAGGCTTAGCCGAGGTG	38	Bm1_49085	1854	1826
GGTAGGTTATTCCTTGGAGTCGGGTTGTT	38	Bm1_12630	64	36
TCATGGATCGATGAAGAACGCAGCTAGCTGCGAT	38	Bm1_28700	58	25
GAGTATCCGCGCCTGT	37	Bm1_10415	62	47
CGGTGGTTGGTGGTGCA	37	Bm1_25970	18	2
GATCGATTGAAGTGAAA	37	Bm1_03055	745	729
AGGAATGGAGAGCTGGGA	37	Bm1_11615	860	843
GTGCGAATTGCAGACGCAT	37	Bm1_28700	19	1
CGGGTTGTTTGAGATTGCAG	37	Bm1_12630	44	25
GGGATAAGGATTGGCTCTAA	37	Bm1_01405	129	110
GAATTCGCCAAGCGTTGGAT	37	Bm1_44325	84	65
AAACTTTCCGCTCATGAGACC	37	Bm1_13675	193	173
TGGCTCATGGATCGATGAAGA	37	Bm1_28700	62	42
GGTATAGGGGCGAAAGACTAATC	37	Bm1_01160	30	8
GATGAAGAGGTGATGCGCATCCT	37	Bm1_21525	405	383
CGGAGGCGTGGGTTCGAATCCCAC	37	Bm1_53495	61	38
TGACGATTTGTTGAGTATATGTGA	37	Bm1_40115	241	218
CGATAGAATAATGTAGGTAAGGGAA	37	Bm1_01405	179	155
CGCCTGTCACGTGCGAGACCCGGGT	37	Bm1_10415	53	29
CTCATGGATCGATGAAGAACGCAGC	37	Bm1_28700	59	35
AGAGGGACGGACGGGGGCATTCGTAT	37	Bm1_28690	102	77
TACGGTAGGTTATTCCTTGGAGTCGGG	37	Bm1_12630	67	41
ATGGATCGATGAAGAACGCAGCTAGCTG	37	Bm1_28700	56	29
TCTGGTTAAGGAACGGACTCCCTGGAATC	37	Bm1_28705	295	267
CGGGATAAGGATTGGCT	36	Bm1_01405	130	114
TTGTGTGTGGACTGTTG	36	Bm1_29195	444	428
ATCATCATCATCATTTTC	36	Bm1_21340	153	136
CTCATGGATCGATGAAGA	36	Bm1_28700	59	42
GTGCTAGACCTGTACGGGT	36	Bm1_12630	95	77
CAATTTGGATTCTATTATCG	36	Bm1_13465	831	812
GATGGCCGAGCGGTCTAAGG	36	Bm1_53495	106	87
AGCCGGAGATAGGGATGTTGT	36	Bm1_28705	261	241
GGAATGAAGAGGTGACGAGCAT	36	Bm1_03330	707	686
GGCAATTTGGATTCTATTATCG	36	Bm1_13465	833	812
GAAGCATTGACGGACTGAAACA	36	Bm1_24675	1087	1066
TGGACTGCTGCGTTAAAACTGC	36	Bm1_29340	230	209
CTTGGAGTCGGGTTGTTTGAGAT	36	Bm1_12630	52	30
CCCCACAAGATTCAAACGGCGGC	36	Bm1_55905	840	818
GGAGCAATGCGAGATTTTGCAAA	36	Bm1_57480	539	517
TCGGTTCCGGGGGAAGTATGGTT	36	Bm1_28695	141	119
TATCGATCTGCTGTAATTGTATG	36	Bm1_35250	87	65
GCGCCTGTCACGTGCGAGACCCGGG	36	Bm1_10415	54	30
GCAGCTAGCTGCGATAAATAGTGCGA	36	Bm1_28700	39	14
AATAGGGCGGAGGTAGAGCGTATATGC	36	Bm1_23695	148	122
CTGGCCCGGACACCGTGAGGATTGACA	36	Bm1_28695	45	19
CCTGTCACGTGCGAGACCCGGGTTCGAT	36	Bm1_10415	51	24
TAAAGGTAACAGACTG	35	Bm1_00760	5886	5871
TTCTGGAATCGCTTGT	35	Bm1_54075	126	111
AAGGGAAGTCGGCAAAT	35	Bm1_01405	161	145
CGTGCGAGACCCGGGTTC	35	Bm1_10415	44	27
GTATCCGCGCCTGTCACG	35	Bm1_10415	60	43
GATAGAACGAAAAGTCGT	35	Bm1_21005	733	716
GGAACGGACTCCCTGGAATC	35	Bm1_28705	286	267
GAGCGACTGTTCAAACTGAA	35	Bm1_55180	111	92
GAAGATCGTTTGTTAAATAAT	35	Bm1_06865	25	5
TGAGGATTGACAGATTGAGAG	35	Bm1_28695	30	10
GATGACTGAATACGATTTCCAA	35	Bm1_24675	384	363
GATCGATGAAGAACGCAGCTAG	35	Bm1_28700	53	32
TAGAAGGTGCTAGACCTGTACG	35	Bm1_12630	101	80
GATGGAGAACTGGGACAGGCAGC	35	Bm1_56425	122	100
TAGTATAGTGGTGAGTATCCGCG	35	Bm1_10415	74	52
TTTGTTATAACTGAAGAAATTGT	35	Bm1_25915	476	454
ATACTTGGTTCTGGAGATTTGATC	35	Bm1_40115	104	81
AGGTTATTCCTTGGAGTCGGGTTGTT	35	Bm1_12630	61	36
TGCGAGACCCGGGTTCGATTCCCGGC	35	Bm1_10415	42	17
GTCCATAGAAGGTGCTAGACCTGTACG	35	Bm1_12630	106	80
GTCGTAACAAGGTTTCCGTAGGTGAACC	35	Bm1_05565	42	15
AGCGGTGGATCACTTGGCTCATGGATCGAT	35	Bm1_28700	76	47
GTCCATAGAAGGTGCTA	34	Bm1_12630	106	90
AAAGTCAGAGGTTCGAAG	34	Bm1_11025	278	261
TTTAGTCGATGAGCTAGC	34	Bm1_39410	794	777
AAGGTGCTAGACCTGTACG	34	Bm1_12630	98	80
AGTTCGCGTACTGCTTCTA	34	Bm1_55180	389	371
ATGCTGGGACCCGAAAGATG	34	Bm1_23695	125	106
GCGCTGTGGGATGAACCAAA	34	Bm1_13675	230	211
GTTCGAATCCCACTCTCGTCA	34	Bm1_53495	50	30
ATGGATCGATGAAGAACGCAGC	34	Bm1_28700	56	35
CGGAGGTAGAGCGTATATGCTG	34	Bm1_23695	141	120
CGTGAGCTGGGTTTAGACCGTC	34	Bm1_44325	43	22
GGAGAACTGGGACAGGCAGCGG	34	Bm1_56425	119	98
AAGGGCTTTGTTTGAAACACTTG	34	Bm1_57560	56	34
GACCCGGGTTCGATTCCCGGCCG	34	Bm1_10415	37	15
TCTGGAATTGCTTGTGTGTGGAC	34	Bm1_29195	455	433
TAATGTCGTTTTCCTTTGAGGCA	34	Bm1_29195	506	484
AGTCGGGTTGTTTGAGATTGCAGC	34	Bm1_12630	47	24
GGGCCGGTCGGGCTGTAATGTGAA	34	Bm1_28705	56	33
TAGTTCTGACCGTAAACGATACCA	34	Bm1_25970	227	204
GCGAGATGGCCGAGCGGTCTAAGGC	34	Bm1_53495	110	86
GGAGGCGTGGGTTCGAATCCCACTC	34	Bm1_53495	60	36
TTGCATGCAATAGGGCGGAGGTAGA	34	Bm1_23695	156	132
TTGTAGAGCTTTTCCTTTGAGACAT	34	Bm1_29340	300	276
GAAGGTGCTAGACCTGTACGGGTGAA	34	Bm1_12630	99	74
AATAATGTAGGTAAGGGAAGTCGGCAA	34	Bm1_01405	173	147
GCTCATGGATCGATGAAGAACGCAGCTAG	34	Bm1_28700	60	32
TCACGTGCGAGACCCGGGTTCGATTCCCGG	34	Bm1_10415	47	18
CGCCAAGCGTTGGATTGTTCACCCACCAATA	34	Bm1_44325	79	49
CCTCGGTAGTATAGTGG	33	Bm1_10415	80	64
CCTTGGAGTCGGGTTGT	33	Bm1_12630	53	37
TGCTAGACCTGTACGGG	33	Bm1_12630	94	78
TGTGACTGCGAAATGATG	33	Bm1_11185	856	839
ACCCAAAGTCCCCTTGAGCG	33	Bm1_01155	34	15
ATTGTCATACTTGGTTCTGG	33	Bm1_40115	110	91
ATTCGTTGTAACTTTTCGCG	33	Bm1_57105	826	807
GTTGGATTGTTCACCCACCA	33	Bm1_44325	71	52
TCCTCGGTAGTATAGTGGTG	33	Bm1_10415	81	62
ACTTCGGGATAAGGATTGGCT	33	Bm1_01405	134	114
GATAGATTCAAGCGTAGTTAC	33	Bm1_40115	204	184
GTGAGTATCCGCGCCTGTCACG	33	Bm1_10415	64	43
GAACGAAGAGGTGATGAGTGTC	33	Bm1_18125	664	643
GAAGAAGGAGTAAATTTTGCTT	33	Bm1_36450	446	425
GTATCAGATCGATCTTGGATGC	33	Bm1_55140	200	179
TTCGTGATTGTGATGGCTTAGCA	33	Bm1_03055	808	786
TGGAATTGCTTGTGTGTGGACTG	33	Bm1_29195	453	431
GCCAAGCGTTGGATTGTTCACCCA	33	Bm1_44325	78	55
GACAAGACAGATTATTAATTAAAT	33	Bm1_47410	718	695
TTTCATTTCGTTTAATTGATTGGA	33	Bm1_29340	433	410
AAGGTGCTAGACCTGTACGGGTGAA	33	Bm1_12630	98	74
GTGGGTTCGAATCCCACTCTCGTCA	33	Bm1_53495	54	30
TTCTATTGTCATACTTGGTTCTGGA	33	Bm1_30885	114	90
AAGGTGCTAGACCTGTACGGGTGAAA	33	Bm1_12630	98	73
GACTCCCTGGAATCGGTTCAGCCGGA	33	Bm1_28705	280	255
GTAGGTTATTCCTTGGAGTCGGGTTGT	33	Bm1_12630	63	37
GGCGAGATGGCCGAGCGGTCTAAGGCG	33	Bm1_53495	111	85
ACTTCGGGATAAGGATTGGCTCTAAGGA	33	Bm1_01405	134	107
TGCGAGACCCGGGTTCGATTCCCGGCCGGGGAG	33	Bm1_10415	42	10
GATTTGGACCGTACGC	32	Bm1_09995	31	16
GTTTTAATTCTTGAAC	32	Bm1_12660	712	697
TGTTTGCTTGTCAACT	32	Bm1_29195	308	293
GGCTCATGGATCGATGA	32	Bm1_28700	61	45
TTGGAGTCGGGTTGTTT	32	Bm1_12630	51	35
AAGTCAGAGGTTCGAAGG	32	Bm1_11025	277	260
GTGCTAGACCTGTACGGG	32	Bm1_12630	95	78
TGAGTACAAATAATTCAG	32	Bm1_29195	483	466
TGAAAGGCGTTGGTTGATA	32	Bm1_13675	169	151
AGCGAGACGTACGACTGCGA	32	Bm1_28690	45	26
GATAAAGGTCGCATCTGCGC	32	Bm1_39410	768	749
ATTCCTTGGAGTCGGGTTGTT	32	Bm1_12630	56	36
ATGCTGGGACCCGAAAGATGG	32	Bm1_23695	125	105
ACGGAAGGGCACCACCAGGAG	32	Bm1_25970	94	74
CGCAGCAGGTCTCCAAGGTGA	32	Bm1_01405	212	192
CCGAAGCGATTCTGACGTGCA	32	Bm1_23695	56	36
TAGGTTATTCCTTGGAGTCGG	32	Bm1_12630	62	42
TATGCTGGGACCCGAAAGATG	32	Bm1_23695	126	106
TATTGTCATACTTGGTTCTGG	32	Bm1_40115	111	91
ACGTGCGAGACCCGGGTTCGAT	32	Bm1_10415	45	24
ATATCCAGATATTGCTTGTAGA	32	Bm1_29340	315	294
GATTGGCTCTAAGGACTGGGCC	32	Bm1_01405	121	100
TCTATTAATTGACTGGAGCTCA	32	Bm1_29195	536	515
ATTCAGTTTTTGGACTTCTGGAA	32	Bm1_29195	471	449
ATTTCTATTAATTGACTGGAGCT	32	Bm1_29195	539	517
GAAATTCTTGGACCGTAGCGAGA	32	Bm1_28690	61	39
TTCAGTTTTTGGACTTCTGGAAT	32	Bm1_29195	470	448
TTCTATTGTCATACTTGGTTCTG	32	Bm1_30885	114	92
GGAAGATTTACATTAATATTTGAA	32	Bm1_36450	467	444
CGTGACCAATGAGGCTTAGCCGAGG	32	Bm1_49085	1852	1828
GAGACCCGGGTTCGATTCCCGGCCG	32	Bm1_10415	39	15
AGGTGCTAGACCTGTACGGGTGAAAA	32	Bm1_12630	97	72
CATAGAAGGTGCTAGACCTGTACGGG	32	Bm1_12630	103	78
CACCAGGAGTGGAGCCTGCGGCTTAAT	32	Bm1_28695	96	70
AACGTGACCAATGAGGCTTAGCCGAGGT	32	Bm1_49085	1854	1827
ACGTGCAAATCGATCGTCTGACTTTGGTA	32	Bm1_23695	42	14
CCTCGGTAGTATAGTGGTGAGTATCCGCG	32	Bm1_10415	80	52
TGGATCGATGAAGAACGCAGCTAGCTGCGATAAAT	32	Bm1_28700	55	21
GGTGGATCACTTGGCT	31	Bm1_28700	73	58
TATTTTGATCTTCCAG	31	Bm1_45680	488	473
AAGCGTTGGATTGTTCA	31	Bm1_44325	75	59
GTTGCATGCAATAGGGC	31	Bm1_23695	157	141
AAGGAACGGTCTGTTGCT	31	Bm1_22240	218	201
CCCTGGAATCGGTTCAGC	31	Bm1_28705	276	259
GGGTTGTTTGAGATTGCA	31	Bm1_12630	43	26
GAGACTAGGATGCAGTAG	31	Bm1_24675	686	669
GGTTATTCCTTGGAGTCGGG	31	Bm1_12630	60	41
TATATGGAAATGTAGCGTAT	31	Bm1_01155	83	64
TAATGTAGGTAAGGGAAGTC	31	Bm1_01405	171	152
TGCATGCAATAGGGCGGAGG	31	Bm1_23695	155	136
TTCGGTTCCGGGGGAAGTAT	31	Bm1_28695	142	123
AGAAGATACAGGGTCTCCTTT	31	Bm1_47680	1144	1124
CGAGTTCGCGGATTGATTCAA	31	Bm1_21340	238	218
TGATAACTTCATAATTCTCTG	31	Bm1_25405	418	398
GATTTTGATCGTCCTTGTTCTC	31	Bm1_13400	417	396
GGAACAGGCAATGACAGGTGGC	31	Bm1_21340	686	665
GAGATAAAGGTCGCATCTGCGC	31	Bm1_39410	770	749
TCCTTGGAGTCGGGTTGTTTGA	31	Bm1_12630	54	33
TGGATCACTTGGCTCATGGATC	31	Bm1_28700	71	50
TTCTTTTCATCGTGACGATTTG	31	Bm1_36450	253	232
CGGTAGGTTATTCCTTGGAGTCG	31	Bm1_12630	65	43
GTCGGGTTGTTTGAGATTGCAGC	31	Bm1_12630	46	24
GTTACGGTAGGTTATTCCTTGGA	31	Bm1_12630	69	47
GATGAGAATAGCTAGTAATTCTA	31	Bm1_29300	1236	1214
TTCATTTCTATTAATTGACTGGAG	31	Bm1_29195	542	519
CGTAGGTGAACCTGCGGAAGGATCA	31	Bm1_05565	26	2
GGTAGGTTATTCCTTGGAGTCGGGT	31	Bm1_12630	64	40
GGATCGATGAAGAACGCAGCTAGCT	31	Bm1_28700	54	30
ATTCGCCAAGCGTTGGATTGTTCACC	31	Bm1_44325	82	57
GAATAAAGTTGAAGAAATAGTCATCTC	31	Bm1_06865	127	101
GAAGGTGCTAGACCTGTACGGGTGAAA	31	Bm1_12630	99	73
AATGTAGGTAAGGGAAGTCGGCAAATTAT	31	Bm1_28705	122	94
GTGAGTACGGTTTGATCCATGCAGTGTAA	31	Bm1_28705	32	4
ATGACGTCTTGCTTGC	30	Bm1_04945	147	132
ATCATCATCATTTTCC	30	Bm1_57410	813	798
TCATACTTGGTTCTGG	30	Bm1_40115	106	91
ATTCCTTGGAGTCGGGT	30	Bm1_12630	56	40
CAATAGGGAACGTGAGC	30	Bm1_44325	53	37
GAAATGTAGCGTATAGG	30	Bm1_01155	77	61
GCCAGATCGTACCCATA	30	Bm1_01405	231	215
TGTCTTCGTTGCAAAGA	30	Bm1_55140	123	107
CGAATGATGTTTGTAGTT	30	Bm1_30025	190	173
CAGGGATAACTGGCTTGT	30	Bm1_44325	173	156
GATAAGGATTGGCTCTAAG	30	Bm1_01405	127	109
GCCTGTCACGTGCGAGACC	30	Bm1_10415	52	34
GACTGGGCCGGTCGGGCTG	30	Bm1_28705	60	42
TTCGTTGTAACTTTTCGCG	30	Bm1_57105	825	807
GGGTTGTTTGAGATTGCAGC	30	Bm1_12630	43	24
GATCGTCTGACTTTGGTATA	30	Bm1_23695	31	12
TATTACCAAGGAACGGTCTGT	30	Bm1_22240	225	205
TATATGGAAATGTAGCGTATAG	30	Bm1_01155	83	62
TCGGGATAAGGATTGGCTCTAA	30	Bm1_01405	131	110
ACGGGTGAAAAAAGTTACGGTAG	30	Bm1_12630	82	60
AATTTTTGTATTTCTGGAATCGC	30	Bm1_54075	137	115
CACGTGCGAGACCCGGGTTCGAT	30	Bm1_10415	46	24
TTGGACTTCTGGAATTGCTTGTG	30	Bm1_29195	462	440
GTAGGTGAACCTGCGGAAGGATCA	30	Bm1_05565	25	2
AAGTTACGGTAGGTTATTCCTTGGA	30	Bm1_12630	71	47
TGTACGGGTGAAAAAAGTTACGGTA	30	Bm1_12630	85	61
TACGGTAGGTTATTCCTTGGAGTCG	30	Bm1_12630	67	43
TGTGAACCATTTATCATTGATAGAT	30	Bm1_16100	222	198
TGGAAATGTAGCGTATAGGTATAACT	30	Bm1_01155	79	54
GAGAGCTCTTTCATGATTCGGTGGTTG	30	Bm1_25970	36	10
TTGTAGAGCTTTTCCTTTGAGACATGA	30	Bm1_29340	300	274
TTGGAGTCGGGTTGTTTGAGATTGCAGC	30	Bm1_12630	51	24
TGAAATTCTTGGACCGTAGCGAGACGTA	30	Bm1_28690	62	35
ATGAAAGGCGTTGGTTGATATAGACAGCA	30	Bm1_13675	170	142
TCACGTGCGAGACCCGGGTTCGATTCCCG	30	Bm1_10415	47	19
GCGAGACCCGGGTTCGATTCCCGGCCGGGG	30	Bm1_10415	41	12
GGAACGTGAGCTGGGTTTAGACCGTCGTGA	30	Bm1_44325	47	18
GTGCGAGACCCGGGTTCGATTCCCGGCCGGG	30	Bm1_10415	43	13
AGGTTTCCGTAGGTGAACCTGCGGAAGGATCAT	30	Bm1_05565	33	1
GTATATGCTGGGACCC	29	Bm1_23695	129	114
TGCTCCGCCACCAACA	29	Bm1_22520	3348	3333
CTCGGTAGTATAGTGGT	29	Bm1_10415	79	63
CTATGAATTGTAGGATA	29	Bm1_39845	566	550
CTTTTCATTGTGACGAT	29	Bm1_40115	251	235
GAGAACTGGAACAGGCA	29	Bm1_21340	693	677
AGGATTGGCTCTAAGGAC	29	Bm1_01405	123	106
GGGATAACTGGCTTGTGG	29	Bm1_44325	171	154
TTTACTGTAGGGTATTTA	29	Bm1_11205	485	468
AGGGACGGACGGGGGCATT	29	Bm1_28690	100	82
GGTGAACCTGCGGAAGGAT	29	Bm1_05565	22	4
TTCCTTGGAGTCGGGTTGT	29	Bm1_12630	55	37
AGGAACGGACTCCCTGGAAT	29	Bm1_28705	287	268
GCAGCAGGTCTCCAAGGTGA	29	Bm1_01405	211	192
GTTATTCCTTGGAGTCGGGT	29	Bm1_12630	59	40
AGAAGGTGCTAGACCTGTACG	29	Bm1_12630	100	80
GACAGGGATTCCATGAGATGC	29	Bm1_57480	142	122
TGAGTTGTAGAATTGTTTGTT	29	Bm1_00215	937	917
AGGGAAGTCGGCAAATTAGATC	29	Bm1_01405	160	139
GTTGGTTGATATTCGAATTGTT	29	Bm1_02355	47	26
GAGACCCGGGTTCGATTCCCGG	29	Bm1_10415	39	18
GGGCAGAGGAATGGAGAGCTGG	29	Bm1_11615	866	845
ACTGATGTTGTATAATAAGCTGG	29	Bm1_01115	920	898
ATAGGACCAACTTTTGATTGAAC	29	Bm1_36445	464	442
ACAGGGATAACTGGCTTGTGGCA	29	Bm1_44325	174	152
ATATATTCGTTGTAACTTTTCGC	29	Bm1_57105	830	808
GGTAGGTTATTCCTTGGAGTCGG	29	Bm1_12630	64	42
TTCATTTCTATTAATTGACTGGA	29	Bm1_29195	542	520
CTAGTCGATAGAATAATGTAGGTA	29	Bm1_01405	184	161
GAGACCCGGGTTCGATTCCCGGCC	29	Bm1_10415	39	16
CCTGTCACGTGCGAGACCCGGGTTC	29	Bm1_10415	51	27
CGGTAGGTTATTCCTTGGAGTCGGGT	29	Bm1_12630	65	40
GGAGTCGGGTTGTTTGAGATTGCAGCC	29	Bm1_12630	49	23
GAGCGTATATGCTGGGACCCGAAAGAT	29	Bm1_23695	133	107
TGCGAGACCCGGGTTCGATTCCCGGCC	29	Bm1_10415	42	16
AAGTTGAGCAATAACAGGTCTGTGATGC	29	Bm1_25965	55	28
CTGTAATGTGAAGTGAGTACGGTTTGATC	29	Bm1_28705	44	16
TTGGAGTCGGGTTGTTTGAGATTGCAGCC	29	Bm1_12630	51	23
GTGGTGAGTATCCGCG	28	Bm1_10415	67	52
GGGACGGACGGGGGCAT	28	Bm1_28690	99	83
CCACAGGGATAACTGGCT	28	Bm1_44325	176	159
GAGACCCGGGTTCGATTC	28	Bm1_10415	39	22
GGAAGGGCACCACCAGGA	28	Bm1_28695	106	89
TCTAAGGACTGGGCCGGT	28	Bm1_01405	114	97
GCGACGTTGCTTTTTGATC	28	Bm1_44325	137	119
GTCCATAGAAGGTGCTAGAC	28	Bm1_12630	106	87
TTCTATTATCGTTTCGATGG	28	Bm1_13465	822	803
AAGGTGCTAGACCTGTACGGG	28	Bm1_12630	98	78
CACCCAAAGTCCCCTTGAGCG	28	Bm1_01155	35	15
CGCCTGTCACGTGCGAGACCC	28	Bm1_10415	53	33
CGCCAAGCGTTGGATTGTTCA	28	Bm1_44325	79	59
GTTAGATCCAATTGTTGTATT	28	Bm1_23145	86	66
GGGATTTTTTGCAATAAAAACA	28	Bm1_39410	559	538
TTTCATCGTGACGATTTGTTGA	28	Bm1_36450	249	228
CATATCCAGATATTGCTTGTAGA	28	Bm1_29340	316	294
TTCTTTTCATCGTGACGATTTGT	28	Bm1_36450	253	231
ATAACGTGACCAATGAGGCTTAGC	28	Bm1_49085	1856	1833
TCACTTGGCTCATGGATCGATGAA	28	Bm1_28700	67	44
GAATAATGTAGGTAAGGGAAGTCGG	28	Bm1_01405	174	150
GGAGAACGTCAGATATTCCCGGCAT	28	Bm1_18125	55	31
GAGCAAACATTGATTTCCTTCAATC	28	Bm1_47680	1232	1208
CGGAGGCGTGGGTTCGAATCCCACTC	28	Bm1_53495	61	36
GTAATAGAGATCAAAGATTGAATAGC	28	Bm1_07045	239	214
GGTCGGGCTGTAATGTGAAGTGAGTA	28	Bm1_28705	51	26
GTAGAGCGTATATGCTGGGACCCGAAA	28	Bm1_23695	136	110
ATGGAAATGTAGCGTATAGGTATAACTA	28	Bm1_01155	80	53
GTTTCCGTAGGTGAACCTGCGGAAGGATC	28	Bm1_05565	31	3
GTGCGTTTATTGCTGGTTGAAAACTTTCA	28	Bm1_49085	1828	1800
CAAGGCCCGGGTTCGATTCCCGGCAACGGAA	28	Bm1_36940	263	233
TCACGTGCGAGACCCGGGTTCGATTCCCGGC	28	Bm1_10415	47	17
AATAATGTAGGTAAGGGAAGTCGGCAAATTAT	28	Bm1_28705	125	94
GACGGACGGGGGCATT	27	Bm1_28690	97	82
TGGAAATGTAGCGTAT	27	Bm1_01155	79	64
CTTGGAGTCGGGTTGTT	27	Bm1_12630	52	36
GAAATGAAGAGGTGATG	27	Bm1_01895	246	230
GTCGGGTTGTTTGAGAT	27	Bm1_12630	46	30
GACGGACGGGGGCATTC	27	Bm1_28690	97	81
TTGTCGAAAGGGAATAG	27	Bm1_51430	109	93
TTTCTGGAATCGCTTGT	27	Bm1_54075	127	111
ATAACGTGACCAATGAGG	27	Bm1_49085	1856	1839
CGAAAGATGGTGAACTAT	27	Bm1_23695	114	97
GATGAGAATAGCTAGTAA	27	Bm1_29300	1236	1219
TGATCAACGTGTTCAGCA	27	Bm1_38980	166	149
CAAATGAACTCGGAAACAT	27	Bm1_28705	343	325
GAGACGTACGACTGCGAAA	27	Bm1_28690	42	24
TAATGTAGGTAAGGGAAGT	27	Bm1_01405	171	153
AAGGGAAGTCGGCAAATTAT	27	Bm1_28705	113	94
CGAGATTTTGTTTGGCAGAT	27	Bm1_01315	1325	1306
AGGTTATTCCTTGGAGTCGGG	27	Bm1_12630	61	41
GATGAAGACGGATTGTTTCGT	27	Bm1_11205	154	134
GGTGGAAGCAGGAGATAATGC	27	Bm1_18125	509	489
GATATCAGATAGTTTAACTTTT	27	Bm1_07240	587	566
TTGAAAGCTCGCAATAATGTGG	27	Bm1_40115	30	9
AGATAGAACGAAAAGTCGTTGCG	27	Bm1_21005	734	712
ATATCCAGATATTGCTTGTAGAG	27	Bm1_29340	315	293
CCGTAGGTGAACCTGCGGAAGGA	27	Bm1_05565	27	5
CATACTTGGTTCTGGAGATTTGA	27	Bm1_40115	105	83
GATTCAAACGGCGGCGTTTCACC	27	Bm1_55905	832	810
GTAAGATCGTTCTTTTTGTTAGT	27	Bm1_57480	208	186
TCTGATAACTTCATAATTCTCTG	27	Bm1_19165	312	290
TGGACCGTAGCGAGACGTACGAC	27	Bm1_28690	53	31
TCTATTAATTGACTGGAGCTCAT	27	Bm1_29195	536	514
ATAGAAGGTGCTAGACCTGTACGG	27	Bm1_12630	102	79
AGGTTATTCCTTGGAGTCGGGTTG	27	Bm1_12630	61	38
GGAAATATCCGGATGCTCTGGAAT	27	Bm1_11615	45	22
CCACAGGGATAACTGGCTTGTGGCA	27	Bm1_44325	176	152
GTAGAATTCAATAACACATCGATGA	27	Bm1_19650	165	141
TGAACTCGGAAACATTGAGGAAAGC	27	Bm1_28705	339	315
CAAAAGTCGTAACAAGGTTTCCGTAG	27	Bm1_05565	47	22
TCGATAGAATAATGTAGGTAAGGGAA	27	Bm1_01405	180	155
CTCGGTAGTATAGTGGTGAGTATCCGC	27	Bm1_10415	79	53
TCTTCGGAGGCGTGGGTTCGAATCCCA	27	Bm1_53495	65	39
GGTAGGTTATTCCTTGGAGTCGGGTTGT	27	Bm1_12630	64	37
GCTCATGGATCGATGAAGAACGCAGCTA	27	Bm1_28700	60	33
TTAGCGGTGGATCACTTGGCTCATGGAT	27	Bm1_28700	78	51
TCATACTTGGTTCTGGAGATTTGATCTC	27	Bm1_40115	106	79
TCCTTGGAGTCGGGTTGTTTGAGATTGCAG	27	Bm1_12630	54	25
AATCGATCGTCTGACT	26	Bm1_23695	35	20
ACTTGGTTCTGGAGATT	26	Bm1_40115	102	86
GACCCAATGGATCGTAT	26	Bm1_39845	590	574
TGGTTAAGGAACGGACTC	26	Bm1_28705	293	276
CCTGTCACGTGCGAGACCC	26	Bm1_10415	51	33
GGTTGATATTCGAATTGTT	26	Bm1_02355	44	26
TGTCACGTGCGAGACCCGG	26	Bm1_10415	49	31
ATTCCTTGGAGTCGGGTTGT	26	Bm1_12630	56	37
ATTCTTGGACCGTAGCGAGA	26	Bm1_28690	58	39
CTCGGTAGTATAGTGGTGAG	26	Bm1_10415	79	60
GAGACCCGGGTTCGATTCCC	26	Bm1_10415	39	20
GGGATGAAGAGGTGATGCGCA	26	Bm1_21525	407	387
GGATAGAGGCATTCATAGCTT	26	Bm1_35255	131	111
CTTGGAGTCGGGTTGTTTGAGA	26	Bm1_12630	52	31
GCTCATGGATCGATGAAGAACG	26	Bm1_28700	60	39
TGCGAAGCAGAATTCGCCAAGC	26	Bm1_44325	93	72
ATCGATCTGCTGTAATTGTATGG	26	Bm1_35250	86	64
TTTAAGAAGACTGACTAACCTTT	26	Bm1_40115	63	41
TGGGATTGTGTCGTGGTCTTGGC	26	Bm1_53695	955	933
GCAGCTAGCTGCGATAAATAGTGC	26	Bm1_28700	39	16
GGATCGATGAAGAACGCAGCTAGC	26	Bm1_28700	54	31
TATAACTGAAGAAATTGTCCGTGG	26	Bm1_25915	471	448
TTGTAGAGCTTTTCCTTTGAGACA	26	Bm1_29340	300	277
TCCTTTGCCGGTTGAAAGCTCGCA	26	Bm1_40115	41	18
ACGAAAGTCAGAGGTTCGAAGGCGA	26	Bm1_11025	281	257
GTAAGGGAAGTCGGCAAATTAGATC	26	Bm1_01405	163	139
TTCCTTGGAGTCGGGTTGTTTGAGA	26	Bm1_12630	55	31
GGTTATTCCTTGGAGTCGGGTTGTTT	26	Bm1_12630	60	35
GCGATAACGTGACCAATGAGGCTTAG	26	Bm1_49085	1859	1834
GGTAGGTTATTCCTTGGAGTCGGGTTG	26	Bm1_12630	64	38
TGGCTCATGGATCGATGAAGAACGCAGC	26	Bm1_28700	62	35
GTTTGAGATTGCAGCCCAAAGAGGGTGGTA	26	Bm1_12630	38	9
AAGGCCCGGGTTCGATTCCCGGCAACGGAAT	26	Bm1_36940	262	232
ATAACGTGACCAATGAGGCTTAGCCGAGGTG	26	Bm1_49085	1856	1826
TGGAAATGTAGCGTATAGGTATAACTATCCG	26	Bm1_01155	79	49
CACGTGCGAGACCCGGGTTCGATTCCCGGCCGGG	26	Bm1_10415	46	13
AAGGACTGGGCCGGTC	25	Bm1_01405	111	96
GGGATAAGGATTGGCT	25	Bm1_01405	129	114
GGCGCTGTGGGATGAA	25	Bm1_13675	231	216
CGCAAATGAACTCGGAA	25	Bm1_28705	345	329
GCAAAATTTTTCCGTTT	25	Bm1_52865	137	121
GTGGGATGAACCAAACGT	25	Bm1_13675	225	208
GCAGGACGGTGGCCATGGA	25	Bm1_13675	144	126
TGCGAGACCCGGGTTCGAT	25	Bm1_10415	42	24
TGAGATTGCAGCCCAAAGA	25	Bm1_12630	35	17
TCTTGGACCGTAGCGAGACG	25	Bm1_28690	56	37
GTATAACTATCCGTAACATAT	25	Bm1_01155	61	41
AGGTTTCCGTAGGTGAACCTGC	25	Bm1_05565	33	12
ATCATCATCATTTTCGGGCAGA	25	Bm1_21340	150	129
CACGTGCGAGACCCGGGTTCGA	25	Bm1_10415	46	25
GTGGGATGAACCAAACGTTGAG	25	Bm1_13675	225	204
GGAACGTTGATCGTGTTAGCGG	25	Bm1_28545	2000	1979
GGAGTGGAGCCTGCGGCTTAAT	25	Bm1_28695	91	70
GTGACGATTTGTTGAGTATATG	25	Bm1_40115	242	221
GGAGGAGGATGGAGAACTGGGA	25	Bm1_56425	129	108
TATTAATTGACTGGAGCTCATT	25	Bm1_29195	534	513
ATCATCATCATCATTTTCGGGCA	25	Bm1_21340	153	131
ATTGACTGGAGCTCATTGTATAG	25	Bm1_29195	529	507
CCACCAATAGGGAACGTGAGCTG	25	Bm1_44325	57	35
GAAGAGACTGGAGAGATGGGGCA	25	Bm1_53120	866	844
TACGGGTGAAAAAAGTTACGGTA	25	Bm1_12630	83	61
TCTGGAACGTTGATCGTGTTAGC	25	Bm1_28545	2003	1981
TTCATTTCGTTTAATTGATTGGA	25	Bm1_29340	432	410
TATATTCGTTGTAACTTTTCGCG	25	Bm1_57105	829	807
ATTCCTTGGAGTCGGGTTGTTTGA	25	Bm1_12630	56	33
AATCGATCGTCTGACTTTGGTATA	25	Bm1_23695	35	12
CGGTTCAGCCGGAGATAGGGATGT	25	Bm1_28705	267	244
TTGACTGGAGCTCATTGTATAGTA	25	Bm1_29195	528	505
GTGGCGTAAACGTAGGAAATGGCGG	25	Bm1_06195	79	55
TAAGGATTGGCTCTAAGGACTGGGC	25	Bm1_01405	125	101
GTTGAATTCTTTCCACAGACGCATTG	25	Bm1_33970	456	431
TCGGGATAAGGATTGGCTCTAAGGACT	25	Bm1_01405	131	105
GCGAAGCAGAATTCGCCAAGCGTTGGAT	25	Bm1_44325	92	65
TTTTTGGTAAGCAGAACTGGCGCTGTGG	25	Bm1_13675	249	222
AAGGCCCGGGTTCGATTCCCGGCAACGGA	25	Bm1_36940	262	234
GGTTAAGGAACGGACTCCCTGGAATCGGT	25	Bm1_28705	292	264
CACGTGCGAGACCCGGGTTCGATTCCCGGC	25	Bm1_10415	46	17
CGATAACGTGACCAATGAGGCTTAGCCGAG	25	Bm1_49085	1858	1829
AGCACTTGATGGATGC	24	Bm1_48470	5001	4986
AGCAGAGGCCACACAC	24	Bm1_53865	381	366
GGATAAAATCGGTAGT	24	Bm1_03055	696	681
TGGACCGTAGCGAGAC	24	Bm1_28690	53	38
AATTGTCGGAACAGGCA	24	Bm1_18125	723	707
TGCGAGACCCGGGTTCG	24	Bm1_10415	42	26
TGTTGCATGCAATAGGG	24	Bm1_23695	158	142
CTTGGAGTCGGGTTGTTT	24	Bm1_12630	52	35
GTATAACTATCCGTAACA	24	Bm1_01155	61	44
GAGGTGAAATTCTTGGAC	24	Bm1_28690	66	49
AATAGTGCGAATTGCAGAC	24	Bm1_28700	23	5
ATAGGGAACGTGAGCTGGG	24	Bm1_44325	51	33
TTCGGGATAAGGATTGGCT	24	Bm1_01405	132	114
CGATGAAGAACGCAGCTAGC	24	Bm1_28700	50	31
GATAGAACGAAAAGTCGTTG	24	Bm1_21005	733	714
GGCTCATGGATCGATGAAGA	24	Bm1_28700	61	42
GCAGCAGGTCTCCAAGGTGAA	24	Bm1_01405	211	191
GCGTTCCGTCGGCGGTAAATA	24	Bm1_28695	198	178
CCCGGGTTCGATTCCCGGCCGG	24	Bm1_10415	35	14
GGGTTCGATTCCCGGCCGGGGA	24	Bm1_10415	32	11
GGTGCTAGACCTGTACGGGTGA	24	Bm1_12630	96	75
GATTAAGAGAAGTGATGACCAC	24	Bm1_24675	796	775
AACCTGACATAGTTGTTCTCCGG	24	Bm1_25915	507	485
CGGGCTGTAATGTGAAGTGAGTA	24	Bm1_28705	48	26
CTTTAAGAAGACTGACTAACCTT	24	Bm1_40115	64	42
GAGCTCTTTCATGATTCGGTGGT	24	Bm1_25970	34	12
GATGGACCAGGTCCTGAGACGCA	24	Bm1_28685	163	141
GGAGATTTAGTCGATGAGCTAGC	24	Bm1_39410	799	777
GTAGCTTGAACAATTATACTGGC	24	Bm1_47680	29	7
GTAGAAGTTGTTACAAATCGCGG	24	Bm1_57480	410	388
TACACCCAAAGTCCCCTTGAGCG	24	Bm1_01155	37	15
TTCCTTGGAGTCGGGTTGTTTGA	24	Bm1_12630	55	33
TATAAGAGATAGAACGAAAAGTC	24	Bm1_21005	740	718
TGTAGATTTAATATTGATTTGAG	24	Bm1_26010	111	89
TTTGGACTTCTGGAATTGCTTGT	24	Bm1_29195	463	441
TCTGTTTGTGACTGCGAAATGAT	24	Bm1_35255	274	252
TCATCGTGACGATTTGTTGAGTA	24	Bm1_36450	247	225
ACTAATAATGAATGGAGAACTGGA	24	Bm1_13105	752	729
GGGTTCGAATCCCACTCTCGTCAA	24	Bm1_53495	52	29
TTTGAGAGTGGGATAAATCTGGCA	24	Bm1_11205	1200	1177
CACTTGGCTCATGGATCGATGAAGA	24	Bm1_28700	66	42
AGTAATGTCGTTTTCCTTTGAGGCAT	24	Bm1_29195	508	483
CGATAACGTGACCAATGAGGCTTAGC	24	Bm1_49085	1858	1833
GCCCTTAGATGTCCAGGGCTGCACGC	24	Bm1_25965	29	4
ACGTGCGAGACCCGGGTTCGATTCCCG	24	Bm1_10415	45	19
CGGAGGTAGAGCGTATATGCTGGGACCC	24	Bm1_23695	141	114
CTCATGGATCGATGAAGAACGCAGCTAG	24	Bm1_28700	59	32
GCAAAAGTCGTAACAAGGTTTCCGTAGG	24	Bm1_05565	48	21
TTCGCCAAGCGTTGGATTGTTCACCCAC	24	Bm1_44325	81	54
ATATGGAAATGTAGCGTATAGGTATAACT	24	Bm1_01155	82	54
TGGGAAGCAGCTTTGTATAATTCTGGATC	24	Bm1_29180	589	561
ACGTGCGAGACCCGGGTTCGATTCCCGGCC	24	Bm1_10415	45	16
ATGGATCGATGAAGAACGCAGCTAGCTGCGA	24	Bm1_28700	56	26
AAATCAATATCTGTAT	23	Bm1_34120	2390	2375
GATGAAGAGGTGATGC	23	Bm1_21525	405	390
AAATCGCCAATACTATC	23	Bm1_45015	1460	1444
GGTTGTTTGAGATTGCA	23	Bm1_12630	42	26
GAGAGCTCTTTCATGAT	23	Bm1_25970	36	20
AGCAGGACGGTGGCCATG	23	Bm1_13675	145	128
CTTTCATGATTCGGTGGT	23	Bm1_25970	29	12
GACCGTAGCGAGACGTAC	23	Bm1_28690	51	34
GCGGTGGATCACTTGGCT	23	Bm1_28700	75	58
TTTTTCGGTTCCGGGGGA	23	Bm1_28695	145	128
TTTGAATTATGTTGTAGA	23	Bm1_36445	776	759
TTTCACGTTCAACACGAT	23	Bm1_38030	601	584
CGGTTCCGGGGGAAGTATG	23	Bm1_28695	140	122
GAGCGTATATGCTGGGACC	23	Bm1_23695	133	115
GATATTTTCAATTGTTGAT	23	Bm1_36440	2415	2397
TCTAAGGACTGGGCCGGTC	23	Bm1_01405	114	96
TTGTGACTGCGAAATGATG	23	Bm1_11185	857	839
TAGCGCGGCACTTATTTAC	23	Bm1_22240	322	304
GGAAATGTAGCGTATAGGTAT	23	Bm1_01155	78	58
GGAATGAAGAGGTGACGAGCA	23	Bm1_03330	707	687
AAATTTCGTGATTGTGATGGCT	23	Bm1_03055	812	791
ACGGGTGAAAAAAGTTACGGTA	23	Bm1_12630	82	61
CCTCTTTATGGGACTGAAGTCG	23	Bm1_55140	373	352
GATAAGGATTGGCTCTAAGGAC	23	Bm1_01405	127	106
GATTGATGGAACGTTTCTATCT	23	Bm1_09995	239	218
TGTGAACCATTTATCGTTGATA	23	Bm1_40120	87	66
TTTGTTGAGTATATGTGAACCA	23	Bm1_40120	100	79
AGAGGTGAAATTCTTGGACCGTA	23	Bm1_28690	67	45
AATGTCGTTTTCCTTTGAGGCAT	23	Bm1_29195	505	483
GACAGCAGGACGGTGGCCATGGA	23	Bm1_13675	148	126
GGCAGCTTCGTCGAGTGAGGAAT	23	Bm1_56425	99	77
GAGCAATGCGAGATTTTGCAAAA	23	Bm1_57480	538	516
TGTTGGTTGATATTCGAATTGTT	23	Bm1_02355	48	26
TCGGTAGTATAGTGGTGAGTATC	23	Bm1_10415	78	56
GGGTTTAGACCGTCGTGAGACAGG	23	Bm1_44325	35	12
AGGTTATTCCTTGGAGTCGGGTTGT	23	Bm1_12630	61	37
AGGTGCTAGACCTGTACGGGTGAAA	23	Bm1_12630	97	73
ACCGGGCACTTTGCATTCATAGAAT	23	Bm1_35265	726	702
GTGGTGAGTATCCGCGCCTGTCACG	23	Bm1_10415	67	43
ACCCGGGTTCGATTCCCGGCCGGGGA	23	Bm1_10415	36	11
ATTCCTTGGAGTCGGGTTGTTTGAGA	23	Bm1_12630	56	31
ATTCCTTGGAGTCGGGTTGTTTGAGAT	23	Bm1_12630	56	30
GCATGAAGTTGAGCAATAACAGGTCTG	23	Bm1_25965	60	34
GCCAAGCGTTGGATTGTTCACCCACCA	23	Bm1_44325	78	52
GAGGCGTGGGTTCGAATCCCACTCTCG	23	Bm1_53495	59	33
TGGATCGATGAAGAACGCAGCTAGCTG	23	Bm1_28700	55	29
GAACTGGCGCTGTGGGATGAACCAAACG	23	Bm1_13675	236	209
GGGGCATTCGTATCGCTGCGTGAGAGGT	23	Bm1_28690	89	62
TAGAAGGTGCTAGACCTGTACGGGTGAAAA	23	Bm1_12630	101	72
TAGCGGTGGATCACTTGGCTCATGGATCGA	23	Bm1_28700	77	48
AACGAAAGTCAGAGGTTCGAAGGCGATCAGAT	23	Bm1_11025	282	251
GGATCGATGAAGAACGCAGCTAGCTGCGATAA	23	Bm1_28700	54	23
CCTGTCACGTGCGAGACCCGGGTTCGATTCCCG	23	Bm1_10415	51	19
AAGGAACGGTCTGTTG	22	Bm1_22240	218	203
AAAGATGGTGAACTAT	22	Bm1_23695	112	97
AAATCGATCGTCTGAC	22	Bm1_23695	36	21
CTTGGAGTCGGGTTGT	22	Bm1_12630	52	37
CATTCGTATCGCTGCG	22	Bm1_28690	85	70
TTATTTGCTACTTTTG	22	Bm1_50740	747	732
GTGAGGATTGAAAGATT	22	Bm1_34670	1340	1324
TATATGGAAATGTAGCG	22	Bm1_01155	83	67
ATGTAGGTAAGGGAAGTC	22	Bm1_01405	169	152
CATAGAAGGTGCTAGACC	22	Bm1_12630	103	86
CGGAGGTAGAGCGTATAT	22	Bm1_23695	141	124
GGAACGGACTCCCTGGAA	22	Bm1_28705	286	269
CAACTAGCGTTCCGTCGGC	22	Bm1_25970	205	187
GGTGGATCACTTGGCTCAT	22	Bm1_28700	73	55
AGGATTGGCTCTAAGGACTG	22	Bm1_01405	123	104
ATAATGTAGGTAAGGGAAGT	22	Bm1_01405	172	153
CGAGATGGCCGAGCGGTCTA	22	Bm1_53495	109	90
GTGAGTATCCGCGCCTGTCA	22	Bm1_10415	64	45
GAGTGGAGCCTGCGGCTTAA	22	Bm1_28695	90	71
GCTGGTTGAAAACTTTCACC	22	Bm1_49085	1817	1798
TGAAGAACGCAGCTAGCTGC	22	Bm1_28700	47	28
AGGTGAACCTGCGGAAGGATC	22	Bm1_05565	23	3
GAGGAATGGAGAGCTGGGACA	22	Bm1_11615	861	841
GATTCTGATCGTCCTCGTTCGC	22	Bm1_26240	417	396
GGCATTCAGCAGGCTATCACGC	22	Bm1_27210	141	120
GTAATGTCGTTTTCCTTTGAGG	22	Bm1_29195	507	486
GTAGTTGTAGATTTAATATTGA	22	Bm1_29340	704	683
GATTCAAACGGCGGCGTTTCAC	22	Bm1_55905	832	811
TGAGAGTTGCTTTAAGTTTTGG	22	Bm1_24265	42	21
AGAATAATGTAGGTAAGGGAAGT	22	Bm1_01405	175	153
GAAGACATCGTTTCATGCGACAA	22	Bm1_25915	700	678
GGAATCGCTTGTGTGTGGACTGC	22	Bm1_54075	122	100
GAGAACTGGGACAGGCAGCGGCA	22	Bm1_56425	118	96
TGGAACGTTGATCGTGTTAGCGG	22	Bm1_28545	2001	1979
TTCCTTTGAGGCATGAGTACAAA	22	Bm1_29195	496	474
TGTAGAGCTTTTCCTTTGAGACA	22	Bm1_29340	299	277
ACGGTAGGTTATTCCTTGGAGTCG	22	Bm1_12630	66	43
AGGTGCTAGACCTGTACGGGTGAA	22	Bm1_12630	97	74
AAATTTCGATATTTGAGTGTTCGA	22	Bm1_16100	709	686
ACTTGGCTCATGGATCGATGAAGA	22	Bm1_28700	65	42
ATGTCGTTTTCCTTTGAGGCATGA	22	Bm1_29195	504	481
CCTTGGAGTCGGGTTGTTTGAGAT	22	Bm1_12630	53	30
GTAACTTCGGGATAAGGATTGGCT	22	Bm1_01405	137	114
GAAAACTCACCTGGCCCGGACACC	22	Bm1_28695	55	32
TACGCATAATTGGATTCCTCGAAG	22	Bm1_29195	84	61
TATTGTCATACTTGGTTCTGGAGAT	22	Bm1_40115	111	87
AGAGCTCTTTCATGATTCGGTGGTTG	22	Bm1_25970	35	10
CCGTAACATATTTTTACACCCAAAGT	22	Bm1_01155	51	26
CGTTTATTGCTGGTTGAAAACTTTCA	22	Bm1_49085	1825	1800
TAACTTCGGGATAAGGATTGGCTCTA	22	Bm1_01405	136	111
TTCCGTAGGTGAACCTGCGGAAGGATC	22	Bm1_05565	29	3
AGTTTTTCGGTTCCGGGGGAAGTATGGT	22	Bm1_28695	147	120
GTTAAGGAACGGACTCCCTGGAATCGGTT	22	Bm1_28705	291	263
CCGTAACTTCGGGATAAGGATTGGCTCTAA	22	Bm1_01405	139	110
CGTGCGAGACCCGGGTTCGATTCCCGGCCGG	22	Bm1_10415	44	14
GGAGGCGTGGGTTCGAATCCCACTCTCGTCA	22	Bm1_53495	60	30
AATTCTGTTTGCTGAA	21	Bm1_28720	1984	1969
CGGTCTAAGGCGCTGG	21	Bm1_53495	96	81
GTCCAGGGCTGCACGC	21	Bm1_25965	19	4
GCTCATGGATCGATGA	21	Bm1_28700	60	45
TGTTTGAGATTGCAGC	21	Bm1_12630	39	24
TTGGACCGTAGCGAGA	21	Bm1_28690	54	39
ACGGACTCCCTGGAATC	21	Bm1_28705	283	267
AAGAGGGACGGACGGAT	21	Bm1_57615	127	111
GCTCAGTCGGTAGAGCA	21	Bm1_54275	96	80
TATCCGCGCCTGTCACG	21	Bm1_10415	59	43
TTCCGCTCATGAGACCC	21	Bm1_13675	188	172
AGCGAGACGTACGACTGC	21	Bm1_28690	45	28
GAGGAAACTCTGGTGAAA	21	Bm1_23695	76	59
GGTGGATCACTTGGCTCA	21	Bm1_28700	73	56
TTTGGTATAGGGGCGAAA	21	Bm1_23695	20	3
TAAGAGATCTGAAAGCCT	21	Bm1_57475	283	266
AAATTGTCCGTGGTGCAGA	21	Bm1_25915	460	442
CTTCGATGTCGGCTCTTCC	21	Bm1_44325	118	100
GAGACCCGGGTTCGATTCC	21	Bm1_10415	39	21
GTATAGTGGTGAGTATCCG	21	Bm1_10415	72	54
GGAACAGGCAGCGACAGGT	21	Bm1_18125	716	698
GCAATAGGGCGGAGGTAGA	21	Bm1_23695	150	132
GGATAACTGGCTTGTGGCA	21	Bm1_44325	170	152
TCTATTATCGTTTCGATGG	21	Bm1_13465	821	803
TATTGCTTGTAGAGCCTTT	21	Bm1_40120	495	477
ATGAACTCGGAAACATTGAG	21	Bm1_28705	340	321
GCCAAGCGTTGGATTGTTCA	21	Bm1_44325	78	59
TCCTTGGAGTCGGGTTGTTT	21	Bm1_12630	54	35
TAGCGGTGGATCACTTGGCT	21	Bm1_28700	77	58
TGCGAATCGTCCTCGTTCGT	21	Bm1_53120	427	408
ATGAAGAACGCAGCTAGCTGC	21	Bm1_28700	48	28
ACGTGACCAATGAGGCTTAGC	21	Bm1_49085	1853	1833
GGGAAGTCGGCAAATTAGATC	21	Bm1_01405	159	139
GGTGAACCTGCGGAAGGATCA	21	Bm1_05565	22	2
GGAACAGAGGTTGTTAAGGCT	21	Bm1_11205	1106	1086
GAGGGACGGACGGGGGCATTC	21	Bm1_28690	101	81
GGCAGCAGAAGATAATGCCCA	21	Bm1_55905	713	693
TTTTTGGACTTCTGGAATTGC	21	Bm1_29195	465	445
ATCGATGAAGAACGCAGCTAGC	21	Bm1_28700	52	31
AATAATTCAGTTTTTGGACTTC	21	Bm1_29195	475	454
GACAGATTGAGAGCTCTTTCAT	21	Bm1_28695	22	1
GATTGTTATTGCAGAAGATACA	21	Bm1_47680	1156	1135
GATTCAACCGGTTCTACGATGC	21	Bm1_53120	389	368
TATGGAAATGTAGCGTATAGGT	21	Bm1_01155	81	60
TTATAACTGAAGAAATTGTCCG	21	Bm1_25915	472	451
CTTGGCTCATGGATCGATGAAGA	21	Bm1_28700	64	42
CGGAGGCGTGGGTTCGAATCCCA	21	Bm1_53495	61	39
TGCGAGACCCGGGTTCGATTCCC	21	Bm1_10415	42	20
TGGAAATCAATTGTTGGACTTCC	21	Bm1_11205	1787	1765
TGTTTGTGACTGCGAAATGATGA	21	Bm1_35255	272	250
AATAATGAATGGAGAACTGGAGCA	21	Bm1_13105	749	726
CAAGTGGGCCATTTTTGGTAAGCA	21	Bm1_04945	92	69
GATCAATTGGAAGAAGAAGCAGAA	21	Bm1_28095	42	19
GGAGAACTGGGACAGGCAGCGGCA	21	Bm1_56425	119	96
TTAAGGAACGGACTCCCTGGAATC	21	Bm1_28705	290	267
CTATATGGAAATGTAGCGTATAGGTAT	21	Bm1_01155	84	58
GGCTCATGGATCGATGAAGAACGCAGC	21	Bm1_28700	61	35
GCGATAACGTGACCAATGAGGCTTAGC	21	Bm1_49085	1859	1833
AAAGCTGAAACTTAAAGAAATTGACGGA	21	Bm1_25970	117	90
TGGAGTCGGGTTGTTTGAGATTGCAGCC	21	Bm1_12630	50	23
AGTCAGAGGTTCGAAGGCGATCAGATACC	21	Bm1_11025	276	248
ATAACGTGACCAATGAGGCTTAGCCGAGG	21	Bm1_49085	1856	1828
GTGCGAGACCCGGGTTCGATTCCCGGCCG	21	Bm1_10415	43	15
GCAGAACTGGCGCTGTGGGATGAACCAAA	21	Bm1_13675	239	211
GGCGAGATGGCCGAGCGGTCTAAGGCGCT	21	Bm1_53495	111	83
ACGATACCAACTAGCGTTCCGTCGGCGGTA	21	Bm1_25970	212	183
AGAACTGGCGCTGTGG	20	Bm1_13675	237	222
ATATTTTAGAGGTTTC	20	Bm1_38855	624	609
CGTGCGAGACCCGGGT	20	Bm1_10415	44	29
CAATATCGTAGAATTC	20	Bm1_47935	4690	4675
CTGTGGGATGAACCAT	20	Bm1_51965	16	1
GGACGGACGGGGGCAT	20	Bm1_28690	98	83
GAGACCCGGGTTCGATT	20	Bm1_10415	39	23
GATTCCCGGCCGGGGAG	20	Bm1_10415	26	10
GTTCGAATCCCACTCTC	20	Bm1_53495	50	34
GATGCCCTTAGATGTCCA	20	Bm1_25965	32	15
GTGGATCACTTGGCTCAT	20	Bm1_28700	72	55
TGGACCGTAGCGAGACGT	20	Bm1_28690	53	36
ATTTAGTCGATGAGCTAGC	20	Bm1_39410	795	777
GATGAAGAACGCAGCTAGC	20	Bm1_28700	49	31
TGCATGCAATAGGGCGGAG	20	Bm1_23695	155	137
TTCGGTGGTTGGTGGTGCA	20	Bm1_25970	20	2
TGACGGAAGGGCACCACCA	20	Bm1_25970	96	78
TGACAGATTGAGAGCTCTT	20	Bm1_28695	23	5
AGAAGATACAGGGTCTCCTT	20	Bm1_47680	1144	1125
AAGACTTGTACGGCCTATGC	20	Bm1_56665	90	71
CTTGGAGTCGGGTTGTTTGA	20	Bm1_12630	52	33
TGCTTGTGTGTGGACTGTTG	20	Bm1_29195	447	428
GAGTATGACGTCTTGCTTGCT	20	Bm1_04945	151	131
GATGAAGAACGCAGCTAGCTG	20	Bm1_28700	49	29
GATGGAGAACTGGGACAGGCA	20	Bm1_56425	122	102
TGGACCGTAGCGAGACGTACG	20	Bm1_28690	53	33
AGTTACGGTAGGTTATTCCTTG	20	Bm1_12630	70	49
GATAAAAGGTTGACCATGTGTC	20	Bm1_07320	147	126
GAAAGTAGGGAGCGATAAATGA	20	Bm1_29340	174	153
GAGATGTCTTCGTTGCAAAGAT	20	Bm1_55140	127	106
GCTTGAAGCATCGGTAAATACA	20	Bm1_55145	84	63
GGAGAACATCGAATATTCCCGG	20	Bm1_55905	55	34
GAGGATGGAGAACTGGGACAGG	20	Bm1_56425	125	104
TTGACTGGAGCTCATTGTATAG	20	Bm1_29195	528	507
AGGTATAACTATCCGTAACATAT	20	Bm1_01155	63	41
ATAACTGAAGAAATTGTCCGTGG	20	Bm1_25915	470	448
CTATTAATTGACTGGAGCTCATT	20	Bm1_29195	535	513
GTTGTTTGAGATTGCAGCCCAAA	20	Bm1_12630	41	19
GGAAGCAGGAGATAATGCCCACA	20	Bm1_18125	506	484
GGAAATATGAATGGTCAACGTTC	20	Bm1_24675	931	909
TTTCTTCTATTGTCATACTTGGT	20	Bm1_30885	118	96
AAATTTCGTGATTGTGATGGCTTA	20	Bm1_03055	812	789
CATAGAAGGTGCTAGACCTGTACG	20	Bm1_12630	103	80
GAATCCTGACTTTAGTTGCTGAAT	20	Bm1_03180	33	10
TTACACCCAAAGTCCCCTTGAGCG	20	Bm1_01155	38	15
TCACGTGCGAGACCCGGGTTCGAT	20	Bm1_10415	47	24
TGGATCGATGAAGAACGCAGCTAG	20	Bm1_28700	55	32
TCGATGAAGAACGCAGCTAGCTGC	20	Bm1_28700	51	28
TAATTGGATTCCTCGAAGTTTATC	20	Bm1_29195	78	55
TCATACTTGGTTCTGGAGATTTGA	20	Bm1_40115	106	83
TTTGTTGAGTATATGTGAACCATT	20	Bm1_40120	100	77
ATAATGTAGGTAAGGGAAGTCGGCA	20	Bm1_01405	172	148
CGAGACCCGGGTTCGATTCCCGGCC	20	Bm1_10415	40	16
GTTCTATTTGAAATTGTTGGCGTAG	20	Bm1_53600	518	494
TCTGTTTGTGACTGCGAAATGATGA	20	Bm1_35255	274	250
AGCGGTGGATCACTTGGCTCATGGAT	20	Bm1_28700	76	51
CGGGCTGTAATGTGAAGTGAGTACGG	20	Bm1_28705	48	23
CGTGGGTTCGAATCCCACTCTCGTCA	20	Bm1_53495	55	30
TATGTGATCTATATATATATATATAT	20	Bm1_03040	67	42
AGAAGGTGCTAGACCTGTACGGGTGAA	20	Bm1_12630	100	74
CTTTGGTATAGGGGCGAAAGACTAATC	20	Bm1_01160	34	8
GACCCGGGTTCGATTCCCGGCCGGGGA	20	Bm1_10415	37	11
CCGCAAGGCCCGGGTTCGATTCCCGGCA	20	Bm1_36940	266	239
GTCCATAGAAGGTGCTAGACCTGTACGG	20	Bm1_12630	106	79
ACGGTAGGTTATTCCTTGGAGTCGGGTTG	20	Bm1_12630	66	38
TAGAAGGTGCTAGACCTGTACGGGTGAAA	20	Bm1_12630	101	73
AGCGTTCCGTCGGCGGTAAATACGCCTTGA	20	Bm1_28695	199	170
AAGGACTGGGCCGGTCGGGCTGTAATGTGA	20	Bm1_28705	63	34
AAGGCCCGGGTTCGATTCCCGGCAACGGAA	20	Bm1_36940	262	233
CACCGTGAGGATTGACAGATTGAGAGCTCT	20	Bm1_28695	35	6
ACAATGTAGATAAGGG	19	Bm1_35110	614	599
ATGCAGTTACCACTGG	19	Bm1_35820	320	305
CATCTCTATCTCGTGG	19	Bm1_46020	382	367
GTCGGGTTGTTTGAGA	19	Bm1_12630	46	31
GTTTGAGATTGCAGCC	19	Bm1_12630	38	23
GGTGGTTGGTGGTGCA	19	Bm1_25970	17	2
TTGTTTGAGATTGCAG	19	Bm1_12630	40	25
TCTCGAATTTCCTCCT	19	Bm1_56005	428	413
ACTCCCTGGAATCGGTT	19	Bm1_28705	279	263
ATATTTTGATCTTCCAG	19	Bm1_45680	489	473
CCTGTCACGTGCGAGAC	19	Bm1_10415	51	35
TCCTTGGAGTCGGGTTG	19	Bm1_12630	54	38
TTGGCTCATGGATCGAT	19	Bm1_28700	63	47
ATAGTGCGAATTGCAGAC	19	Bm1_28700	22	5
GATTTAGCTGGTTCTTTT	19	Bm1_06860	235	218
TAATGTAGGTAAGGGAAG	19	Bm1_01405	171	154
TAAGAGGGACGGACGGGG	19	Bm1_28690	104	87
TATTGCTTGTAGAGCCTT	19	Bm1_40120	495	478
ACCCAATGGATCGTATTGA	19	Bm1_39845	589	571
GTGGCCATGGAAGTTGGAA	19	Bm1_13675	136	118
GAGATTTTGTTTGGCAGAT	19	Bm1_57105	763	745
AGGAACGGTCTGTTGCTTGG	19	Bm1_22240	217	198
CTTCGGGATAAGGATTGGCT	19	Bm1_01405	133	114
CTGTCACGTGCGAGACCCGG	19	Bm1_10415	50	31
CTTCTTTTCATTGTGACGAT	19	Bm1_40115	254	235
GGTAAGGGAAGTCGGCAAAT	19	Bm1_01405	164	145
GGGGAAGTATGGTTGCAAAG	19	Bm1_28695	132	113
ATGCAATAGGGCGGAGGTAGA	19	Bm1_23695	152	132
GCGGTGGATCACTTGGCTCAT	19	Bm1_28700	75	55
TATGTAGCATTTTTGTGAATA	19	Bm1_36440	1457	1437
TTTGATCCTTCGATGTCGGCT	19	Bm1_44325	125	105
ATAATGTAGGTAAGGGAAGTCG	19	Bm1_01405	172	151
AAGGAACGGACTCCCTGGAATC	19	Bm1_28705	288	267
GATGTATTTGGTCGGAAGAGGA	19	Bm1_01820	81	60
GGAGAAATTTTCTTTGTATAGC	19	Bm1_11205	1946	1925
GATAGAGGACGGAGAACTGGAA	19	Bm1_21340	704	683
TGAGGACATTCGTGAATTGGGA	19	Bm1_11205	1965	1944
TGGATTAGTTGGGTTGAACACA	19	Bm1_11205	1479	1458
ATCGATCGTCTGACTTTGGTATA	19	Bm1_23695	34	12
AGATATTGCTTGTAGAGCTTTTC	19	Bm1_29340	309	287
CCGGTTGTTTTCTTTGTTATAAC	19	Bm1_25915	488	466
CCACAAGATCCAATCTGCGGCGC	19	Bm1_28205	823	801
CAGTTTTTGGACTTCTGGAATTG	19	Bm1_29195	468	446
CCTCTTTATGGGACTGAAGTCGT	19	Bm1_55140	373	351
GACGAGTTCGCGGATTGATTCAA	19	Bm1_21340	240	218
GGGTTCGAATCCCACTCTCGTCA	19	Bm1_53495	52	30
GAGTACAAGTAATTCAATTTTTG	19	Bm1_54075	152	130
TGGACTGCTGCGTTAAAACTGCT	19	Bm1_29340	230	208
CGGGCACTTTGCATTCATAGATGA	19	Bm1_57105	616	593
GTATCAGATCGATCTTGGATGCCA	19	Bm1_55140	200	177
TAGTAATGTCGTTTTCCTTTGAGG	19	Bm1_29195	509	486
ATAGAAGGTGCTAGACCTGTACGGG	19	Bm1_12630	102	78
ATCGATGAAGAACGCAGCTAGCTGC	19	Bm1_28700	52	28
CGATAAATAGTGCGAATTGCAGACG	19	Bm1_28700	28	4
GGACAAGACAGATTATTAATTAAAT	19	Bm1_47410	719	695
TGAGTGTATGTGAACCATTTATCAT	19	Bm1_29195	128	104
AAGGACTGGGCCGGTCGGGCTGTAAT	19	Bm1_28705	63	38
GGAGTCGGGTTGTTTGAGATTGCAGC	19	Bm1_12630	49	24
TGTTGCATGCAATCGGGCGGAGGTAG	19	Bm1_54450	195	170
CGCAGCAGGTCTCCAAGGTGAACAGCC	19	Bm1_01405	212	186
TATTCCTTGGAGTCGGGTTGTTTGAGA	19	Bm1_12630	57	31
AGGTTATTCCTTGGAGTCGGGTTGTTTGA	19	Bm1_12630	61	33
CTTGGAGTCGGGTTGTTTGAGATTGCAGC	19	Bm1_12630	52	24
TCGCCAAGCGTTGGATTGTTCACCCACCA	19	Bm1_44325	80	52
GCGGTGGATCACTTGGCTCATGGATCGATGA	19	Bm1_28700	75	45
TCATGGATCGATGAAGAACGCAGCTAGCTGC	19	Bm1_28700	58	28
GTTAAGGAACGGACTC	18	Bm1_28705	291	276
TATGGAAATGTAGCGT	18	Bm1_01155	81	66
TTTACTGTAGGGTATT	18	Bm1_11205	485	470
TATTCCTTGGAGTCGG	18	Bm1_12630	57	42
TGGTTGATATTCGAAT	18	Bm1_21310	126	111
TATCACAGAATTGCTG	18	Bm1_38205	546	531
TGAATGGATTAACATC	18	Bm1_46620	469	454
TCGTTCTTTTTGTTAG	18	Bm1_57480	202	187
TGGCGCTGTGGGATGAA	18	Bm1_13675	232	216
TCTGGTTAAGGAACGGA	18	Bm1_28705	295	279
GAGTATCCGCGCCTGTCA	18	Bm1_10415	62	45
GGGATGAAGAGGTGATGC	18	Bm1_21525	407	390
GTTTAGACCGTCGTGAGA	18	Bm1_44325	33	16
GGCCGAGCGGTCTAAGGC	18	Bm1_53495	103	86
GTTCGAATCCCACTCTCG	18	Bm1_53495	50	33
TCGGGTTGTTTGAGATTG	18	Bm1_12630	45	28
TACTTGGTTCTGGAGATT	18	Bm1_40115	103	86
AAGGAACGGTCTGTTGCTT	18	Bm1_22240	218	200
ACCCAATGGATCGTATTGG	18	Bm1_24455	1287	1269
CGAGCGGTCTAAGGCGCTG	18	Bm1_53495	100	82
GCCAGATCGTACCCATATC	18	Bm1_01405	231	213
GAGCGGTCTAAGGCGCTGG	18	Bm1_53495	99	81
TGAATTAACAGATATGTTT	18	Bm1_47680	1386	1368
AGGAATGGAGAGCTGGGACA	18	Bm1_11615	860	841
GATTTGAATTATGTTGTAGA	18	Bm1_36445	778	759
TATTCGCGAGACTTCTGATA	18	Bm1_38620	3717	3698
AAGGAACGGACTCCCTGGAAT	18	Bm1_28705	288	268
ATTTCTATTAATTGACTGGAG	18	Bm1_29195	539	519
CTCATGGATCGATGAAGAACG	18	Bm1_28700	59	39
GATTAAGAGAAGTGATGACCA	18	Bm1_24675	796	776
TTCCTTGGAGTCGGGTTGTTT	18	Bm1_12630	55	35
ACGAAAGTCAGAGGTTCGAAGG	18	Bm1_11025	281	260
AGCGTTCCGTCGGCGGTAAATA	18	Bm1_28695	199	178
ATCCAGATATTGCTTGTAGAGC	18	Bm1_29340	313	292
CTTTAAGAAGACTGACTAACCT	18	Bm1_40115	64	43
GAATGAAGAGGTGACGAGCATC	18	Bm1_03330	706	685
GATCGATCGATTTGTTTTCCAT	18	Bm1_36440	1268	1247
GTAGCTTGAACAATTATACTGG	18	Bm1_47680	29	8
GATATGTTTGCATTTTTGGCAA	18	Bm1_47680	1376	1355
TGCAGCCCAAAGAGGGTGGTAA	18	Bm1_12630	29	8
TGTGGACTGCTGCGTTAAAACT	18	Bm1_29340	232	211
ATTGATTGGAGTTCGTTGTATAG	18	Bm1_29340	419	397
ACGATTTGTTGAGTATATGTGAA	18	Bm1_40115	239	217
CCCGGGTTCGATTCCCGGCCGGG	18	Bm1_10415	35	13
GGGATAAGGATTGGCTCTAAGGA	18	Bm1_01405	129	107
GACTGACGTTATCCAAGTATTGC	18	Bm1_13465	973	951
GATCAATTGGAAGAAGAAGCAGA	18	Bm1_28095	42	20
GGGCTGTAATGTGAAGTGAGTAC	18	Bm1_28705	47	25
GACGCATAATCCATAATTATCGC	18	Bm1_55140	327	305
TAGTTGTAGATTTAATATTGATT	18	Bm1_26010	115	93
TCTTTTCATCGTGACGATTTGTT	18	Bm1_36450	252	230
TAAGAAGACTGACTAACCTTTCC	18	Bm1_40115	61	39
AGTTACGGTAGGTTATTCCTTGGA	18	Bm1_12630	70	47
ACACCGTGAGGATTGACAGATTGA	18	Bm1_28695	36	13
GGTAGGTTATTCCTTGGAGTCGGG	18	Bm1_12630	64	41
GATGATGACTGAATACGATTTCCA	18	Bm1_24675	387	364
TCGACTGATTTGATTGTTGTGGCA	18	Bm1_00215	832	809
TACGGGTGAAAAAAGTTACGGTAG	18	Bm1_12630	83	60
ACCAACTAGCGTTCCGTCGGCGGTA	18	Bm1_25970	207	183
CTCGGTAGTATAGTGGTGAGTATCC	18	Bm1_10415	79	55
CATGTTGCATGCAATAGGGCGGAGG	18	Bm1_23695	160	136
CGATAACGTGACCAATGAGGCTTAG	18	Bm1_49085	1858	1834
GACCCGGGTTCGATTCCCGGCCGGG	18	Bm1_10415	37	13
GTAAGACCTGATCCACATCGAGATC	18	Bm1_19095	116	92
GAACGTGAGCTGGGTTTAGACCGTC	18	Bm1_44325	46	22
TGAAACTTAAAGAAATTGACGGAAG	18	Bm1_25970	112	88
ATAATGTAGGTAAGGGAAGTCGGCAA	18	Bm1_01405	172	147
ACTTGAAGATCGTTTGTTAAATAATC	18	Bm1_06865	29	4
TAATTCAGTTTTTGGACTTCTGGAAT	18	Bm1_29195	473	448
ATCCGTAACTTCGGGATAAGGATTGGC	18	Bm1_01405	141	115
CTCATGGATCGATGAAGAACGCAGCTA	18	Bm1_28700	59	33
GATCGTCTGACTTTGGTATAGGGGCGA	18	Bm1_23695	31	5
ATAACGTGACCAATGAGGCTTAGCCGAG	18	Bm1_49085	1856	1829
AGAATAATGTAGGTAAGGGAAGTCGGCAA	18	Bm1_01405	175	147
AGACCCGGGTTCGATTCCCGGCCGGGGAG	18	Bm1_10415	38	10
AGAAGGTGCTAGACCTGTACGGGTGAAAA	18	Bm1_12630	100	72
CGAGACCCGGGTTCGATTCCCGGCCGGGG	18	Bm1_10415	40	12
CTCATGGATCGATGAAGAACGCAGCTAGC	18	Bm1_28700	59	31
GGCTCATGGATCGATGAAGAACGCAGCTA	18	Bm1_28700	61	33
TTTCTGGTTAAGGAACGGACTCCCTGGAA	18	Bm1_28705	297	269
GAATTCGCCAAGCGTTGGATTGTTCACCCA	18	Bm1_44325	84	55
TGGATCGATGAAGAACGCAGCTAGCTGCGA	18	Bm1_28700	55	26
TATATGGAAATGTAGCGTATAGGTATAACTAT	18	Bm1_01155	83	52
CCTTGGAGTCGGGTTG	17	Bm1_12630	53	38
CCAATAAATTTTGTTA	17	Bm1_52420	524	509
GTAGGCAATTTTTGAA	17	Bm1_46200	697	682
TCTTCGGAGGCGTGGG	17	Bm1_53495	65	50
AGAGACTGGAGAGATGG	17	Bm1_53120	864	848
AAGAGATCTGAAAGCCT	17	Bm1_57475	282	266
CGAATGATGTTTGTAGT	17	Bm1_30025	190	174
GAGGCGTGGGTTCGAAT	17	Bm1_53495	59	43
TCGAATCCCACTCTCGT	17	Bm1_53495	48	32
ACTTCGGGATAAGGATTG	17	Bm1_01405	134	117
ACGTGCGAGACCCGGGTT	17	Bm1_10415	45	28
GTTATTCCTTGGAGTCGG	17	Bm1_12630	59	42
GGGAAGTCGGCAAATTAT	17	Bm1_28705	111	94
ATGTCCAGGGCTGCACGCG	17	Bm1_25965	21	3
ATCGATGAAGAACGCAGCT	17	Bm1_28700	52	34
AGCCGGAGATAGGGATGTT	17	Bm1_28705	261	243
CGCAGCAGGTCTCCAAGGT	17	Bm1_01405	212	194
CACTTGGCTCATGGATCGA	17	Bm1_28700	66	48
GGGTGAAATTCTTCCGGTA	17	Bm1_11615	479	461
AAGGTTTCCGTAGGTGAACC	17	Bm1_05565	34	15
AGGACGGTGGCCATGGAAGT	17	Bm1_13675	142	123
AAGGAACGGTCTGTTGCTTG	17	Bm1_22240	218	199
ATTACCGCCTGAGCAATAGA	17	Bm1_22240	287	268
CGATAACGTGACCAATGAGG	17	Bm1_49085	1858	1839
GAGTCGGGTTGTTTGAGATT	17	Bm1_12630	48	29
GGAACCGGGATTCTGATCGT	17	Bm1_26240	425	406
CCTTGGAGTCGGGTTGTTTGA	17	Bm1_12630	53	33
CGGAGGTAGAGCGTATATGCT	17	Bm1_23695	141	121
GCAGCCCAAAGAGGGTGGTAA	17	Bm1_12630	28	8
GGTAGGTTATTCCTTGGAGTC	17	Bm1_12630	64	44
GATTTAGTCGATGAGCTAGCC	17	Bm1_39410	796	776
GCGATAACGTGACCAATGAGG	17	Bm1_49085	1859	1839
GAAAAAGATAAGTAACATAAA	17	Bm1_56835	89	69
TCGATAGAATAATGTAGGTAA	17	Bm1_01405	180	160
TTGCATGCAATAGGGCGGAGG	17	Bm1_23695	156	136
TTCAGTGTCGCAGAATTTTGG	17	Bm1_24675	240	220
ATTCAGTTTTTGGACTTCTGGA	17	Bm1_29195	471	450
CGGGTGAAAAAAGTTACGGTAG	17	Bm1_12630	81	60
GGAAATGTAGCGTATAGGTATA	17	Bm1_01155	78	57
GGATAAGGATTGGCTCTAAGGA	17	Bm1_01405	128	107
GGTTTAGGTAACTTTTTAAGTT	17	Bm1_03055	80	59
GATGAAGACGGATTGTTTCGTC	17	Bm1_11205	154	133
GGGTGGAAGCAGGAGATAATGC	17	Bm1_18125	510	489
GGAACGAAGAGGTGATGAGTGT	17	Bm1_18125	665	644
GTTTTGAGAGTGTACGAAGGCT	17	Bm1_23145	525	504
GTGGAAGAGACTGGAGAGATGG	17	Bm1_53120	869	848
GCCCACAACGGGCGCAGAAACC	17	Bm1_55905	697	676
TAAATCCAACGGTTCTGTTTGA	17	Bm1_54345	603	582
AGTAGAAGATTGAACCAAGTGAT	17	Bm1_29165	50	28
AATTGACTGGAGCTCATTGTATA	17	Bm1_29195	530	508
GGAAATGTAGCGTATAGGTATAA	17	Bm1_01155	78	56
GATAAGGATTGGCTCTAAGGACT	17	Bm1_01405	127	105
GATGGAACGTTTCTATCTGTTCC	17	Bm1_09995	235	213
GATGACATTGGATCTTAACTGTT	17	Bm1_11205	2283	2261
GGAATGGAGAGCTGGGACAGGCA	17	Bm1_11615	859	837
GAGGAGGATGGAGAACTGGGACA	17	Bm1_56425	128	106
TCTGATCCGGCGCAGATGATTGC	17	Bm1_03055	571	549
TTGGATTAGTTGGGTTGAACACA	17	Bm1_11205	1480	1458
TAAGAGATAGAACGAAAAGTCGT	17	Bm1_21005	738	716
CTTCGGGATAAGGATTGGCTCTAA	17	Bm1_01405	133	110
TCCTTGGAGTCGGGTTGTTTGAGA	17	Bm1_12630	54	31
TGAACCATTTATCATTGATAGAAT	17	Bm1_29195	118	95
ACGGAAGGGCACCACCAGGAGTGGA	17	Bm1_25970	94	70
CATAGAAGGTGCTAGACCTGTACGG	17	Bm1_12630	103	79
GTGGGCCATTTTTGGTAAGCAGAAC	17	Bm1_13675	257	233
TAGAAGGTGCTAGACCTGTACGGGT	17	Bm1_12630	101	77
CACCAGGAGTGGAGCCTGCGGCTTAA	17	Bm1_28695	96	71
GTACCCATATCCGCAGCAGGTCTCCA	17	Bm1_01405	223	198
GTAGGTTATTCCTTGGAGTCGGGTTG	17	Bm1_12630	63	38
TGTTGCATGCAATAGGGCGGAGGTAG	17	Bm1_23695	158	133
TGGACCGTAGCGAGACGTACGACTGC	17	Bm1_28690	53	28
AACGTGACCAATGAGGCTTAGCCGAGG	17	Bm1_49085	1854	1828
CGGTTCCGGGGGAAGTATGGTTGCAAA	17	Bm1_28695	140	114
GTTGCATGCAATAGGGCGGAGGTAGAG	17	Bm1_23695	157	131
GTGGTGTCTCGTGCGCTTTGTTCGATC	17	Bm1_28705	217	191
TGGAGTCGGGTTGTTTGAGATTGCAGC	17	Bm1_12630	50	24
ATGTTGCATGCAATAGGGCGGAGGTAGA	17	Bm1_23695	159	132
CCCTGGAATCGGTTCAGCCGGAGATAGG	17	Bm1_28705	276	249
GGCCCGGGTTCGATTCCCGGCAACGGAA	17	Bm1_36940	260	233
TCCGTAGGTGAACCTGCGGAAGGATCAT	17	Bm1_05565	28	1
TCTCTTCGGAGGCGTGGGTTCGAATCCCA	17	Bm1_53495	67	39
ACCTGTACGGGTGAAAAAAGTTACGGTAGG	17	Bm1_12630	88	59
CTCGGTAGTATAGTGGTGAGTATCCGCGCC	17	Bm1_10415	79	50
GTGGATCACTTGGCTCATGGATCGATGAAGA	17	Bm1_28700	72	42
CATGGATCGATGAAGAACGCAGCTAGCTGCGA	17	Bm1_28700	57	26
AGCATATCATTTAGCG	16	Bm1_11195	482	467
ACGGACTCCCTGGAAT	16	Bm1_28705	283	268
GGTCCCGTGGTGTATT	16	Bm1_02195	137	122
TTCGAATCCCACTCTC	16	Bm1_53495	49	34
AACTAGCGTTCCGTCGG	16	Bm1_25970	204	188
AGGAGTGGAGCCTGCGG	16	Bm1_28695	92	76
ACCCAATGGATCGTATT	16	Bm1_39845	589	573
AGGATGAAGCCAGAGGA	16	Bm1_54450	130	114
CTGGGACCCGAAAGATG	16	Bm1_23695	122	106
CAGGGATAACTGGCTTG	16	Bm1_44325	173	157
GTAGTATAGTGGTGAGT	16	Bm1_10415	75	59
GCGTATATGCTGGGACC	16	Bm1_23695	131	115
GCCGGAGATAGGGATGT	16	Bm1_28705	260	244
GAGATAACAGAGAAATA	16	Bm1_45950	802	786
GTAGAATCAAAGGCACT	16	Bm1_52010	109	93
TGAGATTGCAGCCCAAA	16	Bm1_12630	35	19
TCGATGTCGGCTCTTCC	16	Bm1_44325	116	100
AGAAGGAGGTAGAACATC	16	Bm1_35165	624	607
AGGGAACGTGAGCTGGGT	16	Bm1_44325	49	32
CCACAATCTTTGCACTGA	16	Bm1_01315	728	711
CAATAGGGCGGAGGTAGA	16	Bm1_23695	149	132
GCTGCAGATACCACACAC	16	Bm1_03330	450	433
GAACGGTCTGTTGCTTGG	16	Bm1_22240	215	198
GGATCGATGAAGAACGCA	16	Bm1_28700	54	37
TTCCTTGGAGTCGGGTTG	16	Bm1_12630	55	38
ATAACTTCATAATTCTCTG	16	Bm1_25405	416	398
ATCACTTGGCTCATGGATC	16	Bm1_28700	68	50
CTCCAAGTGGGCCATTTTT	16	Bm1_04945	95	77
CTCGGTAGTATAGTGGTGA	16	Bm1_10415	79	61
CCAAAGAGGGTGGTAAACC	16	Bm1_12630	23	5
GTAACTTCGGGATAAGGAT	16	Bm1_01405	137	119
GTCACGTGCGAGACCCGGG	16	Bm1_10415	48	30
GAGAAGGAGGTAGAACATC	16	Bm1_35165	625	607
GGAGGCGTGGGTTCGAATC	16	Bm1_53495	60	42
GATAGATAGGATATTTGCT	16	Bm1_54135	946	928
[truncated: 41,814 more rows]
[truncated: 1 more columns]

## Sheet: Hco L3 siRNA (AS)
Sequence	Reads	Exon	Start co-ords	End co-ords
GTTGAGAAATGTAGCGTATAGGTAT	8781	exon_Supercontig_0031379_starts_at_883	70	46
GTTGAGAAATGTAGCGTATAGG	7165	exon_Supercontig_0031379_starts_at_883	70	49
TGAGAAATGTAGCGTATAGGTAT	6404	exon_Supercontig_0031379_starts_at_883	68	46
CAGATCACTCTGGTTCAATGTCGGG	4562	exon_Supercontig_0029517_starts_at_806	132	108
TGAGAAATGTAGCGTATAGG	4193	exon_Supercontig_0031379_starts_at_883	68	49
TTGAGAAATGTAGCGTATAGGTAT	3383	exon_Supercontig_0031379_starts_at_883	69	46
GTTGAGAAATGTAGCGTA	3275	exon_Supercontig_0031379_starts_at_883	70	53
CAGATCACTCTGGTTCAATGTCGG	2988	exon_Supercontig_0029517_starts_at_806	132	109
GTTGAGAAATGTAGCGTATA	2933	exon_Supercontig_0031379_starts_at_883	70	51
TTGAGAAATGTAGCGTATAGG	2359	exon_Supercontig_0031379_starts_at_883	69	49
TTGAGAAATGTAGCGTA	2183	exon_Supercontig_0031379_starts_at_883	69	53
TACCTGATTGATTCTGTCAGC	1867	exon_Supercontig_0007912_starts_at_5260	122	102
CCGTTGAGAAATGTAGCGTATAGGTAT	1833	exon_Supercontig_0031379_starts_at_883	72	46
AGGTGTTGTATCCAGTAGAGCA	1796	exon_Supercontig_0029517_starts_at_806	70	49
CAGATCACTCTGGTTCAATGTCGGGG	1785	exon_Supercontig_0029517_starts_at_806	132	107
TGAGAAATGTAGCGTA	1678	exon_Supercontig_0031379_starts_at_883	68	53
AAAGCCAGATCACTCTGGTTCAATGTCGGGG	1568	exon_Supercontig_0029517_starts_at_806	137	107
CACCGTTGAGAAATGTAGCGTATAGGTAT	1522	exon_Supercontig_0031379_starts_at_883	74	46
ACCGTTGAGAAATGTAGCGTATAGGTAT	1511	exon_Supercontig_0031379_starts_at_883	73	46
AGATCACTCTGGTTCAATGTCGGG	1319	exon_Supercontig_0029517_starts_at_806	131	108
GTTGAGAAATGTAGCGTAT	1282	exon_Supercontig_0031379_starts_at_883	70	52
TGAGAAATGTAGCGTATA	1105	exon_Supercontig_0031379_starts_at_883	68	51
TACCTGATTGATTCTGTCAGCGC	1037	exon_Supercontig_0007912_starts_at_5260	122	100
TTGAGAAATGTAGCGTATA	995	exon_Supercontig_0031379_starts_at_883	69	51
AGAGTGCTCAGAACAAGCG	980	exon_Supercontig_0038837_starts_at_21	47	29
AGATCACTCTGGTTCAATGTCGG	956	exon_Supercontig_0029517_starts_at_806	131	109
TTTTCGAGGATCAAGTGGA	949	exon_Supercontig_0038837_starts_at_21	267	249
AAGGTGTTGTATCCAGTAGAGCA	927	exon_Supercontig_0029517_starts_at_806	71	49
CCGTTGAGAAATGTAGC	860	exon_Supercontig_0031379_starts_at_883	72	56
CCGTTGAGAAATGTAGCGTATAGG	856	exon_Supercontig_0031379_starts_at_883	72	49
ACCGTTGAGAAATGTAGC	849	exon_Supercontig_0031379_starts_at_883	73	56
TGAATAAATTAGAGTGCTCAGAACAAGC	839	exon_Supercontig_0038837_starts_at_21	57	30
ACCGTTGAGAAATGTAGCGTATAGG	820	exon_Supercontig_0031379_starts_at_883	73	49
TTTCGAGGATCAAGTGGA	812	exon_Supercontig_0038837_starts_at_21	266	249
GCCAGATCACTCTGGTTCAATGTCGGG	809	exon_Supercontig_0029517_starts_at_806	134	108
CGTTGAGAAATGTAGCGTATAGGTAT	783	exon_Supercontig_0031379_starts_at_883	71	46
GATCACTCTGGTTCAATGTCGG	768	exon_Supercontig_0029517_starts_at_806	130	109
TACCTGATTGATTCTGTCA	691	exon_Supercontig_0007912_starts_at_5260	122	104
GTTGAGAAATGTAGCGTATAGGTATGAT	681	exon_Supercontig_0031379_starts_at_883	70	43
GTTGAGAAATGTAGCG	669	exon_Supercontig_0031379_starts_at_883	70	55
AAAGCCAGATCACTCTGGTTCAATGTCGGG	666	exon_Supercontig_0029517_starts_at_806	137	108
TTAGCTTCAGCGATGGATCGG	660	exon_Supercontig_0009638_starts_at_804	49	29
AAAAAGCTCGTAGTTGGATCT	655	exon_Supercontig_0038837_starts_at_21	180	160
ATTAGAGTGCTCAGAACAA	628	exon_Supercontig_0038837_starts_at_21	50	32
ATTAGAGTGCTCAGAACAAGC	623	exon_Supercontig_0038837_starts_at_21	50	30
AGAGTGCTCAGAACAAG	619	exon_Supercontig_0038837_starts_at_21	47	31
AGTGTAAATCGTCATTGCTGCGG	609	exon_Supercontig_0038837_starts_at_21	205	183
GGTGTTGTATCCAGTAGAGCA	590	exon_Supercontig_0029517_starts_at_806	69	49
ACTGCGATCTGTTGAGACTATCCTTTGATCGGGT	589	exon_Supercontig_0029517_starts_at_806	38	5
CGTTGAGAAATGTAGCGTATAGG	586	exon_Supercontig_0031379_starts_at_883	71	49
CGTTGAGAAATGTAGC	567	exon_Supercontig_0031379_starts_at_883	71	56
AAATTAGAGTGCTCAGAACAAGC	561	exon_Supercontig_0038837_starts_at_21	52	30
TAAATTAGAGTGCTCAGAACAAGC	555	exon_Supercontig_0038837_starts_at_21	53	30
TGAATAAATTAGAGTGCTCAGAACAAGCG	555	exon_Supercontig_0038837_starts_at_21	57	29
GCGGTTAAAAAGCTCGTAGTTGGATCTGAGTTA	551	exon_Supercontig_0038837_starts_at_21	186	154
GTGTTGTATCCAGTAGAGCA	545	exon_Supercontig_0029517_starts_at_806	68	49
ATTAGAGTGCTCAGAACAAGCG	538	exon_Supercontig_0038837_starts_at_21	50	29
CACCGTTGAGAAATGTAGCGTATAGG	531	exon_Supercontig_0031379_starts_at_883	74	49
AAGCCAGATCACTCTGGTTCAATGTCGGGG	517	exon_Supercontig_0029517_starts_at_806	136	107
TGGATCTGAGTTACATGCA	514	exon_Supercontig_0038837_starts_at_21	166	148
AAATTAGAGTGCTCAGAACAA	500	exon_Supercontig_0038837_starts_at_21	52	32
GAGAAATGTAGCGTATAGG	488	exon_Supercontig_0031379_starts_at_883	67	49
AATAAATTAGAGTGCTCAGAACAAGC	482	exon_Supercontig_0038837_starts_at_21	55	30
AGAGTGCTCAGAACAAGC	477	exon_Supercontig_0038837_starts_at_21	47	30
CACCGTTGAGAAATGTAGC	471	exon_Supercontig_0031379_starts_at_883	74	56
GAGAAATGTAGCGTATAGGTAT	469	exon_Supercontig_0031379_starts_at_883	67	46
ACTGCGATCTGTTGAGA	455	exon_Supercontig_0029517_starts_at_806	38	22
GCCAGATCACTCTGGTTCAATGTCGGGGC	437	exon_Supercontig_0029517_starts_at_806	134	106
CTTTTTTCGAGGATCAAGTGGA	432	exon_Supercontig_0038837_starts_at_21	270	249
TCACTCTGGTTCAATGTCGG	430	exon_Supercontig_0029517_starts_at_806	128	109
AATTAGAGTGCTCAGAACAAGC	422	exon_Supercontig_0038837_starts_at_21	51	30
GGTTCAATGTCGGGGC	418	exon_Supercontig_0029517_starts_at_806	121	106
AGCTCGTAGTTGGATCTGAGTTACATGCAGTGAT	411	exon_Supercontig_0038837_starts_at_21	176	143
TGCGGTTAAAAAGCTCGTAGTTGGATCTGAGTTA	406	exon_Supercontig_0038837_starts_at_21	187	154
TTAGAGTGCTCAGAACAAGC	404	exon_Supercontig_0038837_starts_at_21	49	30
GCGAGTTTACTTTGAATA	390	exon_Supercontig_0038837_starts_at_21	69	52
GTTGAGAAATGTAGCGTATAGGTA	383	exon_Supercontig_0031379_starts_at_883	70	47
AATAAATTAGAGTGCTCAGAACAA	382	exon_Supercontig_0038837_starts_at_21	55	32
AAGCTCGTAGTTGGATCTGAGTTACATGCAGTGAT	381	exon_Supercontig_0038837_starts_at_21	177	143
CCGTTGAGAAATGTAGCGTA	379	exon_Supercontig_0031379_starts_at_883	72	53
TAAAAAGCTCGTAGTTGGATCT	372	exon_Supercontig_0038837_starts_at_21	181	160
AAATTAGAGTGCTCAGAACAAGCG	370	exon_Supercontig_0038837_starts_at_21	52	29
GATCACTCTGGTTCAATGTCGGG	367	exon_Supercontig_0029517_starts_at_806	130	108
AATTAGAGTGCTCAGAACAA	366	exon_Supercontig_0038837_starts_at_21	51	32
CTAGTGTAAATCGTCATTGCTGCGG	359	exon_Supercontig_0038837_starts_at_21	207	183
GTTGTATCCAGTAGAGCA	357	exon_Supercontig_0029517_starts_at_806	66	49
TACGACATGTATACTGGT	356	exon_Supercontig_0029517_starts_at_806	90	73
AAAAAGCTCGTAGTTGGATCTGAGTTACATGCA	354	exon_Supercontig_0038837_starts_at_21	180	148
CGTAGTTGGATCTGAGTTACATGCAGTGAT	349	exon_Supercontig_0038837_starts_at_21	172	143
GCCAGATCACTCTGGTTCAATGTCGGGG	346	exon_Supercontig_0029517_starts_at_806	134	107
AAAGCCAGATCACTCTGGTTCAATGTCGG	344	exon_Supercontig_0029517_starts_at_806	137	109
AATAAATTAGAGTGCTCAGAACAAGCG	343	exon_Supercontig_0038837_starts_at_21	55	29
ATTAGAGTGCTCAGAACA	342	exon_Supercontig_0038837_starts_at_21	50	33
CAAGGTGTTGTATCCAGTAGAGCA	342	exon_Supercontig_0029517_starts_at_806	72	49
GAATAAATTAGAGTGCTCAGAACAAGC	341	exon_Supercontig_0038837_starts_at_21	56	30
ACTGCGATCTGTTGAGACTATC	340	exon_Supercontig_0029517_starts_at_806	38	17
GAATAAATTAGAGTGCTCAGAACAAGCG	340	exon_Supercontig_0038837_starts_at_21	56	29
AAAGCCAGATCACTCTGGTTCAATGTCGGGGC	339	exon_Supercontig_0029517_starts_at_806	137	106
CGTTGAGAAATGTAGCGTA	338	exon_Supercontig_0031379_starts_at_883	71	53
GTCAAAGCCAGATCACTCTGGTTCAATGTCGGG	332	exon_Supercontig_0029517_starts_at_806	140	108
TAGAGTGCTCAGAACAAGC	330	exon_Supercontig_0038837_starts_at_21	48	30
ATAAATTAGAGTGCTCAGAACAA	330	exon_Supercontig_0038837_starts_at_21	54	32
AAGGGTTCGACTCCGGAGAGGGA	329	exon_Supercontig_0007912_starts_at_5638	68	46
AAAAAGCTCGTAGTTGGA	326	exon_Supercontig_0038837_starts_at_21	180	163
CCGTTGAGAAATGTAGCGTATA	326	exon_Supercontig_0031379_starts_at_883	72	51
TCAAAGCCAGATCACTCTGGTTCAATGTCGGGG	323	exon_Supercontig_0029517_starts_at_806	139	107
TACCTGATTGATTCTGT	322	exon_Supercontig_0007912_starts_at_5260	122	106
AGCGAGTTTACTTTGAATA	320	exon_Supercontig_0038837_starts_at_21	70	52
TAAATTAGAGTGCTCAGAACAA	311	exon_Supercontig_0038837_starts_at_21	53	32
TTGAGAAATGTAGCGTAT	309	exon_Supercontig_0031379_starts_at_883	69	52
GCGGTTTCTGTGATGTCTCGTGTTCTCTGGACG	309	exon_Supercontig_0008882_starts_at_1165	36	4
GTCAAAGCCAGATCACTCTGGTTCAATGTCGGGG	309	exon_Supercontig_0029517_starts_at_806	140	107
GATCATAAACCTTTTTTCGAGGATCAAGTGGA	304	exon_Supercontig_0038837_starts_at_21	280	249
TCAAAGCCAGATCACTCTGGTTCAATGTCGGG	304	exon_Supercontig_0029517_starts_at_806	139	108
ATTAGAGTGCTCAGAACAAG	302	exon_Supercontig_0038837_starts_at_21	50	31
CCAGATCACTCTGGTTCAATGTCGGGGC	302	exon_Supercontig_0029517_starts_at_806	133	106
AATTAGAGTGCTCAGAACAAGCG	298	exon_Supercontig_0038837_starts_at_21	51	29
TACCTGATTGATTCTGTCAGCGCTATATGCTCAG	298	exon_Supercontig_0007912_starts_at_5260	122	89
GCCAGATCACTCTGGTTCAATGTCGG	297	exon_Supercontig_0029517_starts_at_806	134	109
TTCGAGGATCAAGTGGA	294	exon_Supercontig_0038837_starts_at_21	265	249
AGCTCGTAGTTGGATCTGAGTTA	293	exon_Supercontig_0038837_starts_at_21	176	154
AAGCCAGATCACTCTGGTTCAATGTCGGGGC	293	exon_Supercontig_0029517_starts_at_806	136	106
AGATCACTCTGGTTCAATGTCGGGGC	290	exon_Supercontig_0029517_starts_at_806	131	106
TAGTGTAAATCGTCATTGCTGCGG	289	exon_Supercontig_0038837_starts_at_21	206	183
ATAAATTAGAGTGCTCAGAACAAGC	289	exon_Supercontig_0038837_starts_at_21	54	30
TAAATTAGAGTGCTCAGAACAAGCG	288	exon_Supercontig_0038837_starts_at_21	53	29
GTTGAGACTATCCTTTGATC	286	exon_Supercontig_0029517_starts_at_806	28	9
TAGCGAGTTTACTTTGAATA	286	exon_Supercontig_0038837_starts_at_21	71	52
CTGTTGAGACTATCCTTTGATC	286	exon_Supercontig_0029517_starts_at_806	30	9
TTAAAAAGCTCGTAGTTGGATCT	281	exon_Supercontig_0038837_starts_at_21	182	160
CTTTTTGATCCTTCGATGTCGG	278	exon_Supercontig_0038837_starts_at_1960	24	3
GTTGGATCTGAGTTACATGCAGTGATTCGC	278	exon_Supercontig_0038837_starts_at_21	168	139
AGGTGTTGTATCCAGTAGAG	277	exon_Supercontig_0029517_starts_at_806	70	51
AATAAATTAGAGTGCTCAGAACA	277	exon_Supercontig_0038837_starts_at_21	55	33
CAGATCACTCTGGTTCAATGTCGGGGCGCA	277	exon_Supercontig_0029517_starts_at_806	132	103
TGCGATCTGTTGAGACTATC	276	exon_Supercontig_0029517_starts_at_806	36	17
TACCTGATTGATTCTGTCAGCGCTATATGC	273	exon_Supercontig_0007912_starts_at_5260	122	93
TTTGATCCTTCGATGTCGG	272	exon_Supercontig_0038837_starts_at_1960	21	3
GTTGAGACTATCCTTTGATCGGGT	272	exon_Supercontig_0029517_starts_at_806	28	5
TGTCAAAGCCAGATCACTCTGGTTCAATGTCGGG	271	exon_Supercontig_0029517_starts_at_806	141	108
ATAAACCTTTTTTCGAGGATCAAGTGGA	269	exon_Supercontig_0038837_starts_at_21	276	249
TTTGCTTGAATGGTCGATCATGGA	266	exon_Supercontig_0038837_starts_at_21	28	5
TGCGGTTAAAAAGCTCGTAGTTGGATCTGAGT	266	exon_Supercontig_0038837_starts_at_21	187	156
CACTCTGGTTCAATGTCGG	265	exon_Supercontig_0029517_starts_at_806	127	109
TGTTGTATCCAGTAGAGCA	264	exon_Supercontig_0029517_starts_at_806	67	49
TCACTCTGGTTCAATGTCGGG	262	exon_Supercontig_0029517_starts_at_806	128	108
TACTGCGATCTGTTGAGA	261	exon_Supercontig_0029517_starts_at_806	39	22
TTTTGATCCTTCGATGTCGG	261	exon_Supercontig_0038837_starts_at_1960	22	3
ATACTGCGATCTGTTGAGA	259	exon_Supercontig_0029517_starts_at_806	40	22
GCGGTTAAAAAGCTCGTAGTTGGATCTGAGT	257	exon_Supercontig_0038837_starts_at_21	186	156
AAATTAGAGTGCTCAGAACA	255	exon_Supercontig_0038837_starts_at_21	52	33
CGCTGTTGTAACTATTTGCTGGT	255	exon_Supercontig_0038837_starts_at_21	125	103
GAATAAATTAGAGTGCTCAGAACAA	254	exon_Supercontig_0038837_starts_at_21	56	32
AAGCCAGATCACTCTGGTTCAATGTCGGG	254	exon_Supercontig_0029517_starts_at_806	136	108
AATTAGAGTGCTCAGAACA	252	exon_Supercontig_0038837_starts_at_21	51	33
ACCGTTGAGAAATGTAGCGTATAGGTATGAT	251	exon_Supercontig_0031379_starts_at_883	73	43
TTTTTGATCCTTCGATGTCGG	250	exon_Supercontig_0038837_starts_at_1960	23	3
CTGGTTCAATGTCGGGGC	248	exon_Supercontig_0029517_starts_at_806	123	106
AGTGTAAATCGTCATTGCTGC	246	exon_Supercontig_0038837_starts_at_21	205	185
CGTTGAGAAATGTAGCGTATA	246	exon_Supercontig_0031379_starts_at_883	71	51
GTATACTGCGATCTGTTGAGA	246	exon_Supercontig_0029517_starts_at_806	42	22
GTTGGATCTGAGTTACATG	245	exon_Supercontig_0038837_starts_at_21	168	150
GAGGATCAAGTGGAGGG	244	exon_Supercontig_0038837_starts_at_21	262	246
CGGTTAAAAAGCTCGTAGTTGGATCTGAGTTA	242	exon_Supercontig_0038837_starts_at_21	185	154
CGAGGATCAAGTGGAGGG	241	exon_Supercontig_0038837_starts_at_21	263	246
ACCGTTGAGAAATGTAGCGTA	240	exon_Supercontig_0031379_starts_at_883	73	53
GTAGTTGGATCTGAGTTACATGCAGTGAT	239	exon_Supercontig_0038837_starts_at_21	171	143
CTAGTGTAAATCGTCATTGCTGCG	238	exon_Supercontig_0038837_starts_at_21	207	184
CTGCGATCTGTTGAGACTATC	237	exon_Supercontig_0029517_starts_at_806	37	17
GTCAAGGTGTTGTATCCAGTAGAGCA	236	exon_Supercontig_0029517_starts_at_806	74	49
TTTTTCGAGGATCAAGTGGA	235	exon_Supercontig_0038837_starts_at_21	268	249
TCTGGTTCAATGTCGGGGC	233	exon_Supercontig_0029517_starts_at_806	124	106
TAGCGACGTTGCTTTTTGATC	233	exon_Supercontig_0038837_starts_at_1960	35	15
CGTAGTTGGATCTGAGTTACATGCAGT	233	exon_Supercontig_0038837_starts_at_21	172	146
TAGAGTGCTCAGAACAAGCG	231	exon_Supercontig_0038837_starts_at_21	48	29
GTTGAGACTATCCTTTGATCGGG	231	exon_Supercontig_0029517_starts_at_806	28	6
TTAGCTTCAGCGATGGATCGGTTGATTCGC	230	exon_Supercontig_0009638_starts_at_804	49	20
AGGATCAAGTGGAGGG	229	exon_Supercontig_0038837_starts_at_21	261	246
TACCTGATTGATTCTGTCAGCGCTATATGCTCAGT	229	exon_Supercontig_0007912_starts_at_5260	122	88
CCGTTGAGAAATGTAGCGTAT	225	exon_Supercontig_0031379_starts_at_883	72	52
TGAAGAGAAACTGCGAACGGCTCAT	225	exon_Supercontig_0007912_starts_at_5260	53	29
TGGATCTGAGTTACATGCAGTGATTCGC	225	exon_Supercontig_0038837_starts_at_21	166	139
TGGTTCAATGTCGGGGC	224	exon_Supercontig_0029517_starts_at_806	122	106
CAGATCACTCTGGTTCAATGTCG	222	exon_Supercontig_0029517_starts_at_806	132	110
CGTTGAGAAATGTAGCG	221	exon_Supercontig_0031379_starts_at_883	71	55
TTGGATCTGAGTTACATGCA	221	exon_Supercontig_0038837_starts_at_21	167	148
TGTATACTGCGATCTGTTGAGA	221	exon_Supercontig_0029517_starts_at_806	43	22
AGCTCGTAGTTGGATCTGAGTTACATGCA	221	exon_Supercontig_0038837_starts_at_21	176	148
AGCTCGTAGTTGGATCTGAGTTACATGCAGTGA	221	exon_Supercontig_0038837_starts_at_21	176	144
TTTCGAGGATCAAGTGGAG	218	exon_Supercontig_0038837_starts_at_21	266	248
TGAAGAGAAACTGCGAACGGCT	218	exon_Supercontig_0007912_starts_at_5260	53	32
GAAATGTAGCGTATAGG	215	exon_Supercontig_0031379_starts_at_883	65	49
TAAATTAGAGTGCTCAGAACA	215	exon_Supercontig_0038837_starts_at_21	53	33
TCAAAGCCAGATCACTCTGGTTCAATGTCGGGGC	215	exon_Supercontig_0029517_starts_at_806	139	106
TGAGAAATGTAGCGTATAGGTA	214	exon_Supercontig_0031379_starts_at_883	68	47
ACTGCGATCTGTTGAGACTATCCTTTGATCGGG	213	exon_Supercontig_0029517_starts_at_806	38	6
ATTCTCAAACTTTCAATGGGTATGTTGTCTCGGT	213	exon_Supercontig_0031379_starts_at_1711	71	38
ATCACTCTGGTTCAATGTCGG	212	exon_Supercontig_0029517_starts_at_806	129	109
ATAGCGACGTTGCTTTTTGATC	212	exon_Supercontig_0038837_starts_at_1960	36	15
TTAGAGTGCTCAGAACAA	210	exon_Supercontig_0038837_starts_at_21	49	32
GTTGGATCTGAGTTACATGCAGT	209	exon_Supercontig_0038837_starts_at_21	168	146
TACCTGATTGATTCTGTCAGCGCTATATGCTCA	209	exon_Supercontig_0007912_starts_at_5260	122	90
TGAATGGTCGATCATGGA	205	exon_Supercontig_0038837_starts_at_21	22	5
TTTGAATAAATTAGAGTGC	204	exon_Supercontig_0038837_starts_at_21	59	41
CAAACTTTCAATGGGTATGTTG	204	exon_Supercontig_0031379_starts_at_1711	66	45
GTGTAAATCGTCATTGCTGCGG	204	exon_Supercontig_0038837_starts_at_21	204	183
ATAAGGGTTCGACTCCGGAGAGGGA	204	exon_Supercontig_0007912_starts_at_5638	70	46
CCGTTGAGAAATGTAGCGTATAGGTATGAT	203	exon_Supercontig_0031379_starts_at_883	72	43
TGATCCTTCGATGTCGG	202	exon_Supercontig_0038837_starts_at_1960	19	3
GTTGGATCTGAGTTACATGCA	202	exon_Supercontig_0038837_starts_at_21	168	148
TTTTCGAGGATCAAGTGGAG	200	exon_Supercontig_0038837_starts_at_21	267	248
TTGATCCTTCGATGTCGG	199	exon_Supercontig_0038837_starts_at_1960	20	3
CAGATCACTCTGGTTCAATGTCGGGGCGCAA	199	exon_Supercontig_0029517_starts_at_806	132	102
CGTTGAGAAATGTAGCGTAT	198	exon_Supercontig_0031379_starts_at_883	71	52
ATAAATTAGAGTGCTCAGAACA	197	exon_Supercontig_0038837_starts_at_21	54	33
GTAGTTGGATCTGAGTTACATG	197	exon_Supercontig_0038837_starts_at_21	171	150
ATACTGCGATCTGTTGAGACTATC	197	exon_Supercontig_0029517_starts_at_806	40	17
AAGCTCGTAGTTGGATCTGAGTTACATGCA	197	exon_Supercontig_0038837_starts_at_21	177	148
CGTAGTTGGATCTGAGTTACATG	196	exon_Supercontig_0038837_starts_at_21	172	150
TACCTGATTGATTCTGTCAG	195	exon_Supercontig_0007912_starts_at_5260	122	103
TAGCGAGTTTACTTTGAAT	193	exon_Supercontig_0038837_starts_at_21	71	53
TTAGAGTGCTCAGAACAAGCG	193	exon_Supercontig_0038837_starts_at_21	49	29
CGTAGTTGGATCTGAGTTACATGCAGTGATTCG	193	exon_Supercontig_0038837_starts_at_21	172	140
AGCGACGTTGCTTTTTGATC	192	exon_Supercontig_0038837_starts_at_1960	34	15
AAATTAGAGTGCTCAGAACAAG	192	exon_Supercontig_0038837_starts_at_21	52	31
TCAAACTTTCAATGGGTATGTTG	192	exon_Supercontig_0031379_starts_at_1711	67	45
TAAAAAGCTCGTAGTTGGA	190	exon_Supercontig_0038837_starts_at_21	181	163
TTTGATCCTTCGATGTCGGC	190	exon_Supercontig_0038837_starts_at_1960	21	2
TGAATAAATTAGAGTGCTCAGAACA	190	exon_Supercontig_0038837_starts_at_21	57	33
AGTTGGATCTGAGTTACATGCA	188	exon_Supercontig_0038837_starts_at_21	169	148
CTCTGGTTCAATGTCGG	187	exon_Supercontig_0029517_starts_at_806	125	109
GAATAAATTAGAGTGCTCAGAACA	187	exon_Supercontig_0038837_starts_at_21	56	33
GTTGGATCTGAGTTACATGCAGTGAT	187	exon_Supercontig_0038837_starts_at_21	168	143
TAGTGTAAATCGTCATTGCTGCG	186	exon_Supercontig_0038837_starts_at_21	206	184
AGGTGTTGTATCCAGTAGAGCAGTG	186	exon_Supercontig_0029517_starts_at_806	70	46
GTAGTTGGATCTGAGTTACATGCAGT	186	exon_Supercontig_0038837_starts_at_21	171	146
CTAGCGAGTTTACTTTGAATA	184	exon_Supercontig_0038837_starts_at_21	72	52
ATAAATTAGAGTGCTCAGAACAAGCG	184	exon_Supercontig_0038837_starts_at_21	54	29
AAAAAGCTCGTAGTTGGATC	183	exon_Supercontig_0038837_starts_at_21	180	161
TGGTCAAGGTGTTGTAT	182	exon_Supercontig_0029517_starts_at_806	76	60
ATCACTCTGGTTCAATGTCGGG	181	exon_Supercontig_0029517_starts_at_806	129	108
CTAGCGAGTTTACTTTGAAT	180	exon_Supercontig_0038837_starts_at_21	72	53
GTCATTTATTCGGAACGA	179	exon_Supercontig_0007912_starts_at_5260	18	1
AGGGTTCGACTCCGGAGAGGGA	179	exon_Supercontig_0007912_starts_at_5638	67	46
GTTTGCTTGAATGGTCGATCAT	178	exon_Supercontig_0038837_starts_at_21	29	8
AGCGAATGATTAGAGGA	177	exon_Supercontig_0031379_starts_at_1711	113	97
AGAAATGTAGCGTATAGG	177	exon_Supercontig_0031379_starts_at_883	66	49
GTGTTGTATCCAGTAGA	176	exon_Supercontig_0029517_starts_at_806	68	52
CCTTTTTTCGAGGATCAAGTGGA	176	exon_Supercontig_0038837_starts_at_21	271	249
CCGTTGAGAAATGTAGCG	175	exon_Supercontig_0031379_starts_at_883	72	55
GTAAATCGTCATTGCTGCG	175	exon_Supercontig_0038837_starts_at_21	202	184
AGGTGTTGTATCCAGTAGAGCAG	173	exon_Supercontig_0029517_starts_at_806	70	48
TAAGGGTTCGACTCCGGAGAGGGA	173	exon_Supercontig_0007912_starts_at_5638	69	46
GTTGGATCTGAGTTACATGCAGTGATTC	171	exon_Supercontig_0038837_starts_at_21	168	141
GTTAATCGCTGTTGTAACTATTTGCTGGTT	171	exon_Supercontig_0038837_starts_at_21	131	102
TAGAGTGCTCAGAACAAG	170	exon_Supercontig_0038837_starts_at_21	48	31
CACCGTTGAGAAATGTAGCGTATAGGTATGAT	170	exon_Supercontig_0031379_starts_at_883	74	43
ACTGCGATCTGTTGAGAC	169	exon_Supercontig_0029517_starts_at_806	38	21
AAACTTTCAATGGGTATGTTG	169	exon_Supercontig_0031379_starts_at_1711	65	45
TTTGCTTGAATGGTCGATCATG	169	exon_Supercontig_0038837_starts_at_21	28	7
ACCGTTGAGAAATGTAGCG	168	exon_Supercontig_0031379_starts_at_883	73	55
CTGTTGAGACTATCCTTTGATCGGG	168	exon_Supercontig_0029517_starts_at_806	30	6
CAAAGCCAGATCACTCTGGTTCAATGTCGGG	168	exon_Supercontig_0029517_starts_at_806	138	108
AGCGAGTTTACTTTGAAT	167	exon_Supercontig_0038837_starts_at_21	70	53
AAACCTTTTTTCGAGGATCAAGTGGA	167	exon_Supercontig_0038837_starts_at_21	274	249
ATGTCGAGTTCATCTTTGAAGAGAAACTGC	167	exon_Supercontig_0007912_starts_at_5260	69	40
GGGATAACTGGCTTGTGG	166	exon_Supercontig_0038837_starts_at_1960	67	50
GCCAGATCACTCTGGTTCAATGTCGGGGCG	166	exon_Supercontig_0029517_starts_at_806	134	105
ACTCTGGTTCAATGTCGG	165	exon_Supercontig_0029517_starts_at_806	126	109
TAGTTGGATCTGAGTTACATG	165	exon_Supercontig_0038837_starts_at_21	170	150
AATAAATTAGAGTGCTCAGAACAAG	165	exon_Supercontig_0038837_starts_at_21	55	31
TAAACCTTTTTTCGAGGATCAAGTGGA	165	exon_Supercontig_0038837_starts_at_21	275	249
AGTTGGATCTGAGTTACATGCAGTGATTCGC	165	exon_Supercontig_0038837_starts_at_21	169	139
TTAAAAAGCTCGTAGTTGGA	164	exon_Supercontig_0038837_starts_at_21	182	163
ACTAGTGTAAATCGTCATTGCTGCGG	164	exon_Supercontig_0038837_starts_at_21	208	183
TGAATAAATTAGAGTGCTCAGAACAAG	164	exon_Supercontig_0038837_starts_at_21	57	31
CTGCGATCTGTTGAGACTATCCTTTGATCGGG	164	exon_Supercontig_0029517_starts_at_806	37	6
TTAGCTTCAGCGATGGATCGGTTGA	163	exon_Supercontig_0009638_starts_at_804	49	25
GTTGAGAAATGTAGCGTATAG	162	exon_Supercontig_0031379_starts_at_883	70	50
GATCACTCTGGTTCAATGTCGGGGC	162	exon_Supercontig_0029517_starts_at_806	130	106
CGTAGTTGGATCTGAGT	161	exon_Supercontig_0038837_starts_at_21	172	156
TGAGAAATGTAGCGTATAG	161	exon_Supercontig_0031379_starts_at_883	68	50
TTTCGAGGATCAAGTGGAGGG	161	exon_Supercontig_0038837_starts_at_21	266	246
AGTGTAAATCGTCATTGCTGCGGTTA	161	exon_Supercontig_0038837_starts_at_21	205	180
TGGTCAAGGTGTTGTATCCAGTAGAGCA	161	exon_Supercontig_0029517_starts_at_806	76	49
TTGAGAAATGTAGCGTATAGGTA	160	exon_Supercontig_0031379_starts_at_883	69	47
CGTAGTTGGATCTGAGTTACATGCA	160	exon_Supercontig_0038837_starts_at_21	172	148
TCAAAGCCAGATCACTCTGGTTCAATGTCGG	160	exon_Supercontig_0029517_starts_at_806	139	109
GCGGTTAAAAAGCTCGTAGTTGGATCTGAG	159	exon_Supercontig_0038837_starts_at_21	186	157
CAAAGCCAGATCACTCTGGTTCAATGTCGGGG	159	exon_Supercontig_0029517_starts_at_806	138	107
GGTTCAATGTCGGGGCG	158	exon_Supercontig_0029517_starts_at_806	121	105
CGACGTTGCTTTTTGATC	157	exon_Supercontig_0038837_starts_at_1960	32	15
TGAAGAGAAACTGCGAACGGC	157	exon_Supercontig_0007912_starts_at_5260	53	33
ATCATAAACCTTTTTTCGAGGATCAAGTGGA	157	exon_Supercontig_0038837_starts_at_21	279	249
AATTAGAGTGCTCAGAACAAG	156	exon_Supercontig_0038837_starts_at_21	51	31
TTTTCGAGGATCAAGTGGAGGG	156	exon_Supercontig_0038837_starts_at_21	267	246
TAGCTTCAGCGATGGATCGGTTG	155	exon_Supercontig_0009638_starts_at_804	48	26
CCAGATCACTCTGGTTCAATGTCGG	155	exon_Supercontig_0029517_starts_at_806	133	109
AGATCACTCTGGTTCAATGTCGGGGCGCA	155	exon_Supercontig_0029517_starts_at_806	131	103
AATCGCTGTTGTAACTATTTGCTGGTT	154	exon_Supercontig_0038837_starts_at_21	128	102
AAGCTCGTAGTTGGATC	152	exon_Supercontig_0038837_starts_at_21	177	161
GTAGTTGGATCTGAGTTACATGCAGTGATTCGC	152	exon_Supercontig_0038837_starts_at_21	171	139
CGAGGATCAAGTGGAG	151	exon_Supercontig_0038837_starts_at_21	263	248
TAGCTTCAGCGATGGATCGG	151	exon_Supercontig_0009638_starts_at_804	48	29
CTAGTGTAAATCGTCATTGCTGC	151	exon_Supercontig_0038837_starts_at_21	207	185
ACCGTTGAGAAATGTAGCGTATAGGTA	151	exon_Supercontig_0031379_starts_at_883	73	47
ACCGTTGAGAAATGTAGCGTATA	150	exon_Supercontig_0031379_starts_at_883	73	51
TCAAGGTGTTGTATCCAGTAGAGCA	150	exon_Supercontig_0029517_starts_at_806	73	49
TGTATACTGCGATCTGTTGAGACTATC	150	exon_Supercontig_0029517_starts_at_806	43	17
AGTTTACTTTGAATAAATTA	149	exon_Supercontig_0038837_starts_at_21	66	47
TAAATTAGAGTGCTCAGAACAAG	149	exon_Supercontig_0038837_starts_at_21	53	31
TCGTAGTTGGATCTGAGTTACATGCAGTGAT	148	exon_Supercontig_0038837_starts_at_21	173	143
CGGTTTCTGTGATGTCTCGTGTTCTCTGGACG	147	exon_Supercontig_0008882_starts_at_1165	35	4
CAAAGCCAGATCACTCTGGTTCAATGTCGGGGC	147	exon_Supercontig_0029517_starts_at_806	138	106
TGTAAATCGTCATTGCTGCG	146	exon_Supercontig_0038837_starts_at_21	203	184
ATTAGCTTCAGCGATGGATCGG	146	exon_Supercontig_0009638_starts_at_804	50	29
TGAATAAATTAGAGTGCTCAGAACAA	145	exon_Supercontig_0038837_starts_at_21	57	32
ACCTTTTTTCGAGGATCAAGTGGA	144	exon_Supercontig_0038837_starts_at_21	272	249
CCAGATCACTCTGGTTCAATGTCGGG	144	exon_Supercontig_0029517_starts_at_806	133	108
GCTCGTAGTTGGATCTGAGTTACATGCAGTGAT	144	exon_Supercontig_0038837_starts_at_21	175	143
GGATAACTGGCTTGTGG	143	exon_Supercontig_0038837_starts_at_1960	66	50
AAGCCAGATCACTCTGGTTCAATGTCGG	143	exon_Supercontig_0029517_starts_at_806	136	109
AGCTCGTAGTTGGATC	142	exon_Supercontig_0038837_starts_at_21	176	161
GAATGGTCGATCATGGA	142	exon_Supercontig_0038837_starts_at_21	21	5
TCTGGTTCAATGTCGGG	142	exon_Supercontig_0029517_starts_at_806	124	108
AGTGTAAATCGTCATTGCTGCG	142	exon_Supercontig_0038837_starts_at_21	205	184
TGAATAAATTAGAGTGCTCAGAA	142	exon_Supercontig_0038837_starts_at_21	57	35
GTTGAGAAATGTAGCGTATAGGTATGA	142	exon_Supercontig_0031379_starts_at_883	70	44
GTTCGACTCCGGAGAGGGA	141	exon_Supercontig_0007912_starts_at_5638	64	46
CATAGCGACGTTGCTTTTTGATC	141	exon_Supercontig_0038837_starts_at_1960	37	15
GCTTTTTGATCCTTCGATGTCGG	141	exon_Supercontig_0038837_starts_at_1960	25	3
TCTGTTGAGACTATCCTTTGATCGGGT	141	exon_Supercontig_0029517_starts_at_806	31	5
GGTTAAAAAGCTCGTAGTTGGATCTGAGTTA	141	exon_Supercontig_0038837_starts_at_21	184	154
GTAGTTGGATCTGAGT	140	exon_Supercontig_0038837_starts_at_21	171	156
GTTGAGACTATCCTTTGATCG	140	exon_Supercontig_0029517_starts_at_806	28	8
TGTTGAGACTATCCTTTGATC	140	exon_Supercontig_0029517_starts_at_806	29	9
CTGTTGACACGAACGCGAGC	139	exon_Supercontig_0031379_starts_at_1711	25	6
CGTAGTTGGATCTGAGTTACA	139	exon_Supercontig_0038837_starts_at_21	172	152
GCGGTTTCTGTGATGTCTCGTGTTCTCTGGA	139	exon_Supercontig_0008882_starts_at_1165	36	6
CTGAACTTAAGCATATCATTTAGCGGA	138	exon_Supercontig_0009638_starts_at_377	64	38
TTTCGAGGATCAAGTGGAGGGCAAGTCTGG	138	exon_Supercontig_0038837_starts_at_21	266	237
GTTCAATGTCGGGGCG	137	exon_Supercontig_0029517_starts_at_806	120	105
CGTAGTTGGATCTGAGTTA	137	exon_Supercontig_0038837_starts_at_21	172	154
CACTCTGGTTCAATGTCGGG	137	exon_Supercontig_0029517_starts_at_806	127	108
TTGGATCTGAGTTACATGCAGTGATTCGC	137	exon_Supercontig_0038837_starts_at_21	167	139
AAAGCTCGTAGTTGGATCTGAGTTACATGCA	137	exon_Supercontig_0038837_starts_at_21	178	148
GTTGACACGAACGCGAGC	136	exon_Supercontig_0031379_starts_at_1711	23	6
TAGTGTAAATCGTCATTGCTGC	136	exon_Supercontig_0038837_starts_at_21	206	185
TTTTCGAGGATCAAGTGGAGGGCAAGTCTGG	136	exon_Supercontig_0038837_starts_at_21	267	237
CGTAGTTGGATCTGAGTTACATGCAGTGATTCGC	136	exon_Supercontig_0038837_starts_at_21	172	139
CGAGTTTACTTTGAATAAATTA	135	exon_Supercontig_0038837_starts_at_21	68	47
TCTGGTTCAATGTCGGGGCGCA	135	exon_Supercontig_0029517_starts_at_806	124	103
AAGCTCGTAGTTGGATCTGAGTTACATGCAGTGA	135	exon_Supercontig_0038837_starts_at_21	177	144
ATCTGTTGAGACTATCCTTTGATC	134	exon_Supercontig_0029517_starts_at_806	32	9
AACTTTCAATGGGTATGTTG	133	exon_Supercontig_0031379_starts_at_1711	64	45
CATAAACCTTTTTTCGAGGATCAAGTGGA	133	exon_Supercontig_0038837_starts_at_21	277	249
AAAGCTCGTAGTTGGATCTGAGTTACATGCAGTGAT	133	exon_Supercontig_0038837_starts_at_21	178	143
TCGAGGATCAAGTGGAGGG	132	exon_Supercontig_0038837_starts_at_21	264	246
CGGTTTCTGTGATGTCTCGTGTTCTCTGGA	132	exon_Supercontig_0008882_starts_at_1165	35	6
CGAGTTTACTTTGAATAA	131	exon_Supercontig_0038837_starts_at_21	68	51
GTGTTGTATCCAGTAGAG	131	exon_Supercontig_0029517_starts_at_806	68	51
GAGGATCAAGTGGAGGGCA	131	exon_Supercontig_0038837_starts_at_21	262	244
GAGTTTACTTTGAATAAATTA	131	exon_Supercontig_0038837_starts_at_21	67	47
GTTAAAAAGCTCGTAGTTGGATC	131	exon_Supercontig_0038837_starts_at_21	183	161
TGAACTTAAGCATATCATTTAGCGGA	131	exon_Supercontig_0009638_starts_at_377	63	38
AGTTGGATCTGAGTTACATGCAGTGAT	131	exon_Supercontig_0038837_starts_at_21	169	143
TAAAAAGCTCGTAGTTGGATCTGAGTTACATGCA	131	exon_Supercontig_0038837_starts_at_21	181	148
ATAAATTAGAGTGCTCAGAACAAG	130	exon_Supercontig_0038837_starts_at_21	54	31
TTTCAATGGGTATGTTG	129	exon_Supercontig_0031379_starts_at_1711	61	45
GAGTGCTCAGAACAAGCG	129	exon_Supercontig_0038837_starts_at_21	46	29
TACTGCGATCTGTTGAGACTATC	129	exon_Supercontig_0029517_starts_at_806	39	17
CTGTTGAGACTATCCTTTGATCGGGTG	129	exon_Supercontig_0029517_starts_at_806	30	4
GTGTAAATCGTCATTGC	128	exon_Supercontig_0038837_starts_at_21	204	188
GGTGTTGTATCCAGTAGA	128	exon_Supercontig_0029517_starts_at_806	69	52
GTTGAGACTATCCTTTGAT	128	exon_Supercontig_0029517_starts_at_806	28	10
CACCGTTGAGAAATGTAGCGTA	128	exon_Supercontig_0031379_starts_at_883	74	53
GAGGCGTAGAATAAGT	127	exon_Supercontig_0059025_starts_at_9477	19	4
GTAGTTGGATCTGAGTTA	127	exon_Supercontig_0038837_starts_at_21	171	154
TATACTGCGATCTGTTGAGA	126	exon_Supercontig_0029517_starts_at_806	41	22
TCTGAGTTACATGCAGTGAT	125	exon_Supercontig_0038837_starts_at_21	162	143
CGAGGATCAAGTGGAGGGCAAGTCTGG	125	exon_Supercontig_0038837_starts_at_21	263	237
TGATCATAAACCTTTTTTCGAGGATCAAGTGGA	125	exon_Supercontig_0038837_starts_at_21	281	249
AAAGCTCGTAGTTGGA	124	exon_Supercontig_0038837_starts_at_21	178	163
GAATGATTAGAGGACTTGGGG	124	exon_Supercontig_0031379_starts_at_1711	110	90
AGAGTGCTCAGAACAAGCGTTTGC	124	exon_Supercontig_0038837_starts_at_21	47	24
GTGTAAATCGTCATTGCTGCGGTTA	123	exon_Supercontig_0038837_starts_at_21	204	180
GCGAATGATTAGAGGA	122	exon_Supercontig_0031379_starts_at_1711	112	97
AAAGCATCGCGGTTTCTGTGAT	122	exon_Supercontig_0008882_starts_at_1165	44	23
GAATGATTAGAGGACTTGGGGT	122	exon_Supercontig_0031379_starts_at_1711	110	89
GTTTGCTTGAATGGTCGATCATGGA	121	exon_Supercontig_0038837_starts_at_21	29	5
GTTGGATCTGAGTTACATGCAGTGATTCGCC	121	exon_Supercontig_0038837_starts_at_21	168	138
GATCCTTCGATGTCGG	120	exon_Supercontig_0038837_starts_at_1960	18	3
GTAAATCGTCATTGCTGC	119	exon_Supercontig_0038837_starts_at_21	202	185
CGGTTTCTGTGATGTCTCG	119	exon_Supercontig_0008882_starts_at_1165	35	17
AATGATTAGAGGACTTGGGG	119	exon_Supercontig_0031379_starts_at_1711	109	90
TTAGCTTCAGCGATGGATCGGT	119	exon_Supercontig_0009638_starts_at_804	49	28
GGTCAAGGTGTTGTATCCAGTAGA	119	exon_Supercontig_0029517_starts_at_806	75	52
GTAGTTGGATCTGAGTTACATGCA	119	exon_Supercontig_0038837_starts_at_21	171	148
TGCGGTTAAAAAGCTCGTAGTTGGATCT	119	exon_Supercontig_0038837_starts_at_21	187	160
GATAGTTTCTGGTAAGA	118	exon_Supercontig_0038837_starts_at_1960	105	89
TGAATAAATTAGAGTGC	118	exon_Supercontig_0038837_starts_at_21	57	41
GTTGAGACTATCCTTTGATCGGGTGT	118	exon_Supercontig_0029517_starts_at_806	28	3
AGCGAGTTTACTTTGAATAAATTAGAGTGC	118	exon_Supercontig_0038837_starts_at_21	70	41
TGGTCAAGGTGTTGTATCCAGTAGAGCAGTG	118	exon_Supercontig_0029517_starts_at_806	76	46
GATGTCATTTATTCGGA	117	exon_Supercontig_0007912_starts_at_5260	21	5
AGCTCGTAGTTGGATCTGAG	117	exon_Supercontig_0038837_starts_at_21	176	157
GTGTAAATCGTCATTGCTGC	117	exon_Supercontig_0038837_starts_at_21	204	185
GATCACTCTGGTTCAATGTCGGGG	117	exon_Supercontig_0029517_starts_at_806	130	107
AGCTCGTAGTTGGATCT	116	exon_Supercontig_0038837_starts_at_21	176	160
ACTTTCAATGGGTATGTTG	116	exon_Supercontig_0031379_starts_at_1711	63	45
CGAGTTTACTTTGAATAAA	116	exon_Supercontig_0038837_starts_at_21	68	50
CACCGTTGAGAAATGTAGCGTATA	116	exon_Supercontig_0031379_starts_at_883	74	51
TTGAATAAATTAGAGTGCTCAGAACAAGC	116	exon_Supercontig_0038837_starts_at_21	58	30
GGTCAAGGTGTTGTAT	115	exon_Supercontig_0029517_starts_at_806	75	60
AGTGTAAATCGTCATTGC	115	exon_Supercontig_0038837_starts_at_21	205	188
AGGACTTGGGGTCGAAACGAC	115	exon_Supercontig_0031379_starts_at_1711	100	80
GTTTGCTTGAATGGTCGATCATGGAAT	115	exon_Supercontig_0038837_starts_at_21	29	3
ACCGTTGAGAAATGTAGCGTAT	114	exon_Supercontig_0031379_starts_at_883	73	52
CGCTGTTGTAACTATTTGCTGGTT	114	exon_Supercontig_0038837_starts_at_21	125	102
TCGTAGTTGGATCTGAGTTACATG	113	exon_Supercontig_0038837_starts_at_21	173	150
GAGGATCAAGTGGAGGGCAAGTCTGG	113	exon_Supercontig_0038837_starts_at_21	262	237
CATACAGGTCGATCAG	112	exon_Supercontig_0048661_starts_at_4151	139	124
TTCAATGGGTATGTTG	112	exon_Supercontig_0031379_starts_at_1711	60	45
CGTAGTTGGATCTGAGTTACAT	112	exon_Supercontig_0038837_starts_at_21	172	151
CTTTTTTCGAGGATCAAGTGGAG	112	exon_Supercontig_0038837_starts_at_21	270	248
GTATACTGCGATCTGTTGAGACTATC	112	exon_Supercontig_0029517_starts_at_806	42	17
TTTGAATAAATTAGAGTGCTCAGAACAAGC	112	exon_Supercontig_0038837_starts_at_21	59	30
GAGAAACTGCGAACGGCTCATTAGAGCAGATGTCAT	112	exon_Supercontig_0007912_starts_at_5260	49	14
AATGATTAGAGGACTTGGGGT	111	exon_Supercontig_0031379_starts_at_1711	109	89
TTTTTTCGAGGATCAAGTGGA	111	exon_Supercontig_0038837_starts_at_21	269	249
CTGTTGACACGAACGCGAGCTC	111	exon_Supercontig_0031379_starts_at_1711	25	4
TGTATACTGCGATCTGTTGAGAC	111	exon_Supercontig_0029517_starts_at_806	43	21
AGGATCAAGTGGAGGGCAAGTCTGG	111	exon_Supercontig_0038837_starts_at_21	261	237
CAGATCACTCTGGTTCAATGTCGGGGC	111	exon_Supercontig_0029517_starts_at_806	132	106
AAAGCTCGTAGTTGGATC	110	exon_Supercontig_0038837_starts_at_21	178	161
AGGGATAACTGGCTTGTGG	110	exon_Supercontig_0038837_starts_at_1960	68	50
GTTTGCTTGAATGGTCGATCATG	110	exon_Supercontig_0038837_starts_at_21	29	7
TAAAGCATCGCGGTTTCTGTGAT	110	exon_Supercontig_0008882_starts_at_1165	45	23
TAGTTGGATCTGAGTTACATGCAGT	110	exon_Supercontig_0038837_starts_at_21	170	146
CATGTCGAGTTCATCTTTGAAGAGAAACTGC	110	exon_Supercontig_0007912_starts_at_5260	70	40
AGGTGTTGTATCCAGTAGA	109	exon_Supercontig_0029517_starts_at_806	70	52
TGTTGACACGAACGCGAGC	109	exon_Supercontig_0031379_starts_at_1711	24	6
GTAGTTGGATCTGAGTTACAT	109	exon_Supercontig_0038837_starts_at_21	171	151
CACCGTTGAGAAATGTAGCGTAT	109	exon_Supercontig_0031379_starts_at_883	74	52
CCGGTAAAGCGAATGATTAGAGGACTTG	109	exon_Supercontig_0031379_starts_at_1711	120	93
CGGTTTCTGTGATGTCTCGTGTTCTCTGGAC	109	exon_Supercontig_0008882_starts_at_1165	35	5
GCCAGATCACTCTGGTTCAATGTCGGGGCGCAA	109	exon_Supercontig_0029517_starts_at_806	134	102
TCGAGGATCAAGTGGAG	108	exon_Supercontig_0038837_starts_at_21	264	248
TAAAAAGCTCGTAGTTGGATC	108	exon_Supercontig_0038837_starts_at_21	181	161
ATCGCTGTTGTAACTATTTGCTGGT	108	exon_Supercontig_0038837_starts_at_21	127	103
CCAGATCACTCTGGTTCAATGTCGGGG	108	exon_Supercontig_0029517_starts_at_806	133	107
CGATCTGTTGAGACTATCCTTTGATCGGG	108	exon_Supercontig_0029517_starts_at_806	34	6
TAGCGAGTTTACTTTGAATAAA	107	exon_Supercontig_0038837_starts_at_21	71	50
TGTTGAGACTATCCTTTGATCGGG	107	exon_Supercontig_0029517_starts_at_806	29	6
TCTGTTGAGACTATCCTTTGATCGGG	107	exon_Supercontig_0029517_starts_at_806	31	6
CGTTAATCGCTGTTGTAACTATTTGCTGGTT	107	exon_Supercontig_0038837_starts_at_21	132	102
CGAGTTTACTTTGAATAAAT	106	exon_Supercontig_0038837_starts_at_21	68	49
CACTAGTGTAAATCGTCATTGCTGCGG	106	exon_Supercontig_0038837_starts_at_21	209	183
CGAGTTTACTTTGAATAAATTAGAGTGC	106	exon_Supercontig_0038837_starts_at_21	68	41
CGGTTAAAAAGCTCGTAGTTGGATCTGAGT	106	exon_Supercontig_0038837_starts_at_21	185	156
TGCGGTTAAAAAGCTCGTAGTTGGATCTGAG	106	exon_Supercontig_0038837_starts_at_21	187	157
ACGACATGTATACTGGT	105	exon_Supercontig_0029517_starts_at_806	89	73
AGTTGGATCTGAGTTACATGCAGT	105	exon_Supercontig_0038837_starts_at_21	169	146
CTCTGGTTCAATGTCGGG	104	exon_Supercontig_0029517_starts_at_806	125	108
CTGAACTTAAGCATATCAT	104	exon_Supercontig_0009638_starts_at_377	64	46
CGAGGATCAAGTGGAGGGCA	104	exon_Supercontig_0038837_starts_at_21	263	244
GTAAATCGTCATTGCTGCGG	104	exon_Supercontig_0038837_starts_at_21	202	183
GTTCGACTCCGGAGAGGGAGC	104	exon_Supercontig_0007912_starts_at_5638	64	44
CGGTTAAAAAGCTCGTAGTTGGA	104	exon_Supercontig_0038837_starts_at_21	185	163
AATCGCTGTTGTAACTATTTGCTGGT	104	exon_Supercontig_0038837_starts_at_21	128	103
CGTTGAGAAATGTAGCGTATAGGTATGAT	104	exon_Supercontig_0031379_starts_at_883	71	43
TACGACATGTATACTGG	103	exon_Supercontig_0029517_starts_at_806	90	74
CGGTTTCTGTGATGTCTCGT	103	exon_Supercontig_0008882_starts_at_1165	35	16
GCGACGTTGCTTTTTGATCC	103	exon_Supercontig_0038837_starts_at_1960	33	14
TGTTGAGACTATCCTTTGAT	103	exon_Supercontig_0029517_starts_at_806	29	10
AGAAATGTAGCGTATAGGTAT	103	exon_Supercontig_0031379_starts_at_883	66	46
ATCCGGTAAAGCGAATGATTAGAGGA	103	exon_Supercontig_0031379_starts_at_1711	122	97
TGAGAAATGTAGCGTATAGGTATGAT	103	exon_Supercontig_0031379_starts_at_883	68	43
GAGTTTACTTTGAATAAATTAGAGTGC	103	exon_Supercontig_0038837_starts_at_21	67	41
AATAAATTAGAGTGCTCAGAA	102	exon_Supercontig_0038837_starts_at_21	55	35
ACTAGTGTAAATCGTCATTGCTGC	102	exon_Supercontig_0038837_starts_at_21	208	185
GCTCGTAGTTGGATCT	101	exon_Supercontig_0038837_starts_at_21	175	160
CTGCGATCTGTTGAGAC	101	exon_Supercontig_0029517_starts_at_806	37	21
CTAGTGTAAATCGTCATT	101	exon_Supercontig_0038837_starts_at_21	207	190
GTTGGATCTGAGTTACAT	101	exon_Supercontig_0038837_starts_at_21	168	151
AAGCTCGTAGTTGGATCTGAGTTA	101	exon_Supercontig_0038837_starts_at_21	177	154
TTTTCGAGGATCAAGTGGAGGGCA	101	exon_Supercontig_0038837_starts_at_21	267	244
GAATAAATTAGAGTGCTCAGAACAAG	101	exon_Supercontig_0038837_starts_at_21	56	31
GTTGAGACTATCCTTTGATCGGGTGTT	101	exon_Supercontig_0029517_starts_at_806	28	2
AAGCGAATGATTAGAGGA	100	exon_Supercontig_0031379_starts_at_1711	114	97
AGTTGGATCTGAGTTACATG	100	exon_Supercontig_0038837_starts_at_21	169	150
ATACTGCGATCTGTTGAGAC	100	exon_Supercontig_0029517_starts_at_806	40	21
TAGTTGGATCTGAGTTACATGCA	100	exon_Supercontig_0038837_starts_at_21	170	148
GTAAAGCATCGCGGTTTCTGTGAT	100	exon_Supercontig_0008882_starts_at_1165	46	23
AACCTTTTTTCGAGGATCAAGTGGA	100	exon_Supercontig_0038837_starts_at_21	273	249
TTGGATCTGAGTTACATGCAGTGAT	100	exon_Supercontig_0038837_starts_at_21	167	143
TCGAGGATCAAGTGGAGGGCAAGTCTGG	100	exon_Supercontig_0038837_starts_at_21	264	237
GTTAATCGCTGTTGTAACTATTTGCTGGT	100	exon_Supercontig_0038837_starts_at_21	131	103
TACTGCGATCTGTTGAGACTATCCTTTGATCGGGT	100	exon_Supercontig_0029517_starts_at_806	39	5
GTTTACTTTGAATAAATTA	99	exon_Supercontig_0038837_starts_at_21	65	47
AAAAGCTCGTAGTTGGATCT	99	exon_Supercontig_0038837_starts_at_21	179	160
GTAAAGCGAATGATTAGAGGA	99	exon_Supercontig_0031379_starts_at_1711	117	97
GTCAAAGCCAGATCACTCTGGTTCAATGTCGG	99	exon_Supercontig_0029517_starts_at_806	140	109
TAGAGTGCTCAGAACAA	98	exon_Supercontig_0038837_starts_at_21	48	32
TGAGACTATCCTTTGATC	98	exon_Supercontig_0029517_starts_at_806	26	9
TTTCGAGGATCAAGTGGAGGGCA	98	exon_Supercontig_0038837_starts_at_21	266	244
GTTAAAAAGCTCGTAGTTGGATCT	98	exon_Supercontig_0038837_starts_at_21	183	160
TCTGGTGCCAGCAGCCGCGGTAAT	98	exon_Supercontig_0038837_starts_at_21	241	218
GCATGTCGAGTTCATCTTTGAAGAGAAACTGC	98	exon_Supercontig_0007912_starts_at_5260	71	40
CTGCGGTTAAAAAGCTCGTAGTTGGATCTGAGTTA	98	exon_Supercontig_0038837_starts_at_21	188	154
AGGATCAAGTGGAGGGCA	97	exon_Supercontig_0038837_starts_at_21	261	244
AGGATCAAGTGGAGGGCAA	97	exon_Supercontig_0038837_starts_at_21	261	243
GGTGTTGTATCCAGTAGAG	97	exon_Supercontig_0029517_starts_at_806	69	51
GCGACGTTGCTTTTTGATC	97	exon_Supercontig_0038837_starts_at_1960	33	15
TCGCTGTTGTAACTATTTGCTGGTT	97	exon_Supercontig_0038837_starts_at_21	126	102
AGCCAGATCACTCTGGTTCAATGTCGGGG	97	exon_Supercontig_0029517_starts_at_806	135	107
AAGGGTTCGACTCCGGAGAGGGAG	96	exon_Supercontig_0007912_starts_at_5638	68	45
TGGATCTGAGTTACATGCAGTGAT	96	exon_Supercontig_0038837_starts_at_21	166	143
GGTTAAAAAGCTCGTAGTTGGATCT	96	exon_Supercontig_0038837_starts_at_21	184	160
AGCCAGATCACTCTGGTTCAATGTCGGG	96	exon_Supercontig_0029517_starts_at_806	135	108
CACCGTTGAGAAATGTAGCG	95	exon_Supercontig_0031379_starts_at_883	74	55
AGGGATAACTGGCTTGTGGCA	95	exon_Supercontig_0038837_starts_at_1960	68	48
AAGGTGTTGTATCCAGTAGAG	95	exon_Supercontig_0029517_starts_at_806	71	51
TGTTGAGACTATCCTTTGATCGGGT	95	exon_Supercontig_0029517_starts_at_806	29	5
TTAGCTTCAGCGATGGATCGGTTGATTCGCG	95	exon_Supercontig_0009638_starts_at_804	49	19
GAGGATCAAGTGGAGG	94	exon_Supercontig_0038837_starts_at_21	262	247
CAAAGCCAGATCACTCTGGTTCAATGTCGG	94	exon_Supercontig_0029517_starts_at_806	138	109
TACGACATGTATACTGGTCA	93	exon_Supercontig_0029517_starts_at_806	90	71
ACTGTTGACACGAACGCGAGC	93	exon_Supercontig_0031379_starts_at_1711	26	6
GCTCGTAGTTGGATCTGAGTTA	93	exon_Supercontig_0038837_starts_at_21	175	154
CTGTTGAGACTATCCTTTGATCG	93	exon_Supercontig_0029517_starts_at_806	30	8
GTTGAGAAATGTAGCGTATAGGT	93	exon_Supercontig_0031379_starts_at_883	70	48
CTGTTGAGACTATCCTTTGATCGGGT	93	exon_Supercontig_0029517_starts_at_806	30	5
CAAACTTTCAATGGGTATGTTGTCTCGGT	93	exon_Supercontig_0031379_starts_at_1711	66	38
AAAGCCAGATCACTCTGGTTCAATGTCGGGGCG	93	exon_Supercontig_0029517_starts_at_806	137	105
AAAGCGAATGATTAGAGGA	92	exon_Supercontig_0031379_starts_at_1711	115	97
GTAGTTGGATCTGAGTTACA	92	exon_Supercontig_0038837_starts_at_21	171	152
CGAGGATCAAGTGGAGGGCAA	92	exon_Supercontig_0038837_starts_at_21	263	243
ATATCCGGTAAAGCGAATGATTAGAGGA	92	exon_Supercontig_0031379_starts_at_1711	124	97
CTGGTCAAGGTGTTGTATCCAGTAGAGCA	92	exon_Supercontig_0029517_starts_at_806	77	49
CTGCGATCTGTTGAGA	91	exon_Supercontig_0029517_starts_at_806	37	22
TAAAGCATCGCGGTTTCTGTGA	91	exon_Supercontig_0008882_starts_at_1165	45	24
AAAAAGCTCGTAGTTGGATCTGAG	91	exon_Supercontig_0038837_starts_at_21	180	157
TAATCGCTGTTGTAACTATTTGCTGGTT	91	exon_Supercontig_0038837_starts_at_21	129	102
TAGTTGGATCTGAGTTACATGCAGTGAT	91	exon_Supercontig_0038837_starts_at_21	170	143
CGAGTTTACTTTGAATA	90	exon_Supercontig_0038837_starts_at_21	68	52
TACTGCGATCTGTTGAGAC	90	exon_Supercontig_0029517_starts_at_806	39	21
AGCGACGTTGCTTTTTGATCC	90	exon_Supercontig_0038837_starts_at_1960	34	14
TTTGATCCTTCGATGTCGGCT	90	exon_Supercontig_0038837_starts_at_1960	21	1
ATCTGTTGAGACTATCCTTTGAT	90	exon_Supercontig_0029517_starts_at_806	32	10
GCGAGTTTACTTTGAATAAATTA	90	exon_Supercontig_0038837_starts_at_21	69	47
AGGTGTTGTATCCAGTAGAGCAGT	90	exon_Supercontig_0029517_starts_at_806	70	47
CGGTTAAAAAGCTCGTAGTTGGATCT	90	exon_Supercontig_0038837_starts_at_21	185	160
GTTTGCTTGAATGGTCGATCATGGAA	90	exon_Supercontig_0038837_starts_at_21	29	4
TAGCGAGTTTACTTTGAATAAATTAGAGTGC	90	exon_Supercontig_0038837_starts_at_21	71	41
TAGTTGGATCTGAGTTACATGCAGTGATTCGC	90	exon_Supercontig_0038837_starts_at_21	170	139
GTTGGATCTGAGTTACA	89	exon_Supercontig_0038837_starts_at_21	168	152
GAGGATCAAGTGGAGGGCAA	89	exon_Supercontig_0038837_starts_at_21	262	243
TTTACGACATGTATACTGGT	89	exon_Supercontig_0029517_starts_at_806	92	73
AGGGTTCGACTCCGGAGAGGGAGC	89	exon_Supercontig_0007912_starts_at_5638	67	44
CTGAACTTAAGCATATCATTTAGC	89	exon_Supercontig_0009638_starts_at_377	64	41
GCTCGTAGTTGGATCTGAGTTACATGCAGTGATT	89	exon_Supercontig_0038837_starts_at_21	175	142
TCGTAGTTGGATCTGAGTTACATGCAGTGATTCG	89	exon_Supercontig_0038837_starts_at_21	173	140
GAGTTTACTTTGAATAAAT	88	exon_Supercontig_0038837_starts_at_21	67	49
TGAATGGTCGATCATGGAAT	88	exon_Supercontig_0038837_starts_at_21	22	3
TAGCGAGTTTACTTTGAATAAAT	88	exon_Supercontig_0038837_starts_at_21	71	49
TATACTGCGATCTGTTGAGACTATC	88	exon_Supercontig_0029517_starts_at_806	41	17
AGAAACTGCGAACGGCTCATTAGAGCAGATGTCAT	88	exon_Supercontig_0007912_starts_at_5260	48	14
GAATGGTCGATCATGGAAT	87	exon_Supercontig_0038837_starts_at_21	21	3
TTTTGATCCTTCGATGTCGGC	87	exon_Supercontig_0038837_starts_at_1960	22	2
ATACTGCGATCTGTTGAGACTA	87	exon_Supercontig_0029517_starts_at_806	40	19
CTTTTTTCGAGGATCAAGTGGAGGG	87	exon_Supercontig_0038837_starts_at_21	270	246
GTTTGTATACTGCGATCTGTTGAGA	87	exon_Supercontig_0029517_starts_at_806	46	22
CTAGTGTAAATCGTCATTGCTGCGGTTA	87	exon_Supercontig_0038837_starts_at_21	207	180
CGTAGTTGGATCTGAG	86	exon_Supercontig_0038837_starts_at_21	172	157
CTATATGTCCAAAGTCC	86	exon_Supercontig_0031379_starts_at_883	30	14
TTAGAGTGCTCAGAACAAG	86	exon_Supercontig_0038837_starts_at_21	49	31
TGTATACTGCGATCTGTTGA	86	exon_Supercontig_0029517_starts_at_806	43	24
GCGGTTTCTGTGATGTCTCGT	86	exon_Supercontig_0008882_starts_at_1165	36	16
ATCACTCTGGTTCAATGTCGGGG	86	exon_Supercontig_0029517_starts_at_806	129	107
TGCGATCTGTTGAGACTA	85	exon_Supercontig_0029517_starts_at_806	36	19
TTGAGACTATCCTTTGATC	85	exon_Supercontig_0029517_starts_at_806	27	9
AAGGGTTCGACTCCGGAGAGG	85	exon_Supercontig_0007912_starts_at_5638	68	48
TTTTTGATCCTTCGATGTCGGC	85	exon_Supercontig_0038837_starts_at_1960	23	2
AAGGGTTCGACTCCGGAGAGGGAGC	85	exon_Supercontig_0007912_starts_at_5638	68	44
CCGTTGAGAAATGTAGCGTATAGGTA	85	exon_Supercontig_0031379_starts_at_883	72	47
AAACTTTCAATGGGTATGTTGTCTCGGT	85	exon_Supercontig_0031379_starts_at_1711	65	38
AAGCCAGATCACTCTGGTTCAATGTCGGGGCG	85	exon_Supercontig_0029517_starts_at_806	136	105
GCCAGATCACTCTGGTTCAATGTCGGGGCGCAAAATC	85	exon_Supercontig_0029517_starts_at_806	134	98
TGGTTCAATGTCGGGGCG	84	exon_Supercontig_0029517_starts_at_806	122	105
GCGAGTTTACTTTGAATAAA	84	exon_Supercontig_0038837_starts_at_21	69	50
TCTGGTGCCAGCAGCCGCGG	84	exon_Supercontig_0038837_starts_at_21	241	222
TTGAGAAATGTAGCGTATAG	84	exon_Supercontig_0031379_starts_at_883	69	50
TTTCGAGGATCAAGTGGAGG	84	exon_Supercontig_0038837_starts_at_21	266	247
GTGCTCAGAACAAGCGTTTGC	84	exon_Supercontig_0038837_starts_at_21	44	24
AGAGAAACTGCGAACGGCTCATTAGAGCAGATGTCAT	84	exon_Supercontig_0007912_starts_at_5260	50	14
GAGTTTACTTTGAATAA	83	exon_Supercontig_0038837_starts_at_21	67	51
GTTCAATGTCGGGGCGCA	83	exon_Supercontig_0029517_starts_at_806	120	103
TGTCATTTATTCGGAACGA	83	exon_Supercontig_0007912_starts_at_5260	19	1
AAGCTCGTAGTTGGATCTGAG	83	exon_Supercontig_0038837_starts_at_21	177	157
AGATCACTCTGGTTCAATGTCG	83	exon_Supercontig_0029517_starts_at_806	131	110
AGCGAGTTTACTTTGAATAAATTA	83	exon_Supercontig_0038837_starts_at_21	70	47
GGTGTTGTATCCAGTAGAGCAGTG	83	exon_Supercontig_0029517_starts_at_806	69	46
AAAAGCTCGTAGTTGGATCTGAGTTACATGCA	83	exon_Supercontig_0038837_starts_at_21	179	148
CCGGTAAAGCGAATGATTAGAGGACTTGGGGTCGAA	83	exon_Supercontig_0031379_starts_at_1711	120	85
GTTGAGAAATGTAGCGT	82	exon_Supercontig_0031379_starts_at_883	70	54
AGACTATCCTTTGATCGGGT	82	exon_Supercontig_0029517_starts_at_806	24	5
CAGATCACTCTGGTTCAATGT	82	exon_Supercontig_0029517_starts_at_806	132	112
GCTTGAATGGTCGATCATGGA	82	exon_Supercontig_0038837_starts_at_21	25	5
AGGGTTCGACTCCGGAGAGGGAG	82	exon_Supercontig_0007912_starts_at_5638	67	45
AGGATAGCTGGAGTTCATTGCGGT	82	exon_Supercontig_0031379_starts_at_1711	149	126
AGGATCAAGTGGAGGGCAAGTCTGGTGCCAGCA	82	exon_Supercontig_0038837_starts_at_21	261	229
TGAGACTATCCTTTGAT	81	exon_Supercontig_0029517_starts_at_806	26	10
CAGGGATAACTGGCTTGTGG	81	exon_Supercontig_0038837_starts_at_1960	69	50
GTTCAGACATTTGGTTCATGGA	81	exon_Supercontig_0038837_starts_at_1778	22	1
GAGGACTTGGGGTCGAAACGAC	81	exon_Supercontig_0031379_starts_at_1711	101	80
AGAGGACTTGGGGTCGAAACGAC	81	exon_Supercontig_0031379_starts_at_1711	102	80
GTTGAGACTATCCTTTGATCGGGTG	81	exon_Supercontig_0029517_starts_at_806	28	4
TTTGCTTGAATGGTCGATCATGGAAT	81	exon_Supercontig_0038837_starts_at_21	28	3
TGTTTGTATACTGCGATCTGTTGAGA	81	exon_Supercontig_0029517_starts_at_806	47	22
GCTCGTAGTTGGATCTGAGTTACATGCA	81	exon_Supercontig_0038837_starts_at_21	175	148
GCGGAGGAAAAGAAACTAACAAGGATTCCC	81	exon_Supercontig_0009638_starts_at_377	42	13
GCCAGATCACTCTGGTTCAATGTCGGGGCGCA	81	exon_Supercontig_0029517_starts_at_806	134	103
CGGTTTCTGTGATGTCTCGTGTTCTCTGGACGG	81	exon_Supercontig_0008882_starts_at_1165	35	3
CTGGTTCAATGTCGGGG	80	exon_Supercontig_0029517_starts_at_806	123	107
CTAGTGTAAATCGTCATTGC	80	exon_Supercontig_0038837_starts_at_21	207	188
GAGACTATCCTTTGATCGGG	80	exon_Supercontig_0029517_starts_at_806	25	6
TTAAAAAGCTCGTAGTTGGATC	80	exon_Supercontig_0038837_starts_at_21	182	161
AGTTTCTGGTAAGAGGTGTCAGA	80	exon_Supercontig_0038837_starts_at_1960	102	80
GTCGAGTTCATCTTTGAAGAGAAACTGC	80	exon_Supercontig_0007912_starts_at_5260	67	40
TGTTTACGACATGTATACTGGTCAAGGT	80	exon_Supercontig_0029517_starts_at_806	94	67
GTAGTTGGATCTGAGTTACATGCAGTGATT	80	exon_Supercontig_0038837_starts_at_21	171	142
ATACTGCGATCTGTTGAGACTATCCTTTGATC	80	exon_Supercontig_0029517_starts_at_806	40	9
TGCATGTCGAGTTCATCTTTGAAGAGAAACTGC	80	exon_Supercontig_0007912_starts_at_5260	72	40
CTGTTGACACGAACGCGAGCTCCAA	79	exon_Supercontig_0031379_starts_at_1711	25	1
AAGGTGTTGTATCCAGTAGAGCAGTG	79	exon_Supercontig_0029517_starts_at_806	71	46
TGAGAAATGTAGCGTAT	78	exon_Supercontig_0031379_starts_at_883	68	52
CTTTCAATGGGTATGTTG	78	exon_Supercontig_0031379_starts_at_1711	62	45
TAGTGTAAATCGTCATTGC	78	exon_Supercontig_0038837_starts_at_21	206	188
AGAGTGCTCAGAACAAGCGT	78	exon_Supercontig_0038837_starts_at_21	47	28
CGGAGGAAAAGAAACTAACA	78	exon_Supercontig_0009638_starts_at_377	41	22
GCGAGTTTACTTTGAATAAAT	78	exon_Supercontig_0038837_starts_at_21	69	49
ACCACATCCAAGGAAGGCAGCA	78	exon_Supercontig_0007912_starts_at_5638	31	10
CACTAGTGTAAATCGTCATTGCTGCG	78	exon_Supercontig_0038837_starts_at_21	209	184
TAGTTGGATCTGAGTTACATGCAGTGATTC	78	exon_Supercontig_0038837_starts_at_21	170	141
GAGTGCTCAGAACAAG	77	exon_Supercontig_0038837_starts_at_21	46	31
GTTCGACTCCGGAGAGG	77	exon_Supercontig_0007912_starts_at_5638	64	48
TTTTCGAGGATCAAGTG	77	exon_Supercontig_0038837_starts_at_21	267	251
GCGAATGATTAGAGGACTTG	77	exon_Supercontig_0031379_starts_at_1711	112	93
TAGCGAGTTTACTTTGAATAA	77	exon_Supercontig_0038837_starts_at_21	71	51
AAAAAGCTCGTAGTTGGATCTGAGTTA	77	exon_Supercontig_0038837_starts_at_21	180	154
TTGAGAAATGTAGCGTATAGGTATGAT	77	exon_Supercontig_0031379_starts_at_883	69	43
GTCAAGGTGTTGTATCCAGTAGAGCAGTG	77	exon_Supercontig_0029517_starts_at_806	74	46
TAGTGTAAATCGTCATTGCTGCGGTTAAAAAGC	77	exon_Supercontig_0038837_starts_at_21	206	174
AGCTCGTAGTTGGATCTGA	76	exon_Supercontig_0038837_starts_at_21	176	158
GCTCGTAGTTGGATCTGAG	76	exon_Supercontig_0038837_starts_at_21	175	157
GTTTGCTTGAATGGTCGATCA	76	exon_Supercontig_0038837_starts_at_21	29	9
CGAATGATTAGAGGACTTGGGGT	76	exon_Supercontig_0031379_starts_at_1711	111	89
CGGTTATATCCGGTAAAGCGAATGATTAGA	76	exon_Supercontig_0031379_starts_at_1711	129	100
TGCGATCTGTTGAGACTATCCTTTGATCGGG	76	exon_Supercontig_0029517_starts_at_806	36	6
GAATAAATTAGAGTGCTCAGAACAAGCGTTTGC	76	exon_Supercontig_0038837_starts_at_21	56	24
TGTCAAAGCCAGATCACTCTGGTTCAATGTCGG	76	exon_Supercontig_0029517_starts_at_806	141	109
TACCTGATTGATTCTG	75	exon_Supercontig_0007912_starts_at_5260	122	107
GCGGTTTCTGTGATGTC	75	exon_Supercontig_0008882_starts_at_1165	36	20
AAAGCTCGTAGTTGGATCT	75	exon_Supercontig_0038837_starts_at_21	178	160
TCGAGGATCAAGTGGAGGGCA	75	exon_Supercontig_0038837_starts_at_21	264	244
TGAGACTATCCTTTGATCGGG	75	exon_Supercontig_0029517_starts_at_806	26	6
CGCTGTTGTAACTATTTGCTGGTTTTCTATTGA	75	exon_Supercontig_0038837_starts_at_21	125	93
TACTGCGATCTGTTGAGACTATCCTTTGATCGGG	75	exon_Supercontig_0029517_starts_at_806	39	6
TTCGAGGATCAAGTGGAG	74	exon_Supercontig_0038837_starts_at_21	265	248
CGACGTTGCTTTTTGATCC	74	exon_Supercontig_0038837_starts_at_1960	32	14
GGTTCAATGTCGGGGCGCA	74	exon_Supercontig_0029517_starts_at_806	121	103
GCGATCTGTTGAGACTATC	74	exon_Supercontig_0029517_starts_at_806	35	17
AGACTATCCTTTGATCGGGTG	74	exon_Supercontig_0029517_starts_at_806	24	4
TTTTCGAGGATCAAGTGGAGG	74	exon_Supercontig_0038837_starts_at_21	267	247
TGTTGAGACTATCCTTTGATCG	74	exon_Supercontig_0029517_starts_at_806	29	8
TAGCGACGTTGCTTTTTGATCC	74	exon_Supercontig_0038837_starts_at_1960	35	14
GTAAATCGTCATTGCTGCGGTTA	74	exon_Supercontig_0038837_starts_at_21	202	180
TCTGTTGAGACTATCCTTTGATC	74	exon_Supercontig_0029517_starts_at_806	31	9
AAATTAGAGTGCTCAGAACAAGCGTTTGC	74	exon_Supercontig_0038837_starts_at_21	52	24
CATGTCGAGTTCATCTTTGAAGAGAAACTGCGA	74	exon_Supercontig_0007912_starts_at_5260	70	38
AAATGTAGCGTATAGG	73	exon_Supercontig_0031379_starts_at_883	64	49
ACTATCCTTTGATCGGG	73	exon_Supercontig_0029517_starts_at_806	22	6
ATACTGCGATCTGTTGA	73	exon_Supercontig_0029517_starts_at_806	40	24
CGAGGATCAAGTGGAGG	73	exon_Supercontig_0038837_starts_at_21	263	247
GAGTTTACTTTGAATAAA	73	exon_Supercontig_0038837_starts_at_21	67	50
TGAATAAATTAGAGTGCT	73	exon_Supercontig_0038837_starts_at_21	57	40
GAATGATTAGAGGACTTGGGGTC	73	exon_Supercontig_0031379_starts_at_1711	110	88
TTTGAAGAGAAACTGCGAACGGCT	73	exon_Supercontig_0007912_starts_at_5260	55	32
TGCTTTTTGATCCTTCGATGTCGG	73	exon_Supercontig_0038837_starts_at_1960	26	3
TGCGGTTAAAAAGCTCGTAGTTGGA	73	exon_Supercontig_0038837_starts_at_21	187	163
ACTGCGATCTGTTGAGACTATCCTTTGAT	73	exon_Supercontig_0029517_starts_at_806	38	10
TCAAACTTTCAATGGGTATGTTGTCTCGGT	73	exon_Supercontig_0031379_starts_at_1711	67	38
GTAGTTGGATCTGAGTTACATGCAGTGATTCG	73	exon_Supercontig_0038837_starts_at_21	171	140
CTTTTTTCGAGGATCAAGTGGAGGGCAAGTCTGG	73	exon_Supercontig_0038837_starts_at_21	270	237
AGTGTAAATCGTCATT	72	exon_Supercontig_0038837_starts_at_21	205	190
CGCGGTTTCTGTGATGTC	72	exon_Supercontig_0008882_starts_at_1165	37	20
TTCAATGTCGGGGCGCAA	72	exon_Supercontig_0029517_starts_at_806	119	102
GCGGTTTCTGTGATGTCTCG	72	exon_Supercontig_0008882_starts_at_1165	36	17
TAAAGCGAATGATTAGAGGA	72	exon_Supercontig_0031379_starts_at_1711	116	97
CGAATGATTAGAGGACTTGGGG	72	exon_Supercontig_0031379_starts_at_1711	111	90
TCGAGGATCAAGTGGAGGGCAA	72	exon_Supercontig_0038837_starts_at_21	264	243
AGTGGAGGGCAAGTCTGG	71	exon_Supercontig_0038837_starts_at_21	254	237
CTGTTGACACGAACGCGAGCTCCA	71	exon_Supercontig_0031379_starts_at_1711	25	2
TAGCGAGTTTACTTTGAATAAATTA	71	exon_Supercontig_0038837_starts_at_21	71	47
CACCGTTGAGAAATGTAGCGTATAGGTA	71	exon_Supercontig_0031379_starts_at_883	74	47
TGCGATCTGTTGAGACTATCCTTTGATC	71	exon_Supercontig_0029517_starts_at_806	36	9
ATGTATACTGGTCAAGG	70	exon_Supercontig_0029517_starts_at_806	84	68
TAAAGCGAATGATTAGA	70	exon_Supercontig_0031379_starts_at_1711	116	100
AGTTGGATCTGAGTTACA	70	exon_Supercontig_0038837_starts_at_21	169	152
AAAAAGCTCGTAGTTGGAT	70	exon_Supercontig_0038837_starts_at_21	180	162
CTGGTTCAATGTCGGGGCG	70	exon_Supercontig_0029517_starts_at_806	123	105
CTGTTGACACGAACGCGAGCT	70	exon_Supercontig_0031379_starts_at_1711	25	5
GCGAATGATTAGAGGACTTGG	70	exon_Supercontig_0031379_starts_at_1711	112	92
TGTTGACACGAACGCGAGCTC	70	exon_Supercontig_0031379_starts_at_1711	24	4
GGCTACCACATCCAAGGAAGGCA	70	exon_Supercontig_0007912_starts_at_5638	35	13
GCGAGTTTACTTTGAATAAATTAGAGTGC	70	exon_Supercontig_0038837_starts_at_21	69	41
TACCTGATTGATTCTGTCAGCGCTATATGCT	70	exon_Supercontig_0007912_starts_at_5260	122	92
AGACTATCCTTTGATCGGG	69	exon_Supercontig_0029517_starts_at_806	24	6
GTTGACACGAACGCGAGCT	69	exon_Supercontig_0031379_starts_at_1711	23	5
TAGTTGGATCTGAGTTACA	69	exon_Supercontig_0038837_starts_at_21	170	152
TGAATAAATTAGAGTGCTCA	69	exon_Supercontig_0038837_starts_at_21	57	38
TGTTTGTATACTGCGATCTGTTGA	69	exon_Supercontig_0029517_starts_at_806	47	24
TACCTGATTGATTCTGTCAGCGCTAT	69	exon_Supercontig_0007912_starts_at_5260	122	97
CGTTGCTTTTTGATCCTTCGATGTCGG	69	exon_Supercontig_0038837_starts_at_1960	29	3
GCTGAACTTAAGCATATCATTTAGCGGA	69	exon_Supercontig_0009638_starts_at_377	65	38
TATATCCGGTAAAGCGAATGATTAGAGGA	69	exon_Supercontig_0031379_starts_at_1711	125	97
AGGGCAAGTCTGGTGCCAGCAGCCGCGGTAAT	69	exon_Supercontig_0038837_starts_at_21	249	218
AGCTCCACTAGTGTAAATCGTCATTGCTGCGG	69	exon_Supercontig_0038837_starts_at_21	214	183
ATCCGGTAAAGCGAATGATTAGAGGACTTGGGG	69	exon_Supercontig_0031379_starts_at_1711	122	90
TGGTTCAATGTCGGGG	68	exon_Supercontig_0029517_starts_at_806	122	107
GTTAAAAAGCTCGTAGT	68	exon_Supercontig_0038837_starts_at_21	183	167
TATACTGCGATCTGTTGA	68	exon_Supercontig_0029517_starts_at_806	41	24
TAGCGAGTTTACTTTGAA	68	exon_Supercontig_0038837_starts_at_21	71	54
GTATACTGCGATCTGTTGA	68	exon_Supercontig_0029517_starts_at_806	42	24
GCTCGTAGTTGGATCTGAGT	68	exon_Supercontig_0038837_starts_at_21	175	156
CTGTTGAGACTATCCTTTGAT	68	exon_Supercontig_0029517_starts_at_806	30	10
CGCTGTTGTAACTATTTGCTGG	68	exon_Supercontig_0038837_starts_at_21	125	104
TTGAGACTATCCTTTGATCGGG	68	exon_Supercontig_0029517_starts_at_806	27	6
GATTAGCTTCAGCGATGGATCGG	68	exon_Supercontig_0009638_starts_at_804	51	29
AAGGTGTTGTATCCAGTAGAGCAG	68	exon_Supercontig_0029517_starts_at_806	71	48
TTTTCGAGGATCAAGTGGAGGGCAA	68	exon_Supercontig_0038837_starts_at_21	267	243
TTTGAAGAGAAACTGCGAACGGCTCAT	68	exon_Supercontig_0007912_starts_at_5260	55	29
CTTTTTTCGAGGATCAAGTGGAGGGCAA	68	exon_Supercontig_0038837_starts_at_21	270	243
CTGCGATCTGTTGAGACTATCCTTTGATC	68	exon_Supercontig_0029517_starts_at_806	37	9
TGCGGTTAAAAAGCTCGTAGTTGGATCTGA	68	exon_Supercontig_0038837_starts_at_21	187	158
GAGGATCAAGTGGAGGGCAAGTCTGGTGCCAGCA	68	exon_Supercontig_0038837_starts_at_21	262	229
ATTGATTCTGTCAGCGC	67	exon_Supercontig_0007912_starts_at_5260	116	100
TAGTGTAAATCGTCATT	67	exon_Supercontig_0038837_starts_at_21	206	190
GACTATCCTTTGATCGGGTG	67	exon_Supercontig_0029517_starts_at_806	23	4
AAGCATCGCGGTTTCTGTGAT	67	exon_Supercontig_0008882_starts_at_1165	43	23
GTTGTATCCAGTAGAGCAGTG	67	exon_Supercontig_0029517_starts_at_806	66	46
CATGTCGAGTTCATCTTTGAAGA	67	exon_Supercontig_0007912_starts_at_5260	70	48
AATTAGAGTGCTCAGAACAAGCGTTTGC	67	exon_Supercontig_0038837_starts_at_21	51	24
TAGCGACGTTGCTTTTTGATCCTTCGATG	67	exon_Supercontig_0038837_starts_at_1960	35	7
CTAGTGTAAATCGTCATTGCTGCGGTTAAAAAGC	67	exon_Supercontig_0038837_starts_at_21	207	174
GAGTGCTCAGAACAAGC	66	exon_Supercontig_0038837_starts_at_21	46	30
TGTTGTATCCAGTAGAG	66	exon_Supercontig_0029517_starts_at_806	67	51
CTTGAATGGTCGATCATG	66	exon_Supercontig_0038837_starts_at_21	24	7
GTTTGCTTGAATGGTCGA	66	exon_Supercontig_0038837_starts_at_21	29	12
GCTTGAATGGTCGATCATG	66	exon_Supercontig_0038837_starts_at_21	25	7
TTGAATGGTCGATCATGGA	66	exon_Supercontig_0038837_starts_at_21	23	5
GAATGATTAGAGGACTTGGG	66	exon_Supercontig_0031379_starts_at_1711	110	91
TAGTTGGATCTGAGTTACAT	66	exon_Supercontig_0038837_starts_at_21	170	151
AGCGAGTTTACTTTGAATAAA	66	exon_Supercontig_0038837_starts_at_21	70	50
AGCTCGTAGTTGGATCTGAGT	66	exon_Supercontig_0038837_starts_at_21	176	156
GCGGAGGAAAAGAAACTAACA	66	exon_Supercontig_0009638_starts_at_377	42	22
CGGAGGAAAAGAAACTAACAAGGAT	66	exon_Supercontig_0009638_starts_at_377	41	17
ATTAGAGTGCTCAGAACAAGCGTTTGC	66	exon_Supercontig_0038837_starts_at_21	50	24
TGAACTTAAGCATATCATTTAGCGGAGGA	66	exon_Supercontig_0009638_starts_at_377	63	35
AATAAATTAGAGTGCTCAGAACAAGCGTTTGC	66	exon_Supercontig_0038837_starts_at_21	55	24
TTAGCGGAGGAAAAGAAACTAACAAGGATTCCCT	66	exon_Supercontig_0009638_starts_at_377	45	12
TGGGTATGTTGTCTCGGT	65	exon_Supercontig_0031379_starts_at_1711	55	38
ACTGCGATCTGTTGAGACTA	65	exon_Supercontig_0029517_starts_at_806	38	19
TGTATACTGCGATCTGTTGAGACTA	65	exon_Supercontig_0029517_starts_at_806	43	19
TGCGGTTAAAAAGCTCGTAGTTGGATC	65	exon_Supercontig_0038837_starts_at_21	187	161
GTAGTTGGATCTGAGTTACATGCAGTGATTC	65	exon_Supercontig_0038837_starts_at_21	171	141
GTTATATCCGGTAAAGCGAATGATTAGAGGA	65	exon_Supercontig_0031379_starts_at_1711	127	97
CTCGTAGTTGGATCTGAGTTACATGCAGTGAT	65	exon_Supercontig_0038837_starts_at_21	174	143
AGTGTTTGTATACTGCGATCTGTTGAGACTATC	65	exon_Supercontig_0029517_starts_at_806	49	17
AGATGTCATTTATTCGGA	64	exon_Supercontig_0007912_starts_at_5260	22	5
CATCGCGGTTTCTGTGAT	64	exon_Supercontig_0008882_starts_at_1165	40	23
GAATGATTAGAGGACTTGG	64	exon_Supercontig_0031379_starts_at_1711	110	92
AGGACTTGGGGTCGAAACGACC	64	exon_Supercontig_0031379_starts_at_1711	100	79
GAATAAATTAGAGTGCTCAGAA	64	exon_Supercontig_0038837_starts_at_21	56	35
GGTTAAAAAGCTCGTAGTTGGATC	64	exon_Supercontig_0038837_starts_at_21	184	161
AGCCAGATCACTCTGGTTCAATGTCGG	64	exon_Supercontig_0029517_starts_at_806	135	109
CCGGTAAAGCGAATGATTAGAGGACTTGGGG	64	exon_Supercontig_0031379_starts_at_1711	120	90
TGAAGAGAAACTGCGAACGGCTCATTAGAGCA	64	exon_Supercontig_0007912_starts_at_5260	53	22
TCTCAAACTTTCAATGGGTATGTTGTCTCGGT	64	exon_Supercontig_0031379_starts_at_1711	69	38
ATGCATGTCGAGTTCATCTTTGAAGAGAAACTGC	64	exon_Supercontig_0007912_starts_at_5260	73	40
TGGAGGGCAAGTCTGG	63	exon_Supercontig_0038837_starts_at_21	252	237
GTGGAGGGCAAGTCTGG	63	exon_Supercontig_0038837_starts_at_21	253	237
AATGGTCGATCATGGAAT	63	exon_Supercontig_0038837_starts_at_21	20	3
CTCGTAGTTGGATCTGAG	63	exon_Supercontig_0038837_starts_at_21	174	157
TCTGGTGCCAGCAGCCGC	63	exon_Supercontig_0038837_starts_at_21	241	224
GTTTGCTTGAATGGTCGATC	63	exon_Supercontig_0038837_starts_at_21	29	10
AAAGCTCGTAGTTGGATCTGAG	63	exon_Supercontig_0038837_starts_at_21	178	157
GTTAAAAAGCTCGTAGTTGGATCTGAGTTA	63	exon_Supercontig_0038837_starts_at_21	183	154
AAAGCTCGTAGTTGGATCTGAGTTACATGCAGT	63	exon_Supercontig_0038837_starts_at_21	178	146
CGAGGATCAAGTGGAGGGCAAGTCTGGTGCCAGCA	63	exon_Supercontig_0038837_starts_at_21	263	229
AAAAGCTCGTAGTTGGA	62	exon_Supercontig_0038837_starts_at_21	179	163
TTAGCTTCAGCGATGGATC	62	exon_Supercontig_0009638_starts_at_804	49	31
TTACGACATGTATACTGGT	62	exon_Supercontig_0029517_starts_at_806	91	73
GTTGACACGAACGCGAGCTCCA	62	exon_Supercontig_0031379_starts_at_1711	23	2
TGCTTGAATGGTCGATCATGGA	62	exon_Supercontig_0038837_starts_at_21	26	5
TTTTGATCCTTCGATGTCGGCT	62	exon_Supercontig_0038837_starts_at_1960	22	1
TGTTGACACGAACGCGAGCTCCA	62	exon_Supercontig_0031379_starts_at_1711	24	2
AGATCACTCTGGTTCAATGTCGGGGCGCAA	62	exon_Supercontig_0029517_starts_at_806	131	102
CCAGATCACTCTGGTTCAATGTCGGGGCGCA	62	exon_Supercontig_0029517_starts_at_806	133	103
CGTCATTGCTGCGGTTAAAAAGCTCGTAGTT	62	exon_Supercontig_0038837_starts_at_21	196	166
TGCGATCTGTTGAGACTATCCTTTGATCGGGTG	62	exon_Supercontig_0029517_starts_at_806	36	4
GCTCGTAGTTGGATCTG	61	exon_Supercontig_0038837_starts_at_21	175	159
ATAAATTAGAGTGCTCAGAA	61	exon_Supercontig_0038837_starts_at_21	54	35
AAAGCATCGCGGTTTCTGTGA	61	exon_Supercontig_0008882_starts_at_1165	44	24
TTTCGAGGATCAAGTGGAGGGCAA	61	exon_Supercontig_0038837_starts_at_21	266	243
CAAGGTGTTGTATCCAGTAGAGCAGTG	61	exon_Supercontig_0029517_starts_at_806	72	46
GGTCAAGGTGTTGTATCCAGTAGAGCA	61	exon_Supercontig_0029517_starts_at_806	75	49
TCATAAACCTTTTTTCGAGGATCAAGTGGA	61	exon_Supercontig_0038837_starts_at_21	278	249
TGAATAAATTAGAGTGCTCAGAACAAGCGTTTGC	61	exon_Supercontig_0038837_starts_at_21	57	24
TGTATACTGCGATCTGTTGAGACTATCCTTTGATC	61	exon_Supercontig_0029517_starts_at_806	43	9
TTGGATCTGAGTTACAT	60	exon_Supercontig_0038837_starts_at_21	167	151
GTATCCAGTAGAGCAGTG	60	exon_Supercontig_0029517_starts_at_806	63	46
TCTGGTTCAATGTCGGGG	60	exon_Supercontig_0029517_starts_at_806	124	107
GCGAGTTTACTTTGAATAA	60	exon_Supercontig_0038837_starts_at_21	69	51
TGCTATATGTCCAAAGTCC	60	exon_Supercontig_0031379_starts_at_883	32	14
TTTTTCGAGGATCAAGTGGAG	60	exon_Supercontig_0038837_starts_at_21	268	248
GAGTTTACTTTGAATAAATTAGAG	60	exon_Supercontig_0038837_starts_at_21	67	44
TCTGAGTTACATGCAGTGATTCGC	60	exon_Supercontig_0038837_starts_at_21	162	139
AGAGTGCTCAGAACAAGCGTTTGCT	60	exon_Supercontig_0038837_starts_at_21	47	23
AGGGCAAGTCTGGTGCCAGCAGCCGCGG	60	exon_Supercontig_0038837_starts_at_21	249	222
CGTTAATCGCTGTTGTAACTATTTGCTGGT	60	exon_Supercontig_0038837_starts_at_21	132	103
CGTAGTTGGATCTGAGTTACATGCAGTGATT	60	exon_Supercontig_0038837_starts_at_21	172	142
CTAGCGAGTTTACTTTGAATAAATTAGAGTGC	60	exon_Supercontig_0038837_starts_at_21	72	41
CAGATCACTCTGGTTCAATGTCGGGGCGCAAAATC	60	exon_Supercontig_0029517_starts_at_806	132	98
AAGCTCGTAGTTGGATCT	59	exon_Supercontig_0038837_starts_at_21	177	160
GATGTCATTTATTCGGAA	59	exon_Supercontig_0007912_starts_at_5260	21	4
GTTCAATGTCGGGGCGCAA	59	exon_Supercontig_0029517_starts_at_806	120	102
TTCGAGGATCAAGTGGAGGG	59	exon_Supercontig_0038837_starts_at_21	265	246
GGTGTTGTATCCAGTAGAGCAG	59	exon_Supercontig_0029517_starts_at_806	69	48
AGATCACTCTGGTTCAATGTCGGGG	59	exon_Supercontig_0029517_starts_at_806	131	107
CCGGTAAAGCGAATGATTAGAGGACTT	59	exon_Supercontig_0031379_starts_at_1711	120	94
ATCTGTTGAGACTATCCTTTGATCGGGT	59	exon_Supercontig_0029517_starts_at_806	32	5
ATCCGGTAAAGCGAATGATTAGAGGACTTGGG	59	exon_Supercontig_0031379_starts_at_1711	122	91
CGTCATTGCTGCGGTTAAAAAGCTCGTAGTTGGATCT	59	exon_Supercontig_0038837_starts_at_21	196	160
ATGTCATTTATTCGGAA	58	exon_Supercontig_0007912_starts_at_5260	20	4
ACTGTTGACACGAACGC	58	exon_Supercontig_0031379_starts_at_1711	26	10
CGCTGTTGTAACTATTTGC	58	exon_Supercontig_0038837_starts_at_21	125	107
GTTGTATCCAGTAGAGCAG	58	exon_Supercontig_0029517_starts_at_806	66	48
TCTGGTTCAATGTCGGGGCG	58	exon_Supercontig_0029517_starts_at_806	124	105
TGGTTCAATGTCGGGGCGCA	58	exon_Supercontig_0029517_starts_at_806	122	103
TGTAAATCGTCATTGCTGCGG	58	exon_Supercontig_0038837_starts_at_21	203	183
AAGCTCGTAGTTGGATCTGAGT	58	exon_Supercontig_0038837_starts_at_21	177	156
GGTTAAAAAGCTCGTAGTTGGA	58	exon_Supercontig_0038837_starts_at_21	184	163
CTAGCGAGTTTACTTTGAATAAA	58	exon_Supercontig_0038837_starts_at_21	72	50
CTTTTTGATCCTTCGATGTCGGC	58	exon_Supercontig_0038837_starts_at_1960	24	2
GAGTGCTCAGAACAAGCGTTTGC	58	exon_Supercontig_0038837_starts_at_21	46	24
GTAAAGCATCGCGGTTTCTGTGA	58	exon_Supercontig_0008882_starts_at_1165	46	24
TCTGGTTCAATGTCGGGGCGCAA	58	exon_Supercontig_0029517_starts_at_806	124	102
ATAAGGGTTCGACTCCGGAGAGGGAG	58	exon_Supercontig_0007912_starts_at_5638	70	45
AGTTTACTTTGAATAAATTAGAGTGCT	58	exon_Supercontig_0038837_starts_at_21	66	40
TTTCGAGGATCAAGTGGAGGGCAAGTCTG	58	exon_Supercontig_0038837_starts_at_21	266	238
AGTGTAAATCGTCATTGCTGCGGTTAAAAAGCT	58	exon_Supercontig_0038837_starts_at_21	205	173
TCGTAGTTGGATCTGAGTTACATGCAGTGATTC	58	exon_Supercontig_0038837_starts_at_21	173	141
CGGTTTCTGTGATGTCTCGTGTTCTCTGGACGGC	58	exon_Supercontig_0008882_starts_at_1165	35	2
TGAAGAGAAACTGCGAACGGCTCATTAGAGCAGAT	58	exon_Supercontig_0007912_starts_at_5260	53	19
TAGTTGGATCTGAGTTA	57	exon_Supercontig_0038837_starts_at_21	170	154
TGTATACTGGTCAAGGT	57	exon_Supercontig_0029517_starts_at_806	83	67
TGAAGAGAAACTGCGAACGG	57	exon_Supercontig_0007912_starts_at_5260	53	34
GTTTGTATACTGCGATCTGTTGA	57	exon_Supercontig_0029517_starts_at_806	46	24
GCTTGAATGGTCGATCATGGAAT	57	exon_Supercontig_0038837_starts_at_21	25	3
GTTGAGAAATGTAGCGTATAGGTATGATT	57	exon_Supercontig_0031379_starts_at_883	70	42
CCGGTAAAGCGAATGATTAGAGGACTTGGGGTCGA	57	exon_Supercontig_0031379_starts_at_1711	120	86
TCAAAGCCAGATCACTCTGGTTCAATGTCGGGGCG	57	exon_Supercontig_0029517_starts_at_806	139	105
ACCGTTGAGAAATGTAG	56	exon_Supercontig_0031379_starts_at_883	73	57
TATCCAGTAGAGCAGTG	56	exon_Supercontig_0029517_starts_at_806	62	46
TCTGAGTTACATGCAGT	56	exon_Supercontig_0038837_starts_at_21	162	146
TTAGAGTGCTCAGAACA	56	exon_Supercontig_0038837_starts_at_21	49	33
AAGGTGTTGTATCCAGTAGA	56	exon_Supercontig_0029517_starts_at_806	71	52
AGCGAATGATTAGAGGACTT	56	exon_Supercontig_0031379_starts_at_1711	113	94
AGCGAATGATTAGAGGACTTGG	56	exon_Supercontig_0031379_starts_at_1711	113	92
AGGAAAAGAAACTAACAAGGAT	56	exon_Supercontig_0009638_starts_at_377	38	17
AAAAAGCTCGTAGTTGGATCTGA	56	exon_Supercontig_0038837_starts_at_21	180	158
GTATACTGCGATCTGTTGAGACTA	56	exon_Supercontig_0029517_starts_at_806	42	19
GTCAAGGTGTTGTATCCAGTAGAGCAG	56	exon_Supercontig_0029517_starts_at_806	74	48
TCAAGGTGTTGTATCCAGTAGAGCAGTG	56	exon_Supercontig_0029517_starts_at_806	73	46
TTGTATACTGCGATCTGTTGAGACTATC	56	exon_Supercontig_0029517_starts_at_806	44	17
ATCTGTTGAGACTATCCTTTGATCGGGTG	56	exon_Supercontig_0029517_starts_at_806	32	4
TTGAATAAATTAGAGTGCTCAGAACAAGCG	56	exon_Supercontig_0038837_starts_at_21	58	29
AAATTAGAGTGCTCAGAACAAGCGTTTGCTT	56	exon_Supercontig_0038837_starts_at_21	52	22
GAGGGCAAGTCTGGTGCCAGCAGCCGCGGTAAT	56	exon_Supercontig_0038837_starts_at_21	250	218
ATGGGTATGTTGTCTCGGT	55	exon_Supercontig_0031379_starts_at_1711	56	38
TAAATTAGAGTGCTCAGAA	55	exon_Supercontig_0038837_starts_at_21	53	35
TGTTGACACGAACGCGAGCT	55	exon_Supercontig_0031379_starts_at_1711	24	5
CGAATGATTAGAGGACTTGGG	55	exon_Supercontig_0031379_starts_at_1711	111	91
GCGAATGATTAGAGGACTTGGGG	55	exon_Supercontig_0031379_starts_at_1711	112	90
TTTGAAGAGAAACTGCGAACGGC	55	exon_Supercontig_0007912_starts_at_5260	55	33
CGTAAAGCATCGCGGTTTCTGTGA	55	exon_Supercontig_0008882_starts_at_1165	47	24
CGTAAAGCATCGCGGTTTCTGTGAT	55	exon_Supercontig_0008882_starts_at_1165	47	23
AGGTGTTGTATCCAGTAGAGCAGTGT	55	exon_Supercontig_0029517_starts_at_806	70	45
ATTAGAGTGCTCAGAACAAGCGTTTGCTT	55	exon_Supercontig_0038837_starts_at_21	50	22
GGTTATATCCGGTAAAGCGAATGATTAGA	55	exon_Supercontig_0031379_starts_at_1711	128	100
AGTTTACTTTGAATAA	54	exon_Supercontig_0038837_starts_at_21	66	51
AGGGATAACTGGCTTGTG	54	exon_Supercontig_0038837_starts_at_1960	68	51
TCGTAGTTGGATCTGAGT	54	exon_Supercontig_0038837_starts_at_21	173	156
ACTCTGGTTCAATGTCGGG	54	exon_Supercontig_0029517_starts_at_806	126	108
ACTAGTGTAAATCGTCATT	54	exon_Supercontig_0038837_starts_at_21	208	190
CGAATGATTAGAGGACTTGG	54	exon_Supercontig_0031379_starts_at_1711	111	92
AGCGAATGATTAGAGGACTTG	54	exon_Supercontig_0031379_starts_at_1711	113	93
AGCGAGTTTACTTTGAATAAAT	54	exon_Supercontig_0038837_starts_at_21	70	49
TCGTAGTTGGATCTGAGTTACA	54	exon_Supercontig_0038837_starts_at_21	173	152
ATAGCGACGTTGCTTTTTGATCC	54	exon_Supercontig_0038837_starts_at_1960	36	14
TCTGAGTTACATGCAGTGATTCG	54	exon_Supercontig_0038837_starts_at_21	162	140
GTCAAGGTGTTGTATCCAGTAGAG	54	exon_Supercontig_0029517_starts_at_806	74	51
ACGTTGCTTTTTGATCCTTCGATGTCGG	54	exon_Supercontig_0038837_starts_at_1960	30	3
CTGAACTTAAGCATATCATTTAGCGGAG	54	exon_Supercontig_0009638_starts_at_377	64	37
GTAAAGCGAATGATTAGAGGACTTGGGGTC	54	exon_Supercontig_0031379_starts_at_1711	117	88
TAAATTAGAGTGCTCAGAACAAGCGTTTGC	54	exon_Supercontig_0038837_starts_at_21	53	24
CGTAGTTGGATCTGAGTTACATGCAGTGATTC	54	exon_Supercontig_0038837_starts_at_21	172	141
ATACTGCGATCTGTTGAGACTATCCTTTGATCG	54	exon_Supercontig_0029517_starts_at_806	40	8
CCGGTAAAGCGAATGATTAGAGGACTTGGGGTC	54	exon_Supercontig_0031379_starts_at_1711	120	88
CGGTTTCTGTGATGTC	53	exon_Supercontig_0008882_starts_at_1165	35	20
TGTATACTGCGATCTGT	53	exon_Supercontig_0029517_starts_at_806	43	27
GCTATATGTCCAAAGTCC	53	exon_Supercontig_0031379_starts_at_883	31	14
TGATCCTTCGATGTCGGC	53	exon_Supercontig_0038837_starts_at_1960	19	2
ACCACATCCAAGGAAGGCA	53	exon_Supercontig_0007912_starts_at_5638	31	13
TGAGACTATCCTTTGATCG	53	exon_Supercontig_0029517_starts_at_806	26	8
TTTGCTTGAATGGTCGATCAT	53	exon_Supercontig_0038837_starts_at_21	28	8
AGGGATAACTGGCTTGTGGCAG	53	exon_Supercontig_0038837_starts_at_1960	68	47
CGGAGGAAAAGAAACTAACAAG	53	exon_Supercontig_0009638_starts_at_377	41	20
GCGAATGATTAGAGGACTTGGG	53	exon_Supercontig_0031379_starts_at_1711	112	91
ACTGCGATCTGTTGAGACTATCC	53	exon_Supercontig_0029517_starts_at_806	38	16
TCGCTGTTGTAACTATTTGCTGGT	53	exon_Supercontig_0038837_starts_at_21	126	103
AGGGTTCGACTCCGGAGAGGGAGCC	53	exon_Supercontig_0007912_starts_at_5638	67	43
GAGTTTACTTTGAATAAATTAGAGTGCT	53	exon_Supercontig_0038837_starts_at_21	67	40
ATAGCGACGTTGCTTTTTGATCCTTCGAT	53	exon_Supercontig_0038837_starts_at_1960	36	8
GTGTAAATCGTCATTGCTGCGGTTAAAAAGC	53	exon_Supercontig_0038837_starts_at_21	204	174
ATGTCGAGTTCATCTTTGAAGAGAAACTGCGA	53	exon_Supercontig_0007912_starts_at_5260	69	38
CTGCGGTTAAAAAGCTCGTAGTTGGATCTGAGT	53	exon_Supercontig_0038837_starts_at_21	188	156
TTGAATGGTCGATCATG	52	exon_Supercontig_0038837_starts_at_21	23	7
GTTGTAACTATTTGCTGG	52	exon_Supercontig_0038837_starts_at_21	121	104
TTGAGACTATCCTTTGAT	52	exon_Supercontig_0029517_starts_at_806	27	10
AGTTGGATCTGAGTTACAT	52	exon_Supercontig_0038837_starts_at_21	169	151
GTTGACACGAACGCGAGCTC	52	exon_Supercontig_0031379_starts_at_1711	23	4
CTGGTTCAATGTCGGGGCGCA	52	exon_Supercontig_0029517_starts_at_806	123	103
GTTAAAAAGCTCGTAGTTGGA	52	exon_Supercontig_0038837_starts_at_21	183	163
AGGGCAAGTCTGGTGCCAGCAG	52	exon_Supercontig_0038837_starts_at_21	249	228
TTTTTGATCCTTCGATGTCGGCT	52	exon_Supercontig_0038837_starts_at_1960	23	1
CGGAGGAAAAGAAACTAACAAGGA	52	exon_Supercontig_0009638_starts_at_377	41	18
ATAAGGGTTCGACTCCGGAGAGGGAGC	52	exon_Supercontig_0007912_starts_at_5638	70	44
AGTGTTTGTATACTGCGATCTGTTGAGA	52	exon_Supercontig_0029517_starts_at_806	49	22
TCGTAGTTGGATCTGAGTTACATGCAGT	52	exon_Supercontig_0038837_starts_at_21	173	146
TGTTTGTATACTGCGATCTGTTGAGACTATC	52	exon_Supercontig_0029517_starts_at_806	47	17
TAGCGGAGGAAAAGAAACTAACAAGGATTCCCT	52	exon_Supercontig_0009638_starts_at_377	44	12
CAAAGCCAGATCACTCTGGTTCAATGTCGGGGCG	52	exon_Supercontig_0029517_starts_at_806	138	105
CTGGTTCAATGTCGGG	51	exon_Supercontig_0029517_starts_at_806	123	108
AAGCATCGCGGTTTCTGT	51	exon_Supercontig_0008882_starts_at_1165	43	26
GTTAAAAAGCTCGTAGTT	51	exon_Supercontig_0038837_starts_at_21	183	166
GTTGAGACTATCCTTTGA	51	exon_Supercontig_0029517_starts_at_806	28	11
AGATAGTTTCTGGTAAGAGG	51	exon_Supercontig_0038837_starts_at_1960	106	87
AAGCTCGTAGTTGGATCTGA	51	exon_Supercontig_0038837_starts_at_21	177	158
ACTGGTCAAGGTGTTGTATC	51	exon_Supercontig_0029517_starts_at_806	78	59
ACCACATCCAAGGAAGGCAG	51	exon_Supercontig_0007912_starts_at_5638	31	12
AATGATTAGAGGACTTGGGGTC	51	exon_Supercontig_0031379_starts_at_1711	109	88
GCTAGCGAGTTTACTTTGAATA	51	exon_Supercontig_0038837_starts_at_21	73	52
TAAGGGTTCGACTCCGGAGAGG	51	exon_Supercontig_0007912_starts_at_5638	69	48
GTGTTGTATCCAGTAGAGCAGTG	51	exon_Supercontig_0029517_starts_at_806	68	46
ATAGCGACGTTGCTTTTTGATCCT	51	exon_Supercontig_0038837_starts_at_1960	36	13
CCATAGCGACGTTGCTTTTTGATC	51	exon_Supercontig_0038837_starts_at_1960	38	15
CGGTTAAAAAGCTCGTAGTTGGATC	51	exon_Supercontig_0038837_starts_at_21	185	161
CCAGATCACTCTGGTTCAATGTCGGGGCGCAA	51	exon_Supercontig_0029517_starts_at_806	133	102
GTTGTATCCAGTAGAG	50	exon_Supercontig_0029517_starts_at_806	66	51
AGCGAGTTTACTTTGAA	50	exon_Supercontig_0038837_starts_at_21	70	54
AAATTAGAGTGCTCAGAA	50	exon_Supercontig_0038837_starts_at_21	52	35
AGCTCGTAGTTGGATCTG	50	exon_Supercontig_0038837_starts_at_21	176	159
AAAGCATCGCGGTTTCTG	50	exon_Supercontig_0008882_starts_at_1165	44	27
AGGGTTCGACTCCGGAGA	50	exon_Supercontig_0007912_starts_at_5638	67	50
CGGAGGAAAAGAAACTAA	50	exon_Supercontig_0009638_starts_at_377	41	24
GCGAATGATTAGAGGACT	50	exon_Supercontig_0031379_starts_at_1711	112	95
AGCGAATGATTAGAGGACT	50	exon_Supercontig_0031379_starts_at_1711	113	95
GTATGATTTTCAGTTTGTG	50	exon_Supercontig_0031379_starts_at_883	49	31
GTGTTGTATCCAGTAGAGCAG	50	exon_Supercontig_0029517_starts_at_806	68	48
CAAGGTGTTGTATCCAGTAGAG	50	exon_Supercontig_0029517_starts_at_806	72	51
GGTAAAGCGAATGATTAGAGGA	50	exon_Supercontig_0031379_starts_at_1711	118	97
TGAGACTATCCTTTGATCGGGT	50	exon_Supercontig_0029517_starts_at_806	26	5
TAGAGGACTTGGGGTCGAAACGAC	50	exon_Supercontig_0031379_starts_at_1711	103	80
ACTGTTGACACGAACGCGAGCTCCA	50	exon_Supercontig_0031379_starts_at_1711	26	2
AGCGTTTGCTTGAATGGTCGATCAT	50	exon_Supercontig_0038837_starts_at_21	32	8
CTCGTAGTTGGATCTG	49	exon_Supercontig_0038837_starts_at_21	174	159
GTTAAAAAGCTCGTAG	49	exon_Supercontig_0038837_starts_at_21	183	168
TGAATGGTCGATCATG	49	exon_Supercontig_0038837_starts_at_21	22	7
GTAAAGCGAATGATTAGA	49	exon_Supercontig_0031379_starts_at_1711	117	100
TCGAGGATCAAGTGGAGG	49	exon_Supercontig_0038837_starts_at_21	264	247
AAAGCATCGCGGTTTCTGT	49	exon_Supercontig_0008882_starts_at_1165	44	26
TCGTAGTTGGATCTGAGTTA	49	exon_Supercontig_0038837_starts_at_21	173	154
TACTGGTCAAGGTGTTGTATC	49	exon_Supercontig_0029517_starts_at_806	79	59
GTTAAAAAGCTCGTAGTTGGAT	49	exon_Supercontig_0038837_starts_at_21	183	162
TTTGAATAAATTAGAGTGCTCA	49	exon_Supercontig_0038837_starts_at_21	59	38
TGTTGTATCCAGTAGAGCAGTG	49	exon_Supercontig_0029517_starts_at_806	67	46
ATTAGAGTGCTCAGAACAAGCGT	49	exon_Supercontig_0038837_starts_at_21	50	28
CGGTAAAGCGAATGATTAGAGGA	49	exon_Supercontig_0031379_starts_at_1711	119	97
TTGAGACTATCCTTTGATCGGGT	49	exon_Supercontig_0029517_starts_at_806	27	5
GCGATCTGTTGAGACTATCCTTTGATC	49	exon_Supercontig_0029517_starts_at_806	35	9
TGAACTTAAGCATATCATTTAGCGGAG	49	exon_Supercontig_0009638_starts_at_377	63	37
TATCCGGTAAAGCGAATGATTAGAGGA	49	exon_Supercontig_0031379_starts_at_1711	123	97
AAAGCGAATGATTAGAGGACTTGGGGTC	49	exon_Supercontig_0031379_starts_at_1711	115	88
CATGTCGAGTTCATCTTTGAAGAGAAAC	49	exon_Supercontig_0007912_starts_at_5260	70	43
GCTGCGGTTAAAAAGCTCGTAGTTGGATC	49	exon_Supercontig_0038837_starts_at_21	189	161
AGCGACGTTGCTTTTTGATCCTTCGATGTC	49	exon_Supercontig_0038837_starts_at_1960	34	5
TAGCGGAGGAAAAGAAACTAACAAGGATTCCC	49	exon_Supercontig_0009638_starts_at_377	44	13
GCTGCGGTTAAAAAGCTCGTAGTTGGATCTGAG	49	exon_Supercontig_0038837_starts_at_21	189	157
TAGTTGGATCTGAGTTACATGCAGTGATTCGCC	49	exon_Supercontig_0038837_starts_at_21	170	138
ATCCAGTAGAGCAGTG	48	exon_Supercontig_0029517_starts_at_806	61	46
TGCGATCTGTTGAGAC	48	exon_Supercontig_0029517_starts_at_806	36	21
ATCTGTTGAGACTATCC	48	exon_Supercontig_0029517_starts_at_806	32	16
ATGTATACTGGTCAAGGT	48	exon_Supercontig_0029517_starts_at_806	84	67
GTTGTAACTATTTGCTGGT	48	exon_Supercontig_0038837_starts_at_21	121	103
GATAGTTTCTGGTAAGAGG	48	exon_Supercontig_0038837_starts_at_1960	105	87
AAGCGAATGATTAGAGGACT	48	exon_Supercontig_0031379_starts_at_1711	114	95
CCACATCCAAGGAAGGCAGCA	48	exon_Supercontig_0007912_starts_at_5638	30	10
ACTGTTGACACGAACGCGAGCT	48	exon_Supercontig_0031379_starts_at_1711	26	5
TTTGTATACTGCGATCTGTTGA	48	exon_Supercontig_0029517_starts_at_806	45	24
TTTTTTCGAGGATCAAGTGGAG	48	exon_Supercontig_0038837_starts_at_21	269	248
CTAGCGAGTTTACTTTGAATAAAT	48	exon_Supercontig_0038837_starts_at_21	72	49
CATAGCGACGTTGCTTTTTGATCC	48	exon_Supercontig_0038837_starts_at_1960	37	14
ATGTCGAGTTCATCTTTGAAGAGAAA	48	exon_Supercontig_0007912_starts_at_5260	69	44
ATCGCTGTTGTAACTATTTGCTGGTT	48	exon_Supercontig_0038837_starts_at_21	127	102
AGCGAATGATTAGAGGACTTGGGGTC	48	exon_Supercontig_0031379_starts_at_1711	113	88
CGATCTGTTGAGACTATCCTTTGATC	48	exon_Supercontig_0029517_starts_at_806	34	9
TCGTAGTTGGATCTGAGTTACATGCA	48	exon_Supercontig_0038837_starts_at_21	173	148
GAGGGCAAGTCTGGTGCCAGCAGCCGC	48	exon_Supercontig_0038837_starts_at_21	250	224
TGTTTGTATACTGCGATCTGTTGAGAC	48	exon_Supercontig_0029517_starts_at_806	47	21
ATCCGGTAAAGCGAATGATTAGAGGACT	48	exon_Supercontig_0031379_starts_at_1711	122	95
GTAGTTGGATCTGAGTTACATGCAGTGA	48	exon_Supercontig_0038837_starts_at_21	171	144
TCCACTAGTGTAAATCGTCATTGCTGCG	48	exon_Supercontig_0038837_starts_at_21	211	184
GAGGGCAAGTCTGGTGCCAGCAGCCGCGG	48	exon_Supercontig_0038837_starts_at_21	250	222
TTATATCCGGTAAAGCGAATGATTAGAGGA	48	exon_Supercontig_0031379_starts_at_1711	126	97
AGCGGAGGAAAAGAAACTAACAAGGATTCCC	48	exon_Supercontig_0009638_starts_at_377	43	13
GCTCGTAGTTGGATCTGAGTTACATGCAGTGA	48	exon_Supercontig_0038837_starts_at_21	175	144
GCTGCGGTTAAAAAGCTCGTAGTTGGATCTGAGT	48	exon_Supercontig_0038837_starts_at_21	189	156
TTTGCTTGAATGGTCGA	47	exon_Supercontig_0038837_starts_at_21	28	12
AATGATTAGAGGACTTGGG	47	exon_Supercontig_0031379_starts_at_1711	109	91
AATGGGTATGTTGTCTCGGT	47	exon_Supercontig_0031379_starts_at_1711	57	38
AGGACTTGGGGTCGAAACGA	47	exon_Supercontig_0031379_starts_at_1711	100	81
TGCTTGAATGGTCGATCATG	47	exon_Supercontig_0038837_starts_at_21	26	7
ACTGCGATCTGTTGAGACTAT	47	exon_Supercontig_0029517_starts_at_806	38	18
AGTGCTCAGAACAAGCGTTTGC	47	exon_Supercontig_0038837_starts_at_21	45	24
TCTGTTGAGACTATCCTTTGAT	47	exon_Supercontig_0029517_starts_at_806	31	10
TTTTTCGAGGATCAAGTGGAGGG	47	exon_Supercontig_0038837_starts_at_21	268	246
TTTGTATACTGCGATCTGTTGAGA	47	exon_Supercontig_0029517_starts_at_806	45	22
AAGGTGTTGTATCCAGTAGAGCAGT	47	exon_Supercontig_0029517_starts_at_806	71	47
CACTAGTGTAAATCGTCATTGCTGC	47	exon_Supercontig_0038837_starts_at_21	209	185
TGGATCTGAGTTACATGCAGTGATTC	47	exon_Supercontig_0038837_starts_at_21	166	141
TGCGATCTGTTGAGACTATCCTTTGAT	47	exon_Supercontig_0029517_starts_at_806	36	10
AGCGACGTTGCTTTTTGATCCTTCGATGT	47	exon_Supercontig_0038837_starts_at_1960	34	6
AGCTCCACTAGTGTAAATCGTCATTGCTGC	47	exon_Supercontig_0038837_starts_at_21	214	185
AGCCAGATCACTCTGGTTCAATGTCGGGGC	47	exon_Supercontig_0029517_starts_at_806	135	106
CTGAACTTAAGCATATCATTTAGCGGAGGA	47	exon_Supercontig_0009638_starts_at_377	64	35
AAACTGCGAACGGCTCATTAGAGCAGATGTCAT	47	exon_Supercontig_0007912_starts_at_5260	46	14
GTCATTGCTGCGGTTAAAAAGCTCGTAGTTGGATCT	47	exon_Supercontig_0038837_starts_at_21	195	160
TTCAATGTCGGGGCGCA	46	exon_Supercontig_0029517_starts_at_806	119	103
CATGTATACTGGTCAAGG	46	exon_Supercontig_0029517_starts_at_806	85	68
TAAATCGTCATTGCTGCG	46	exon_Supercontig_0038837_starts_at_21	201	184
ACATGTATACTGGTCAAGG	46	exon_Supercontig_0029517_starts_at_806	86	68
AGCGAGTTTACTTTGAATAA	46	exon_Supercontig_0038837_starts_at_21	70	51
CAGATCACTCTGGTTCAATG	46	exon_Supercontig_0029517_starts_at_806	132	113
CTCTGGTTCAATGTCGGGGC	46	exon_Supercontig_0029517_starts_at_806	125	106
CACTCTGGTTCAATGTCGGGG	46	exon_Supercontig_0029517_starts_at_806	127	107
GCTAGCGAGTTTACTTTGAAT	46	exon_Supercontig_0038837_starts_at_21	73	53
TCGTAGTTGGATCTGAGTTACAT	46	exon_Supercontig_0038837_starts_at_21	173	151
GCGAATGATTAGAGGACTTGGGGT	46	exon_Supercontig_0031379_starts_at_1711	112	89
AAAGCTCGTAGTTGGATCTGAGTTA	46	exon_Supercontig_0038837_starts_at_21	178	154
CCGGTAAAGCGAATGATTAGAGGACTTGG	46	exon_Supercontig_0031379_starts_at_1711	120	92
GCGGTTAAAAAGCTCGTAGTTGGATCTGA	46	exon_Supercontig_0038837_starts_at_21	186	158
TACCTGATTGATTCTGTCAGCGCTATATG	46	exon_Supercontig_0007912_starts_at_5260	122	94
TCGTAGTTGGATCTGAGTTACATGCAGTGATT	46	exon_Supercontig_0038837_starts_at_21	173	142
TTAGCGGAGGAAAAGAAACTAACAAGGATTCCC	46	exon_Supercontig_0009638_starts_at_377	45	13
GCGAATGATTAGAGGAC	45	exon_Supercontig_0031379_starts_at_1711	112	96
CTATCCTTTGATCGGGTG	45	exon_Supercontig_0029517_starts_at_806	21	4
TGATCCTTCGATGTCGGCT	45	exon_Supercontig_0038837_starts_at_1960	19	1
AAGCATCGCGGTTTCTGTGA	45	exon_Supercontig_0008882_starts_at_1165	43	24
AGGATAGCTGGAGTTCATTGC	45	exon_Supercontig_0031379_starts_at_1711	149	129
ATACTGGTCAAGGTGTTGTATC	45	exon_Supercontig_0029517_starts_at_806	80	59
CTAGCGAGTTTACTTTGAATAA	45	exon_Supercontig_0038837_starts_at_21	72	51
CTCAAACTTTCAATGGGTATGTTG	45	exon_Supercontig_0031379_starts_at_1711	68	45
TGGCTAGCGAGTTTACTTTGAATA	45	exon_Supercontig_0038837_starts_at_21	75	52
ACTGTTGACACGAACGCGAGCTCCAA	45	exon_Supercontig_0031379_starts_at_1711	26	1
GTAAAGCGAATGATTAGAGGACTTGG	45	exon_Supercontig_0031379_starts_at_1711	117	92
ATCTGTTGAGACTATCCTTTGATCGGG	45	exon_Supercontig_0029517_starts_at_806	32	6
GTTAAAAAGCTCGTAGTTGGATCTGAG	45	exon_Supercontig_0038837_starts_at_21	183	157
GTTAATCGCTGTTGTAACTATTTGCTGG	45	exon_Supercontig_0038837_starts_at_21	131	104
GTTAAAAAGCTCGTAGTTGGATCTGAGT	45	exon_Supercontig_0038837_starts_at_21	183	156
TAGCGACGTTGCTTTTTGATCCTTCGAT	45	exon_Supercontig_0038837_starts_at_1960	35	8
ATGTCGAGTTCATCTTTGAAGAGAAACTG	45	exon_Supercontig_0007912_starts_at_5260	69	41
GTTGAGAAATGTAGCGTATAGGTATGATTT	45	exon_Supercontig_0031379_starts_at_883	70	41
ATAGCGACGTTGCTTTTTGATCCTTCGATGT	45	exon_Supercontig_0038837_starts_at_1960	36	6
TAGTTGGATCTGAGTTACATGCAGTGATTCG	45	exon_Supercontig_0038837_starts_at_21	170	140
CAGCTCCACTAGTGTAAATCGTCATTGCTGCGG	45	exon_Supercontig_0038837_starts_at_21	215	183
AAGCTCGTAGTTGGAT	44	exon_Supercontig_0038837_starts_at_21	177	162
AATTAGAGTGCTCAGAA	44	exon_Supercontig_0038837_starts_at_21	51	35
GCTCGTAGTTGGATCTGA	44	exon_Supercontig_0038837_starts_at_21	175	158
GCTTCAGCGATGGATCGG	44	exon_Supercontig_0009638_starts_at_804	46	29
TTGGATCTGAGTTACATG	44	exon_Supercontig_0038837_starts_at_21	167	150
ATTTAGCGGAGGAAAAGAA	44	exon_Supercontig_0009638_starts_at_377	47	29
ATTTGCTGGTTTTCTATTGA	44	exon_Supercontig_0038837_starts_at_21	112	93
GTTCGACTCCGGAGAGGGAG	44	exon_Supercontig_0007912_starts_at_5638	64	45
GCGATCTGTTGAGACTATCC	44	exon_Supercontig_0029517_starts_at_806	35	16
GGGATAACTGGCTTGTGGCA	44	exon_Supercontig_0038837_starts_at_1960	67	48
GTATACTGCGATCTGTTGAGAC	44	exon_Supercontig_0029517_starts_at_806	42	21
TTCGAGGATCAAGTGGAGGGCA	44	exon_Supercontig_0038837_starts_at_21	265	244
GTCAAGGTGTTGTATCCAGTAGA	44	exon_Supercontig_0029517_starts_at_806	74	52
TGAACTTAAGCATATCATTTAGC	44	exon_Supercontig_0009638_starts_at_377	63	41
GTGTTTGTATACTGCGATCTGTTGA	44	exon_Supercontig_0029517_starts_at_806	48	24
TGCTTTTTGATCCTTCGATGTCGGC	44	exon_Supercontig_0038837_starts_at_1960	26	2
GTTGCTTTTTGATCCTTCGATGTCGGC	44	exon_Supercontig_0038837_starts_at_1960	28	2
GTAAAGCGAATGATTAGAGGACTTGGGG	44	exon_Supercontig_0031379_starts_at_1711	117	90
GTTGGATCTGAGTTACATGCAGTGATTCG	44	exon_Supercontig_0038837_starts_at_21	168	140
AATTAGAGTGCTCAGAACAAGCGTTTGCTT	44	exon_Supercontig_0038837_starts_at_21	51	22
ATAAATTAGAGTGCTCAGAACAAGCGTTTGC	44	exon_Supercontig_0038837_starts_at_21	54	24
ACTGCGATCTGTTGAGACTATCCTTTGATCG	44	exon_Supercontig_0029517_starts_at_806	38	8
CTTTGAATAAATTAGAGTGCTCAGAACAAGC	44	exon_Supercontig_0038837_starts_at_21	60	30
CTGAACTTAAGCATATCATTTAGCGGAGGAA	44	exon_Supercontig_0009638_starts_at_377	64	34
AATAAATTAGAGTGCTCAGAACAAGCGTTTGCTT	44	exon_Supercontig_0038837_starts_at_21	55	22
GCGGTTTCTGTGATGTCTCGTGTTCTCTGGACGG	44	exon_Supercontig_0008882_starts_at_1165	36	3
TGAAGAGAAACTGCGAACGGCTCATTAGAGCAGA	44	exon_Supercontig_0007912_starts_at_5260	53	20
GAATGATTAGAGGACTTG	43	exon_Supercontig_0031379_starts_at_1711	110	93
TGACACGAACGCGAGCTC	43	exon_Supercontig_0031379_starts_at_1711	21	4
AAGCTCGTAGTTGGATCTG	43	exon_Supercontig_0038837_starts_at_21	177	159
CTGCGATCTGTTGAGACTA	43	exon_Supercontig_0029517_starts_at_806	37	19
GTTTGCTTGAATGGTCGAT	43	exon_Supercontig_0038837_starts_at_21	29	11
GCGGAGGAAAAGAAACTAA	43	exon_Supercontig_0009638_starts_at_377	42	24
TGTATCCAGTAGAGCAGTG	43	exon_Supercontig_0029517_starts_at_806	64	46
CACATCCAAGGAAGGCAGCA	43	exon_Supercontig_0007912_starts_at_5638	29	10
TAAAGCATCGCGGTTTCTGT	43	exon_Supercontig_0008882_starts_at_1165	45	26
TTAGCTTCAGCGATGGATCG	43	exon_Supercontig_0009638_starts_at_804	49	30
TGAGAAATGTAGCGTATAGGT	43	exon_Supercontig_0031379_starts_at_883	68	48
TATACTGCGATCTGTTGAGAC	43	exon_Supercontig_0029517_starts_at_806	41	21
GCTTTTTGATCCTTCGATGTCG	43	exon_Supercontig_0038837_starts_at_1960	25	4
ACTGTTGACACGAACGCGAGCTC	43	exon_Supercontig_0031379_starts_at_1711	26	4
ATCGCTGTTGTAACTATTTGCTGG	43	exon_Supercontig_0038837_starts_at_21	127	104
CCGGTAAAGCGAATGATTAGAGGA	43	exon_Supercontig_0031379_starts_at_1711	120	97
GATCACTCTGGTTCAATGTCGGGGCGCA	43	exon_Supercontig_0029517_starts_at_806	130	103
TTCGAGGATCAAGTGGAGGGCAAGTCTGG	43	exon_Supercontig_0038837_starts_at_21	265	237
CATGTCGAGTTCATCTTTGAAGAGAAACTG	43	exon_Supercontig_0007912_starts_at_5260	70	41
CGGTAAAGCGAATGATTAGAGGACTTGGGG	43	exon_Supercontig_0031379_starts_at_1711	119	90
ATGTCGAGTTCATCTTTGAAGAGAAACTGCGAA	43	exon_Supercontig_0007912_starts_at_5260	69	37
ATCGCTGTTGTAACTATTTGCTGGTTTTCTATTGA	43	exon_Supercontig_0038837_starts_at_21	127	93
TTGTCAAAGCCAGATCACTCTGGTTCAATGTCGGG	43	exon_Supercontig_0029517_starts_at_806	142	108
AATCGTCATTGCTGCG	42	exon_Supercontig_0038837_starts_at_21	199	184
ATAGTTTCTGGTAAGA	42	exon_Supercontig_0038837_starts_at_1960	104	89
AAGTGGAGGGCAAGTCTGG	42	exon_Supercontig_0038837_starts_at_21	255	237
TGATTGATTCTGTCAGCGC	42	exon_Supercontig_0007912_starts_at_5260	118	100
AAAGCTCGTAGTTGGATCTG	42	exon_Supercontig_0038837_starts_at_21	178	159
GAAGAGAAACTGCGAACGGC	42	exon_Supercontig_0007912_starts_at_5260	52	33
CGCGGTTTCTGTGATGTCTCG	42	exon_Supercontig_0008882_starts_at_1165	37	17
GTGTAAATCGTCATTGCTGCG	42	exon_Supercontig_0038837_starts_at_21	204	184
GTAAAGCGAATGATTAGAGGACT	42	exon_Supercontig_0031379_starts_at_1711	117	95
GAGGAAAAGAAACTAACAAGGAT	42	exon_Supercontig_0009638_starts_at_377	39	17
GTTGACACGAACGCGAGCTCCAA	42	exon_Supercontig_0031379_starts_at_1711	23	1
TTAGCTTCAGCGATGGATCGGTT	42	exon_Supercontig_0009638_starts_at_804	49	27
ACTAGTGTAAATCGTCATTGCTGCG	42	exon_Supercontig_0038837_starts_at_21	208	184
AAAAAGCTCGTAGTTGGATCTGAGT	42	exon_Supercontig_0038837_starts_at_21	180	156
CAGGATAGCTGGAGTTCATTGCGGT	42	exon_Supercontig_0031379_starts_at_1711	150	126
TAGAGTGCTCAGAACAAGCGTTTGC	42	exon_Supercontig_0038837_starts_at_21	48	24
GTGTTTGTATACTGCGATCTGTTGAGA	42	exon_Supercontig_0029517_starts_at_806	48	22
TTGGATCTGAGTTACATGCAGTGATTC	42	exon_Supercontig_0038837_starts_at_21	167	141
AGTTGGATCTGAGTTACATGCAGTGATT	42	exon_Supercontig_0038837_starts_at_21	169	142
GTAAATCGTCATTGCTGCGGTTAAAAAGC	42	exon_Supercontig_0038837_starts_at_21	202	174
TTTGAATAAATTAGAGTGCTCAGAACAAGCG	42	exon_Supercontig_0038837_starts_at_21	59	29
TGCGGTTATATCCGGTAAAGCGAATGATTAGA	42	exon_Supercontig_0031379_starts_at_1711	131	100
ATTCTCAAACTTTCAATGGGTATGTTGTCTCGG	42	exon_Supercontig_0031379_starts_at_1711	71	39
TTCTCAAACTTTCAATGGGTATGTTGTCTCGGT	42	exon_Supercontig_0031379_starts_at_1711	70	38
CTGCGATCTGTTGAGACTATCCTTTGATCGGGTG	42	exon_Supercontig_0029517_starts_at_806	37	4
TCGCTGTTGTAACTATTTGCTGGTTTTCTATTGA	42	exon_Supercontig_0038837_starts_at_21	126	93
AATCGTCATTGCTGCGG	41	exon_Supercontig_0038837_starts_at_21	199	183
TCTGGTAAGAGGTGTCA	41	exon_Supercontig_0038837_starts_at_1960	98	82
GACTATCCTTTGATCGGG	41	exon_Supercontig_0029517_starts_at_806	23	6
AAAAGCTCGTAGTTGGATC	41	exon_Supercontig_0038837_starts_at_21	179	161
CTAGCGAGTTTACTTTGAA	41	exon_Supercontig_0038837_starts_at_21	72	54
GCGAATGATTAGAGGACTT	41	exon_Supercontig_0031379_starts_at_1711	112	94
GAGGATCAAGTGGAGGGCAAGT	41	exon_Supercontig_0038837_starts_at_21	262	241
TACGACATGTATACTGGTCAAGG	41	exon_Supercontig_0029517_starts_at_806	90	68
TTTTTTCGAGGATCAAGTGGAGGG	41	exon_Supercontig_0038837_starts_at_21	269	246
TAAAAAGCTCGTAGTTGGATCTGAG	41	exon_Supercontig_0038837_starts_at_21	181	157
TTAGAGGACTTGGGGTCGAAACGAC	41	exon_Supercontig_0031379_starts_at_1711	104	80
CCGGTAAAGCGAATGATTAGAGGACT	41	exon_Supercontig_0031379_starts_at_1711	120	95
TAGTGTAAATCGTCATTGCTGCGGTTA	41	exon_Supercontig_0038837_starts_at_21	206	180
CGCTGAACTTAAGCATATCATTTAGCGGA	41	exon_Supercontig_0009638_starts_at_377	66	38
TGAAGAGAAACTGCGAACGGCTCATTAGA	41	exon_Supercontig_0007912_starts_at_5260	53	25
ACTGCGATCTGTTGAGACTATCCTTTGATC	41	exon_Supercontig_0029517_starts_at_806	38	9
CGGTTATATCCGGTAAAGCGAATGATTAGAG	41	exon_Supercontig_0031379_starts_at_1711	129	99
CGACGTTGCTTTTTGATCCTTCGATGTCGGC	41	exon_Supercontig_0038837_starts_at_1960	32	2
GTGTTTGTATACTGCGATCTGTTGAGACTATC	41	exon_Supercontig_0029517_starts_at_806	48	17
GTTCATTGCGGTTATATCCGGTAAAGCGAATGAT	41	exon_Supercontig_0031379_starts_at_1711	137	104
GCGGTTAAAAAGCTCGTAGTTGGATCTGAGTTACAT	41	exon_Supercontig_0038837_starts_at_21	186	151
GGGTATGTTGTCTCGG	40	exon_Supercontig_0031379_starts_at_1711	54	39
CGAATGATTAGAGGACT	40	exon_Supercontig_0031379_starts_at_1711	111	95
GTTATATCCGGTAAAGC	40	exon_Supercontig_0031379_starts_at_1711	127	111
TCGTAGTTGGATCTGAG	40	exon_Supercontig_0038837_starts_at_21	173	157
TCAATGTCGGGGCGCAA	40	exon_Supercontig_0029517_starts_at_806	118	102
GTTGATTCGCGTATCGATGA	40	exon_Supercontig_0009638_starts_at_804	29	10
GCTGTTGTAACTATTTGCTGGT	40	exon_Supercontig_0038837_starts_at_21	124	103
GCTTTTTGATCCTTCGATGTCGGC	40	exon_Supercontig_0038837_starts_at_1960	25	2
AAGGGTTCGACTCCGGAGAGGGAGCC	40	exon_Supercontig_0007912_starts_at_5638	68	43
AGGGCAAGTCTGGTGCCAGCAGCCGC	40	exon_Supercontig_0038837_starts_at_21	249	224
CTTTTTTCGAGGATCAAGTGGAGGGCA	40	exon_Supercontig_0038837_starts_at_21	270	244
AACAAGCGTTTGCTTGAATGGTCGATCAT	40	exon_Supercontig_0038837_starts_at_21	36	8
CGTAGTTGGATCTGAGTTACATGCAGTGA	40	exon_Supercontig_0038837_starts_at_21	172	144
TTGGATCTGAGTTACATGCAGTGATTCGCC	40	exon_Supercontig_0038837_starts_at_21	167	138
TGAATAAATTAGAGTGCTCAGAACAAGCGT	40	exon_Supercontig_0038837_starts_at_21	57	28
AGCGGAGGAAAAGAAACTAACAAGGATTCCCT	40	exon_Supercontig_0009638_starts_at_377	43	12
TGTCAAAGCCAGATCACTCTGGTTCAATGTCGGGG	40	exon_Supercontig_0029517_starts_at_806	141	107
TGTATACTGGTCAAGG	39	exon_Supercontig_0029517_starts_at_806	83	68
TTTTTCGAGGATCAAGT	39	exon_Supercontig_0038837_starts_at_21	268	252
TTTTTGATCCTTCGATG	39	exon_Supercontig_0038837_starts_at_1960	23	7
ACATCCAAGGAAGGCAGCA	39	exon_Supercontig_0007912_starts_at_5638	28	10
CTCTGGTTCAATGTCGGGG	39	exon_Supercontig_0029517_starts_at_806	125	107
AATGTCGGGGCGCAAAATCA	39	exon_Supercontig_0029517_starts_at_806	116	97
GGTTCAATGTCGGGGCGCAA	39	exon_Supercontig_0029517_starts_at_806	121	102
CGGTTTCTGTGATGTCTCGTG	39	exon_Supercontig_0008882_starts_at_1165	35	15
TAGAGTGCTCAGAACAAGCGT	39	exon_Supercontig_0038837_starts_at_21	48	28
CTAGTGTAAATCGTCATTGCTG	39	exon_Supercontig_0038837_starts_at_21	207	186
CACTAGTGTAAATCGTCATTGC	39	exon_Supercontig_0038837_starts_at_21	209	188
TACCTGATTGATTCTGTCAGCG	39	exon_Supercontig_0007912_starts_at_5260	122	101
TTGGATCTGAGTTACATGCAGT	39	exon_Supercontig_0038837_starts_at_21	167	146
AGGATAGCTGGAGTTCATTGCGG	39	exon_Supercontig_0031379_starts_at_1711	149	127
ATAAGGGTTCGACTCCGGAGAGG	39	exon_Supercontig_0007912_starts_at_5638	70	48
CGAAGTTTCCCCCAGGATAGCTGGA	39	exon_Supercontig_0031379_starts_at_1711	162	138
GCGAATGATTAGAGGACTTGGGGTC	39	exon_Supercontig_0031379_starts_at_1711	112	88
AGAGTGCTCAGAACAAGCGTTTGCTT	39	exon_Supercontig_0038837_starts_at_21	47	22
TGTTGAGACTATCCTTTGATCGGGTG	39	exon_Supercontig_0029517_starts_at_806	29	4
CTCGTAGTTGGATCTGAGTTACATGCA	39	exon_Supercontig_0038837_starts_at_21	174	148
CGGAGGAAAAGAAACTAACAAGGATTC	39	exon_Supercontig_0009638_starts_at_377	41	15
TAGAGTGCTCAGAACAAGCGTTTGCTT	39	exon_Supercontig_0038837_starts_at_21	48	22
GACGTTGCTTTTTGATCCTTCGATGTCGG	39	exon_Supercontig_0038837_starts_at_1960	31	3
TGGTCAAGGTGTTGTATCCAGTAGAGCAG	39	exon_Supercontig_0029517_starts_at_806	76	48
CCGGTAAAGCGAATGATTAGAGGACTTGGG	39	exon_Supercontig_0031379_starts_at_1711	120	91
TTTTCGAGGATCAAGTGGAGGGCAAGTCTG	39	exon_Supercontig_0038837_starts_at_21	267	238
GCTCCACTAGTGTAAATCGTCATTGCTGCGG	39	exon_Supercontig_0038837_starts_at_21	213	183
GTATAGGTATGATTTTCAGTTTGTGCTATATG	39	exon_Supercontig_0031379_starts_at_883	55	24
CAATGTCGGGGCGCAA	38	exon_Supercontig_0029517_starts_at_806	117	102
TGCGATCTGTTGAGACT	38	exon_Supercontig_0029517_starts_at_806	36	20
TTCTATTGAGGTTTCGG	38	exon_Supercontig_0038837_starts_at_21	101	85
TTAGCGGAGGAAAAGAAA	38	exon_Supercontig_0009638_starts_at_377	45	28
CTCGTAGTTGGATCTGAGT	38	exon_Supercontig_0038837_starts_at_21	174	156
CGAATGATTAGAGGACTTG	38	exon_Supercontig_0031379_starts_at_1711	111	93
CGGTTAAAAAGCTCGTAGTT	38	exon_Supercontig_0038837_starts_at_21	185	166
GAAGAGAAACTGCGAACGGCTCAT	38	exon_Supercontig_0007912_starts_at_5260	52	29
TGTTGACACGAACGCGAGCTCCAA	38	exon_Supercontig_0031379_starts_at_1711	24	1
GCGGTTAAAAAGCTCGTAGTTGGATC	38	exon_Supercontig_0038837_starts_at_21	186	161
CATAGCGACGTTGCTTTTTGATCCTTCGAT	38	exon_Supercontig_0038837_starts_at_1960	37	8
AGTGGAGGGCAAGTCTGGTGCCAGCAGCCGC	38	exon_Supercontig_0038837_starts_at_21	254	224
CAGATCACTCTGGTTCAATGTCGGGGCGCAAA	38	exon_Supercontig_0029517_starts_at_806	132	101
ATCCGGTAAAGCGAATGATTAGAGGACTTGGGGT	38	exon_Supercontig_0031379_starts_at_1711	122	89
TTTCGAGGATCAAGTG	37	exon_Supercontig_0038837_starts_at_21	266	251
GAATGATTAGAGGACTT	37	exon_Supercontig_0031379_starts_at_1711	110	94
CACATCCAAGGAAGGCAG	37	exon_Supercontig_0007912_starts_at_5638	29	12
AGAGAAACTGCGAACGGCT	37	exon_Supercontig_0007912_starts_at_5260	50	32
GTTGTATCCAGTAGAGCAGT	37	exon_Supercontig_0029517_starts_at_806	66	47
TGTTGTATCCAGTAGAGCAG	37	exon_Supercontig_0029517_starts_at_806	67	48
CAATGGGTATGTTGTCTCGGT	37	exon_Supercontig_0031379_starts_at_1711	58	38
GTTCGACTCCGGAGAGGGAGCC	37	exon_Supercontig_0007912_starts_at_5638	64	43
AGCGAATGATTAGAGGACTTGGG	37	exon_Supercontig_0031379_starts_at_1711	113	91
ATTAGCTTCAGCGATGGATCGGT	37	exon_Supercontig_0009638_starts_at_804	50	28
TTCAATGGGTATGTTGTCTCGGT	37	exon_Supercontig_0031379_starts_at_1711	60	38
TATACTGCGATCTGTTGAGACTA	37	exon_Supercontig_0029517_starts_at_806	41	19
CTTTTTTCGAGGATCAAGTGGAGG	37	exon_Supercontig_0038837_starts_at_21	270	247
GGAGGAAAAGAAACTAACAAGGAT	37	exon_Supercontig_0009638_starts_at_377	40	17
AATCGCTGTTGTAACTATTTGCTGG	37	exon_Supercontig_0038837_starts_at_21	128	104
TTTTTCGAGGATCAAGTGGAGGGCA	37	exon_Supercontig_0038837_starts_at_21	268	244
AGTTTACTTTGAATAAATTAGAGTGC	37	exon_Supercontig_0038837_starts_at_21	66	41
AAGCGAATGATTAGAGGACTTGGGGTC	37	exon_Supercontig_0031379_starts_at_1711	114	88
CCGTTGAGAAATGTAGCGTATAGGTATGA	37	exon_Supercontig_0031379_starts_at_883	72	44
CTTTTTTCGAGGATCAAGTGGAGGGCAAG	37	exon_Supercontig_0038837_starts_at_21	270	242
TTTGTATACTGCGATCTGTTGAGACTATC	37	exon_Supercontig_0029517_starts_at_806	45	17
TAAATTAGAGTGCTCAGAACAAGCGTTTGCTT	37	exon_Supercontig_0038837_starts_at_21	53	22
ATAAATTAGAGTGCTCAGAACAAGCGTTTGCTT	37	exon_Supercontig_0038837_starts_at_21	54	22
CTTTTTTCGAGGATCAAGTGGAGGGCAAGTCTG	37	exon_Supercontig_0038837_starts_at_21	270	238
GAACAAGCGTTTGCTTGAATGGTCGATCATGGA	37	exon_Supercontig_0038837_starts_at_21	37	5
AGAACAAGCGTTTGCTTGAATGGTCGATCATGGA	37	exon_Supercontig_0038837_starts_at_21	38	5
GTAGTTGGATCTGAGTTACATGCAGTGATTCGCC	37	exon_Supercontig_0038837_starts_at_21	171	138
TCCGGTAAAGCGAATGATTAGAGGACTTGGGGTC	37	exon_Supercontig_0031379_starts_at_1711	121	88
AGCTCGTAGTTGGATCTGAGTTACATGCAGTGATT	37	exon_Supercontig_0038837_starts_at_21	176	142
TTAAAAAGCTCGTAGTTGGATCTGAGTTACATGCA	37	exon_Supercontig_0038837_starts_at_21	182	148
TCGAGGATCAAGTGGAGGGCAAGTCTGGTGCCAGCA	37	exon_Supercontig_0038837_starts_at_21	264	229
AGAGCAGTGTTTGTATACTGCGATCTGTTGAGACTAT	37	exon_Supercontig_0029517_starts_at_806	54	18
ATTAGAGTGCTCAGAA	36	exon_Supercontig_0038837_starts_at_21	50	35
CGACATGTATACTGGT	36	exon_Supercontig_0029517_starts_at_806	88	73
GTATACTGGTCAAGGT	36	exon_Supercontig_0029517_starts_at_806	82	67
CGATCTGTTGAGACTATC	36	exon_Supercontig_0029517_starts_at_806	34	17
TACCTGATTGATTCTGTC	36	exon_Supercontig_0007912_starts_at_5260	122	105
ACGACATGTATACTGGTCA	36	exon_Supercontig_0029517_starts_at_806	89	71
CCACAGGGATAACTGGCTT	36	exon_Supercontig_0038837_starts_at_1960	72	54
TGTAAATCGTCATTGCTGC	36	exon_Supercontig_0038837_starts_at_21	203	185
TCACTCTGGTTCAATGTCG	36	exon_Supercontig_0029517_starts_at_806	128	110
CTTTTTTCGAGGATCAAGTG	36	exon_Supercontig_0038837_starts_at_21	270	251
TCGCTGTTGTAACTATTTGC	36	exon_Supercontig_0038837_starts_at_21	126	107
GAGACTATCCTTTGATCGGGT	36	exon_Supercontig_0029517_starts_at_806	25	5
TGCGATCTGTTGAGACTATCC	36	exon_Supercontig_0029517_starts_at_806	36	16
TCACTCTGGTTCAATGTCGGGG	36	exon_Supercontig_0029517_starts_at_806	128	107
TAGGTATGATTTTCAGTTTGTG	36	exon_Supercontig_0031379_starts_at_883	52	31
GAGACTATCCTTTGATCGGGTGT	36	exon_Supercontig_0029517_starts_at_806	25	3
CAGGATAGCTGGAGTTCATTGCGG	36	exon_Supercontig_0031379_starts_at_1711	150	127
CTCGTAGTTGGATCTGAGTTACATG	36	exon_Supercontig_0038837_starts_at_21	174	150
ATGTCGAGTTCATCTTTGAAGAGAAAC	36	exon_Supercontig_0007912_starts_at_5260	69	43
CGGTAAAGCGAATGATTAGAGGACTTG	36	exon_Supercontig_0031379_starts_at_1711	119	93
GTTGGATCTGAGTTACATGCAGTGATT	36	exon_Supercontig_0038837_starts_at_21	168	142
ATTAGAGTGCTCAGAACAAGCGTTTGCT	36	exon_Supercontig_0038837_starts_at_21	50	23
CGGTAAAGCGAATGATTAGAGGACTTGG	36	exon_Supercontig_0031379_starts_at_1711	119	92
CTAGCTGCGTTATTTACCACGAATTGCA	36	exon_Supercontig_0009638_starts_at_772	32	5
TAAAAAGCTCGTAGTTGGATCTGAGTTA	36	exon_Supercontig_0038837_starts_at_21	181	154
TTAATCGCTGTTGTAACTATTTGCTGGT	36	exon_Supercontig_0038837_starts_at_21	130	103
GTAAAGCGAATGATTAGAGGACTTGGGGT	36	exon_Supercontig_0031379_starts_at_1711	117	89
GGTTAAAAAGCTCGTAGTTGGATCTGAGT	36	exon_Supercontig_0038837_starts_at_21	184	156
CGTCATTGCTGCGGTTAAAAAGCTCGTAGT	36	exon_Supercontig_0038837_starts_at_21	196	167
TAGCGACGTTGCTTTTTGATCCTTCGATGTC	36	exon_Supercontig_0038837_starts_at_1960	35	5
TATCCGGTAAAGCGAATGATTAGAGGACTTGG	36	exon_Supercontig_0031379_starts_at_1711	123	92
TTATATCCGGTAAAGCGAATGATTAGAGGACT	36	exon_Supercontig_0031379_starts_at_1711	126	95
ACTTTGAATAAATTAGAGTGCTCAGAACAAGCG	36	exon_Supercontig_0038837_starts_at_21	61	29
ATTGCGGTTATATCCGGTAAAGCGAATGATTAGA	36	exon_Supercontig_0031379_starts_at_1711	133	100
AGTTTCTGGTAAGAGG	35	exon_Supercontig_0038837_starts_at_1960	102	87
ACACGAACGCGAGCTCCA	35	exon_Supercontig_0031379_starts_at_1711	19	2
CACCGTTGAGAAATGTAG	35	exon_Supercontig_0031379_starts_at_883	74	57
AGATCACTCTGGTTCAATGT	35	exon_Supercontig_0029517_starts_at_806	131	112
AGCGGAGGAAAAGAAACTAA	35	exon_Supercontig_0009638_starts_at_377	43	24
TTGAGACTATCCTTTGATCG	35	exon_Supercontig_0029517_starts_at_806	27	8
TAGCGGAGGAAAAGAAACTAA	35	exon_Supercontig_0009638_starts_at_377	44	24
ATCATTTAGCGGAGGAAAAGAA	35	exon_Supercontig_0009638_starts_at_377	50	29
TCGCTGTTGTAACTATTTGCTGG	35	exon_Supercontig_0038837_starts_at_21	126	104
TACCACATCCAAGGAAGGCAGCA	35	exon_Supercontig_0007912_starts_at_5638	32	10
CGGCTACCACATCCAAGGAAGGCA	35	exon_Supercontig_0007912_starts_at_5638	36	13
GTTTACTTTGAATAAATTAGAGTGC	35	exon_Supercontig_0038837_starts_at_21	65	41
TACCTGATTGATTCTGTCAGCGCTA	35	exon_Supercontig_0007912_starts_at_5260	122	98
TAAGGGTTCGACTCCGGAGAGGGAG	35	exon_Supercontig_0007912_starts_at_5638	69	45
GGTAAAGCGAATGATTAGAGGACTTG	35	exon_Supercontig_0031379_starts_at_1711	118	93
ACAAGCGTTTGCTTGAATGGTCGATCAT	35	exon_Supercontig_0038837_starts_at_21	35	8
CATTGCGGTTATATCCGGTAAAGCGAAT	35	exon_Supercontig_0031379_starts_at_1711	134	107
TCCGGTAAAGCGAATGATTAGAGGACTT	35	exon_Supercontig_0031379_starts_at_1711	121	94
GAATAAATTAGAGTGCTCAGAACAAGCGT	35	exon_Supercontig_0038837_starts_at_21	56	28
TAAAGCGAATGATTAGAGGACTTGGGGTC	35	exon_Supercontig_0031379_starts_at_1711	116	88
TAGCGACGTTGCTTTTTGATCCTTCGATGT	35	exon_Supercontig_0038837_starts_at_1960	35	6
AGAACAAGCGTTTGCTTGAATGGTCGATCAT	35	exon_Supercontig_0038837_starts_at_21	38	8
GTTGTCAAAGCCAGATCACTCTGGTTCAATG	35	exon_Supercontig_0029517_starts_at_806	143	113
TGGAGGGCAAGTCTGGTGCCAGCAGCCGCGG	35	exon_Supercontig_0038837_starts_at_21	252	222
AACTGCGAACGGCTCATTAGAGCAGATGTCAT	35	exon_Supercontig_0007912_starts_at_5260	45	14
GAAACTGCGAACGGCTCATTAGAGCAGATGTCAT	35	exon_Supercontig_0007912_starts_at_5260	47	14
TGAGACTATCCTTTGA	34	exon_Supercontig_0029517_starts_at_806	26	11
TGTCATTTATTCGGAA	34	exon_Supercontig_0007912_starts_at_5260	19	4
ATTTACCACGAATTGCAGA	34	exon_Supercontig_0009638_starts_at_772	21	3
GGTAAAGCGAATGATTAGA	34	exon_Supercontig_0031379_starts_at_1711	118	100
AGGATCAAGTGGAGGGCAAG	34	exon_Supercontig_0038837_starts_at_21	261	242
GGTATGATTTTCAGTTTGTG	34	exon_Supercontig_0031379_starts_at_883	50	31
AAGCGAATGATTAGAGGACTT	34	exon_Supercontig_0031379_starts_at_1711	114	94
TTCAATGGGTATGTTGTCTCGG	34	exon_Supercontig_0031379_starts_at_1711	60	39
ATAGGTATGATTTTCAGTTTGTG	34	exon_Supercontig_0031379_starts_at_883	53	31
AGCGGAGGAAAAGAAACTAACAA	34	exon_Supercontig_0009638_starts_at_377	43	21
GCGGAGGAAAAGAAACTAACAAG	34	exon_Supercontig_0009638_starts_at_377	42	20
ATATCATTTAGCGGAGGAAAAGAA	34	exon_Supercontig_0009638_starts_at_377	52	29
CTAGCGAGTTTACTTTGAATAAATTA	34	exon_Supercontig_0038837_starts_at_21	72	47
AGCTCGTAGTTGGATCTGAGTTACATG	34	exon_Supercontig_0038837_starts_at_21	176	150
CAGATCACTCTGGTTCAATGTCGGGGCG	34	exon_Supercontig_0029517_starts_at_806	132	105
GTCAAGGTGTTGTATCCAGTAGAGCAGT	34	exon_Supercontig_0029517_starts_at_806	74	47
CTCCACTAGTGTAAATCGTCATTGCTGCG	34	exon_Supercontig_0038837_starts_at_21	212	184
GCGGTTTCTGTGATGTCTCGTGTTCTCTG	34	exon_Supercontig_0008882_starts_at_1165	36	8
TATCCGGTAAAGCGAATGATTAGAGGACT	34	exon_Supercontig_0031379_starts_at_1711	123	95
ATGTCGGGGCGCAAAATCACATGTTTACGA	34	exon_Supercontig_0029517_starts_at_806	115	86
ATAGCGACGTTGCTTTTTGATCCTTCGATG	34	exon_Supercontig_0038837_starts_at_1960	36	7
CTCCACTAGTGTAAATCGTCATTGCTGCGG	34	exon_Supercontig_0038837_starts_at_21	212	183
GGTCAAGGTGTTGTATCCAGTAGAGCAGTG	34	exon_Supercontig_0029517_starts_at_806	75	46
TTCTCAAACTTTCAATGGGTATGTTGTCTC	34	exon_Supercontig_0031379_starts_at_1711	70	41
ATTAGCTTCAGCGATGGATCGGTTGATTCGC	34	exon_Supercontig_0009638_starts_at_804	50	20
ATCCGGTAAAGCGAATGATTAGAGGACTTGG	34	exon_Supercontig_0031379_starts_at_1711	122	92
GAATGATTAGAGGACTTGGGGTCGAAACGAC	34	exon_Supercontig_0031379_starts_at_1711	110	80
CATAGCGACGTTGCTTTTTGATCCTTCGATGTC	34	exon_Supercontig_0038837_starts_at_1960	37	5
GATCATAAACCTTTTTTCGAGGATCAAGTGGAG	34	exon_Supercontig_0038837_starts_at_21	280	248
AGATCACTCTGGTTCAATGTCGGGGCGCAAAATC	34	exon_Supercontig_0029517_starts_at_806	131	98
GTAAAGCGAATGATTAGAGGACTTGGGGTCGAAA	34	exon_Supercontig_0031379_starts_at_1711	117	84
TACTTTGAATAAATTAGAGTGCTCAGAACAAGCG	34	exon_Supercontig_0038837_starts_at_21	62	29
TAGTGTAAATCGTCATTGCTGCGGTTAAAAAGCT	34	exon_Supercontig_0038837_starts_at_21	206	173
GAATAAATTAGAGTGCTCAGAACAAGCGTTTGCTT	34	exon_Supercontig_0038837_starts_at_21	56	22
GCCAGATCACTCTGGTTCAATGTCGGGGCGCAAAAT	34	exon_Supercontig_0029517_starts_at_806	134	99
CCGTTGAGAAATGTAG	33	exon_Supercontig_0031379_starts_at_883	72	57
TTTGAAGAGAAACTGC	33	exon_Supercontig_0007912_starts_at_5260	55	40
AAGCATCGCGGTTTCTG	33	exon_Supercontig_0008882_starts_at_1165	43	27
CCACATCCAAGGAAGGCA	33	exon_Supercontig_0007912_starts_at_5638	30	13
TTGTATCCAGTAGAGCAG	33	exon_Supercontig_0029517_starts_at_806	65	48
AAGGGTTCGACTCCGGAGA	33	exon_Supercontig_0007912_starts_at_5638	68	50
ATGTCGGGGCGCAAAATCA	33	exon_Supercontig_0029517_starts_at_806	115	97
CGGAGGAAAAGAAACTAAC	33	exon_Supercontig_0009638_starts_at_377	41	23
ATGTCGAGTTCATCTTTGAA	33	exon_Supercontig_0007912_starts_at_5260	69	50
GATAGTTTCTGGTAAGAGGT	33	exon_Supercontig_0038837_starts_at_1960	105	86
TTGTATCCAGTAGAGCAGTG	33	exon_Supercontig_0029517_starts_at_806	65	46
CAATGTCGGGGCGCAAAATCA	33	exon_Supercontig_0029517_starts_at_806	117	97
AGAGAAACTGCGAACGGCTCAT	33	exon_Supercontig_0007912_starts_at_5260	50	29
CACATCCAAGGAAGGCAGCAGG	33	exon_Supercontig_0007912_starts_at_5638	29	8
GCGGAGGAAAAGAAACTAACAA	33	exon_Supercontig_0009638_starts_at_377	42	21
GATTTTCAGTTTGTGCTATATG	33	exon_Supercontig_0031379_starts_at_883	45	24
TTGTATACTGCGATCTGTTGAGA	33	exon_Supercontig_0029517_starts_at_806	44	22
AGCGAATGATTAGAGGACTTGGGG	33	exon_Supercontig_0031379_starts_at_1711	113	90
GTCGAGTTCATCTTTGAAGAGAAA	33	exon_Supercontig_0007912_starts_at_5260	67	44
TAAAAAGCTCGTAGTTGGATCTGA	33	exon_Supercontig_0038837_starts_at_21	181	158
CGAGTTTACTTTGAATAAATTAGAG	33	exon_Supercontig_0038837_starts_at_21	68	44
TTTGTATACTGCGATCTGTTGAGAC	33	exon_Supercontig_0029517_starts_at_806	45	21
GAATGATTAGAGGACTTGGGGTCGAA	33	exon_Supercontig_0031379_starts_at_1711	110	85
TAAGGGTTCGACTCCGGAGAGGGAGC	33	exon_Supercontig_0007912_starts_at_5638	69	44
AATAAATTAGAGTGCTCAGAACAAGCGT	33	exon_Supercontig_0038837_starts_at_21	55	28
AAGCTCGTAGTTGGATCTGAGTTACATG	33	exon_Supercontig_0038837_starts_at_21	177	150
AGCGTTTGCTTGAATGGTCGATCATGGA	33	exon_Supercontig_0038837_starts_at_21	32	5
CCACTAGTGTAAATCGTCATTGCTGCGG	33	exon_Supercontig_0038837_starts_at_21	210	183
GTTGAGACTATCCTTTGATCGGGTGTTT	33	exon_Supercontig_0029517_starts_at_806	28	1
TCTCAAACTTTCAATGGGTATGTTGTCTC	33	exon_Supercontig_0031379_starts_at_1711	69	41
AGGATAGCTGGAGTTCATTGCGGTTATATC	33	exon_Supercontig_0031379_starts_at_1711	149	120
ACTTTGAATAAATTAGAGTGCTCAGAACAAG	33	exon_Supercontig_0038837_starts_at_21	61	31
CACCGTTGAGAAATGTAGCGTATAGGTATGA	33	exon_Supercontig_0031379_starts_at_883	74	44
TTTTTCGAGGATCAAGTGGAGGGCAAGTCTGG	33	exon_Supercontig_0038837_starts_at_21	268	237
GTAAAGCGAATGATTAGAGGACTTGGGGTCGAA	33	exon_Supercontig_0031379_starts_at_1711	117	85
GTATACTGCGATCTGTTGAGACTATCCTTTGATC	33	exon_Supercontig_0029517_starts_at_806	42	9
CTGAACTTAAGCATATCATTTAGCGGAGGAAAAGA	33	exon_Supercontig_0009638_starts_at_377	64	30
AAAGCCAGATCACTCTGGTTCAATGTCGGGGCGCAA	33	exon_Supercontig_0029517_starts_at_806	137	102
TTCAATGTCGGGGCGC	32	exon_Supercontig_0029517_starts_at_806	119	104
TTGAGAAATGTAGCGT	32	exon_Supercontig_0031379_starts_at_883	69	54
TTGCTGCGGTTAAAAAG	32	exon_Supercontig_0038837_starts_at_21	191	175
GATTGATTCTGTCAGCGC	32	exon_Supercontig_0007912_starts_at_5260	117	100
TTAGCTTCAGCGATGGAT	32	exon_Supercontig_0009638_starts_at_804	49	32
TTTGATCCTTCGATGTCG	32	exon_Supercontig_0038837_starts_at_1960	21	4
ATAAGGGTTCGACTCCGGA	32	exon_Supercontig_0007912_starts_at_5638	70	52
CACTAGTGTAAATCGTCATT	32	exon_Supercontig_0038837_starts_at_21	209	190
ACTAGTGTAAATCGTCATTGC	32	exon_Supercontig_0038837_starts_at_21	208	188
GATCACTCTGGTTCAATGTCG	32	exon_Supercontig_0029517_starts_at_806	130	110
GAGGACTTGGGGTCGAAACGA	32	exon_Supercontig_0031379_starts_at_1711	101	81
TACTGCGATCTGTTGAGACTA	32	exon_Supercontig_0029517_starts_at_806	39	19
TTGTATACTGCGATCTGTTGA	32	exon_Supercontig_0029517_starts_at_806	44	24
TTTTTCGAGGATCAAGTGGAGG	32	exon_Supercontig_0038837_starts_at_21	268	247
AGGGCAAGTCTGGTGCCAGCAGC	32	exon_Supercontig_0038837_starts_at_21	249	227
AGAGTGCTCAGAACAAGCGTTTG	32	exon_Supercontig_0038837_starts_at_21	47	25
GAGGACTTGGGGTCGAAACGACC	32	exon_Supercontig_0031379_starts_at_1711	101	79
ACTGCGATCTGTTGAGACTATCCTT	32	exon_Supercontig_0029517_starts_at_806	38	14
CAAGGTGTTGTATCCAGTAGAGCAG	32	exon_Supercontig_0029517_starts_at_806	72	48
GTGGCTAGCGAGTTTACTTTGAATA	32	exon_Supercontig_0038837_starts_at_21	76	52
TGGTCAAGGTGTTGTATCCAGTAGA	32	exon_Supercontig_0029517_starts_at_806	76	52
CCGAAGTTTCCCCCAGGATAGCTGGA	32	exon_Supercontig_0031379_starts_at_1711	163	138
AAGGTGTTGTATCCAGTAGAGCAGTGT	32	exon_Supercontig_0029517_starts_at_806	71	45
ACGTTGCTTTTTGATCCTTCGATGTCGGC	32	exon_Supercontig_0038837_starts_at_1960	30	2
AGGTGTTGTATCCAGTAGAGCAGTGTTTG	32	exon_Supercontig_0029517_starts_at_806	70	42
CATAGCGACGTTGCTTTTTGATCCTTCGA	32	exon_Supercontig_0038837_starts_at_1960	37	9
AATGATTAGAGGACTTGGGGTCGAAACGAC	32	exon_Supercontig_0031379_starts_at_1711	109	80
TGCTGCGGTTAAAAAGCTCGTAGTTGGATC	32	exon_Supercontig_0038837_starts_at_21	190	161
AGATCACTCTGGTTCAATGTCGGGGCGCAAA	32	exon_Supercontig_0029517_starts_at_806	131	101
CATAGCGACGTTGCTTTTTGATCCTTCGATG	32	exon_Supercontig_0038837_starts_at_1960	37	7
GCGTTAATCGCTGTTGTAACTATTTGCTGGT	32	exon_Supercontig_0038837_starts_at_21	133	103
GCTGAACTTAAGCATATCATTTAGCGGAGGAA	32	exon_Supercontig_0009638_starts_at_377	65	34
GAGAAACTGCGAACGGCTCATTAGAGCAGATGT	32	exon_Supercontig_0007912_starts_at_5260	49	17
CTCGTAGTTGGATCTGAGTTACATGCAGTGATTC	32	exon_Supercontig_0038837_starts_at_21	174	141
CAGAACAAGCGTTTGCTTGAATGGTCGATCATGGA	32	exon_Supercontig_0038837_starts_at_21	39	5
CAGGTTCAGACATTTGG	31	exon_Supercontig_0038837_starts_at_1778	25	9
GAGACTATCCTTTGATC	31	exon_Supercontig_0029517_starts_at_806	25	9
AGCGAATGATTAGAGGAC	31	exon_Supercontig_0031379_starts_at_1711	113	96
AGATAGTTTCTGGTAAGA	31	exon_Supercontig_0038837_starts_at_1960	106	89
GTTAATCGCTGTTGTAAC	31	exon_Supercontig_0038837_starts_at_21	131	114
GGATCTGAGTTACATGCA	31	exon_Supercontig_0038837_starts_at_21	165	148
TTTCTATTGAGGTTTCGG	31	exon_Supercontig_0038837_starts_at_21	102	85
CTACCACATCCAAGGAAGG	31	exon_Supercontig_0007912_starts_at_5638	33	15
TTTTCTATTGAGGTTTCGG	31	exon_Supercontig_0038837_starts_at_21	103	85
ATCACTCTGGTTCAATGTCG	31	exon_Supercontig_0029517_starts_at_806	129	110
TTTTCAGTTTGTGCTATATG	31	exon_Supercontig_0031379_starts_at_883	43	24
ATCGCTGTTGTAACTATTTGC	31	exon_Supercontig_0038837_starts_at_21	127	107
CTGTTGTAACTATTTGCTGGT	31	exon_Supercontig_0038837_starts_at_21	123	103
GAGGATCAAGTGGAGGGCAAG	31	exon_Supercontig_0038837_starts_at_21	262	242
GAAGAGAAACTGCGAACGGCT	31	exon_Supercontig_0007912_starts_at_5260	52	32
TTGAATGGTCGATCATGGAAT	31	exon_Supercontig_0038837_starts_at_21	23	3
ACGACATGTATACTGGTCAAGG	31	exon_Supercontig_0029517_starts_at_806	89	68
TCAAGGTGTTGTATCCAGTAGAG	31	exon_Supercontig_0029517_starts_at_806	73	51
TTGAAGAGAAACTGCGAACGGCT	31	exon_Supercontig_0007912_starts_at_5260	54	32
AGCGAATGATTAGAGGACTTGGGGT	31	exon_Supercontig_0031379_starts_at_1711	113	89
GTTGGATCTGAGTTACATGCAGTGA	31	exon_Supercontig_0038837_starts_at_21	168	144
AGCGACGTTGCTTTTTGATCCTTCGAT	31	exon_Supercontig_0038837_starts_at_1960	34	8
AAACTTTCAATGGGTATGTTGTCTCGG	31	exon_Supercontig_0031379_starts_at_1711	65	39
AGATCACTCTGGTTCAATGTCGGGGCGC	31	exon_Supercontig_0029517_starts_at_806	131	104
GTTGCTTTTTGATCCTTCGATGTCGGCT	31	exon_Supercontig_0038837_starts_at_1960	28	1
TCCACTAGTGTAAATCGTCATTGCTGCGG	31	exon_Supercontig_0038837_starts_at_21	211	183
AAGCGAATGATTAGAGGACTTGGGGTCGAA	31	exon_Supercontig_0031379_starts_at_1711	114	85
AGCGTTTGCTTGAATGGTCGATCATGGAAT	31	exon_Supercontig_0038837_starts_at_21	32	3
AGCGAATGATTAGAGGACTTGGGGTCGAAA	31	exon_Supercontig_0031379_starts_at_1711	113	84
GCGAATGATTAGAGGACTTGGGGTCGAAAC	31	exon_Supercontig_0031379_starts_at_1711	112	83
GCGATCTGTTGAGACTATCCTTTGATCGGG	31	exon_Supercontig_0029517_starts_at_806	35	6
TGTTTACGACATGTATACTGGTCAAGGTGT	31	exon_Supercontig_0029517_starts_at_806	94	65
TGAACTTAAGCATATCATTTAGCGGAGGAA	31	exon_Supercontig_0009638_starts_at_377	63	34
TGCTGCGGTTAAAAAGCTCGTAGTTGGATCT	31	exon_Supercontig_0038837_starts_at_21	190	160
ACCGTTGAGAAATGTAGCGTATAGGTATGATT	31	exon_Supercontig_0031379_starts_at_883	73	42
CAGCTCCACTAGTGTAAATCGTCATTGCTGCG	31	exon_Supercontig_0038837_starts_at_21	215	184
TGCGATCTGTTGAGACTATCCTTTGATCGGGT	31	exon_Supercontig_0029517_starts_at_806	36	5
TGGTCAAGGTGTTGTATCCAGTAGAGCAGTGT	31	exon_Supercontig_0029517_starts_at_806	76	45
ACCGTTGAGAAATGTAGCGTATAGGTATGATTT	31	exon_Supercontig_0031379_starts_at_883	73	41
CAGATCACTCTGGTTCAATGTCGGGGCGCAAAA	31	exon_Supercontig_0029517_starts_at_806	132	100
AATCGTCATTGCTGCGGTTAAAAAGCTCGTAGTT	31	exon_Supercontig_0038837_starts_at_21	199	166
AGGGATAACTGGCTTG	30	exon_Supercontig_0038837_starts_at_1960	68	53
TCACAACCTCTTTGAG	30	exon_Supercontig_0059103_starts_at_76761	31	16
TGGATCTGAGTTACAT	30	exon_Supercontig_0038837_starts_at_21	166	151
TGGGTATGTTGTCTCGG	30	exon_Supercontig_0031379_starts_at_1711	55	39
AATGATTAGAGGACTTGG	30	exon_Supercontig_0031379_starts_at_1711	109	92
AGTTTACTTTGAATAAAT	30	exon_Supercontig_0038837_starts_at_21	66	49
AGCTTCAGCGATGGATCGG	30	exon_Supercontig_0009638_starts_at_804	47	29
CCACATCCAAGGAAGGCAG	30	exon_Supercontig_0007912_starts_at_5638	30	12
TAAAGCATCGCGGTTTCTG	30	exon_Supercontig_0008882_starts_at_1165	45	27
ATGTCATTTATTCGGAACGA	30	exon_Supercontig_0007912_starts_at_5260	20	1
GAGTTACATGCAGTGATTCG	30	exon_Supercontig_0038837_starts_at_21	159	140
TAAAAAGCTCGTAGTTGGAT	30	exon_Supercontig_0038837_starts_at_21	181	162
ATGTCGAGTTCATCTTTGAAGA	30	exon_Supercontig_0007912_starts_at_5260	69	48
CTGCGATCTGTTGAGACTATCC	30	exon_Supercontig_0029517_starts_at_806	37	16
AGTTTCTGGTAAGAGGTGTCAGAA	30	exon_Supercontig_0038837_starts_at_1960	102	79
CACTAGTGTAAATCGTCATTGCTG	30	exon_Supercontig_0038837_starts_at_21	209	186
TAGCTTCAGCGATGGATCGGTTGA	30	exon_Supercontig_0009638_starts_at_804	48	25
TCTCAAACTTTCAATGGGTATGTTG	30	exon_Supercontig_0031379_starts_at_1711	69	45
AGCTCGTAGTTGGATCTGAGTTACAT	30	exon_Supercontig_0038837_starts_at_21	176	151
GGCTACCACATCCAAGGAAGGCAGCA	30	exon_Supercontig_0007912_starts_at_5638	35	10
GCGGTTAAAAAGCTCGTAGTTGGATCT	30	exon_Supercontig_0038837_starts_at_21	186	160
TCCGGTAAAGCGAATGATTAGAGGACT	30	exon_Supercontig_0031379_starts_at_1711	121	95
TTGAATAAATTAGAGTGCTCAGAACAA	30	exon_Supercontig_0038837_starts_at_21	58	32
GGTCAAGGTGTTGTATCCAGTAGAGCAG	30	exon_Supercontig_0029517_starts_at_806	75	48
GTGTTTGTATACTGCGATCTGTTGAGAC	30	exon_Supercontig_0029517_starts_at_806	48	21
GATCTGTTGAGACTATCCTTTGATCGGG	30	exon_Supercontig_0029517_starts_at_806	33	6
CGAGGATCAAGTGGAGGGCAAGTCTGGTG	30	exon_Supercontig_0038837_starts_at_21	263	235
GCAGTGTTTGTATACTGCGATCTGTTGAGA	30	exon_Supercontig_0029517_starts_at_806	51	22
AAAAAGCTCGTAGTTGGATCTGAGTTACATG	30	exon_Supercontig_0038837_starts_at_21	180	150
TACTGCGATCTGTTGAGACTATCCTTTGATC	30	exon_Supercontig_0029517_starts_at_806	39	9
TATATCCGGTAAAGCGAATGATTAGAGGACT	30	exon_Supercontig_0031379_starts_at_1711	125	95
CTGGTCAAGGTGTTGTATCCAGTAGAGCAGTG	30	exon_Supercontig_0029517_starts_at_806	77	46
GTTGAGAAATGTAGCGTATAGGTATGATTTTCA	30	exon_Supercontig_0031379_starts_at_883	70	38
TATACTGCGATCTGTTGAGACTATCCTTTGATC	30	exon_Supercontig_0029517_starts_at_806	41	9
TGGAGGGCAAGTCTGGTGCCAGCAGCCGCGGTAAT	30	exon_Supercontig_0038837_starts_at_21	252	218
AGAACAAGCGTTTGCTTGAATGGTCGATCATGGAAT	30	exon_Supercontig_0038837_starts_at_21	38	3
AGTAGCTGGTTCCCTC	29	exon_Supercontig_0031379_starts_at_1711	178	163
GTATCCAGTAGAGCAG	29	exon_Supercontig_0029517_starts_at_806	63	48
TAAATCGTCATTGCTGC	29	exon_Supercontig_0038837_starts_at_21	201	185
TGATTGATTCTGTCAGC	29	exon_Supercontig_0007912_starts_at_5260	118	102
ATGGGTATGTTGTCTCGG	29	exon_Supercontig_0031379_starts_at_1711	56	39
TTTTGATCCTTCGATGTCG	29	exon_Supercontig_0038837_starts_at_1960	22	4
ACATGTATACTGGTCAAGGT	29	exon_Supercontig_0029517_starts_at_806	86	67
CGGTAAAGCGAATGATTAGA	29	exon_Supercontig_0031379_starts_at_1711	119	100
GTAAAGCATCGCGGTTTCTG	29	exon_Supercontig_0008882_starts_at_1165	46	27
AAAGCTCGTAGTTGGATCTGA	29	exon_Supercontig_0038837_starts_at_21	178	158
AGAGTGCTCAGAACAAGCGTT	29	exon_Supercontig_0038837_starts_at_21	47	27
AGGTATGATTTTCAGTTTGTG	29	exon_Supercontig_0031379_starts_at_883	51	31
GATGTCATTTATTCGGAACGA	29	exon_Supercontig_0007912_starts_at_5260	21	1
TGACACGAACGCGAGCTCCAA	29	exon_Supercontig_0031379_starts_at_1711	21	1
TTACGACATGTATACTGGTCA	29	exon_Supercontig_0029517_starts_at_806	91	71
AAACTTTCAATGGGTATGTTGT	29	exon_Supercontig_0031379_starts_at_1711	65	44
CAGGATAGCTGGAGTTCATTGC	29	exon_Supercontig_0031379_starts_at_1711	150	129
GAGGAAAAGAAACTAACAAGGA	29	exon_Supercontig_0009638_starts_at_377	39	18
TTGAGAAATGTAGCGTATAGGT	29	exon_Supercontig_0031379_starts_at_883	69	48
TGAATAAATTAGAGTGCTCAGA	29	exon_Supercontig_0038837_starts_at_21	57	36
TTAGAGTGCTCAGAACAAGCGT	29	exon_Supercontig_0038837_starts_at_21	49	28
AAAGCGAATGATTAGAGGACTTG	29	exon_Supercontig_0031379_starts_at_1711	115	93
AGTTCATCTTTGAAGAGAAACTG	29	exon_Supercontig_0007912_starts_at_5260	63	41
AAGCGAATGATTAGAGGACTTGG	29	exon_Supercontig_0031379_starts_at_1711	114	92
TGGCTAGCGAGTTTACTTTGAAT	29	exon_Supercontig_0038837_starts_at_21	75	53
AATTAGAGTGCTCAGAACAAGCGT	29	exon_Supercontig_0038837_starts_at_21	51	28
CTTTTTGATCCTTCGATGTCGGCT	29	exon_Supercontig_0038837_starts_at_1960	24	1
CGATCTGTTGAGACTATCCTTTGAT	29	exon_Supercontig_0029517_starts_at_806	34	10
TCCATAGCGACGTTGCTTTTTGATC	29	exon_Supercontig_0038837_starts_at_1960	39	15
TTGCTTTTTGATCCTTCGATGTCGG	29	exon_Supercontig_0038837_starts_at_1960	27	3
TGGTCAAGGTGTTGTATCCAGTAGAG	29	exon_Supercontig_0029517_starts_at_806	76	51
AGGATCAAGTGGAGGGCAAGTCTGGTG	29	exon_Supercontig_0038837_starts_at_21	261	235
AGCGAGTTTACTTTGAATAAATTAGAG	29	exon_Supercontig_0038837_starts_at_21	70	44
TCAAACTTTCAATGGGTATGTTGTCTC	29	exon_Supercontig_0031379_starts_at_1711	67	41
CAAACTTTCAATGGGTATGTTGTCTCGG	29	exon_Supercontig_0031379_starts_at_1711	66	39
CGAATGATTAGAGGACTTGGGGTCGAAA	29	exon_Supercontig_0031379_starts_at_1711	111	84
TAAAGCGAATGATTAGAGGACTTGGGGT	29	exon_Supercontig_0031379_starts_at_1711	116	89
GCGAATGATTAGAGGACTTGGGGTCGAAA	29	exon_Supercontig_0031379_starts_at_1711	112	84
ATATCCGGTAAAGCGAATGATTAGAGGACT	29	exon_Supercontig_0031379_starts_at_1711	124	95
GGTAAAGCGAATGATTAGAGGACTTGGGGT	29	exon_Supercontig_0031379_starts_at_1711	118	89
CAGCTCCACTAGTGTAAATCGTCATTGCTGC	29	exon_Supercontig_0038837_starts_at_21	215	185
CCGTTGAGAAATGTAGCGTATAGGTATGATT	29	exon_Supercontig_0031379_starts_at_883	72	42
AAGCTCGTAGTTGGATCTGAGTTACATGCAGT	29	exon_Supercontig_0038837_starts_at_21	177	146
TACGACATGTATACTGGTCAAGGTGTTGTATC	29	exon_Supercontig_0029517_starts_at_806	90	59
AGTGGAGGGCAAGTCTGGTGCCAGCAGCCGCGG	29	exon_Supercontig_0038837_starts_at_21	254	222
CGCGGTTTCTGTGATGTCTCGTGTTCTCTGGAC	29	exon_Supercontig_0008882_starts_at_1165	37	5
GGTAAAGCGAATGATTAGAGGACTTGGGGTCGAA	29	exon_Supercontig_0031379_starts_at_1711	118	85
TAGAGTGCTCAGAACAAGCGTTTGCTTGAATGGT	29	exon_Supercontig_0038837_starts_at_21	48	15
GTTGTCAAAGCCAGATCACTCTGGTTCAATGTCGG	29	exon_Supercontig_0029517_starts_at_806	143	109
TCATTGCTGCGGTTAAAAAGCTCGTAGTTGGATCT	29	exon_Supercontig_0038837_starts_at_21	194	160
TAGCGGAGGAAAAGAAA	28	exon_Supercontig_0009638_starts_at_377	44	28
AGTGTAAATCGTCATTGCT	28	exon_Supercontig_0038837_starts_at_21	205	187
ATTCTCAAACTTTCAATGG	28	exon_Supercontig_0031379_starts_at_1711	71	53
TTCGAGGATCAAGTGGAGG	28	exon_Supercontig_0038837_starts_at_21	265	247
ACCTGATTGATTCTGTCAGC	28	exon_Supercontig_0007912_starts_at_5260	121	102
AGTGTAAATCGTCATTGCTG	28	exon_Supercontig_0038837_starts_at_21	205	186
TTTTTGATCCTTCGATGTCG	28	exon_Supercontig_0038837_starts_at_1960	23	4
GTAAAGCATCGCGGTTTCTGT	28	exon_Supercontig_0008882_starts_at_1165	46	26
AAAAAGCTCGTAGTTGGATCTG	28	exon_Supercontig_0038837_starts_at_21	180	159
AATCGCTGTTGTAACTATTTGC	28	exon_Supercontig_0038837_starts_at_21	128	107
AAGCGAATGATTAGAGGACTTG	28	exon_Supercontig_0031379_starts_at_1711	114	93
CGGTTTCTGTGATGTCTCGTGT	28	exon_Supercontig_0008882_starts_at_1165	35	14
TTCGAGGATCAAGTGGAGGGCAA	28	exon_Supercontig_0038837_starts_at_21	265	243
GTGGCTAGCGAGTTTACTTTGAAT	28	exon_Supercontig_0038837_starts_at_21	76	53
ATCTGTTGAGACTATCCTTTGATCG	28	exon_Supercontig_0029517_starts_at_806	32	8
TCCGGTAAAGCGAATGATTAGAGGA	28	exon_Supercontig_0031379_starts_at_1711	121	97
TGAGAAATGTAGCGTATAGGTATGA	28	exon_Supercontig_0031379_starts_at_883	68	44
AGTTGGATCTGAGTTACATGCAGTGA	28	exon_Supercontig_0038837_starts_at_21	169	144
CGAAGTTTCCCCCAGGATAGCTGGAG	28	exon_Supercontig_0031379_starts_at_1711	162	137
CGTTTGCTTGAATGGTCGATCATGGA	28	exon_Supercontig_0038837_starts_at_21	30	5
GCTCGTAGTTGGATCTGAGTTACATG	28	exon_Supercontig_0038837_starts_at_21	175	150
ATCACTCTGGTTCAATGTCGGGGCGCA	28	exon_Supercontig_0029517_starts_at_806	129	103
TAATCGCTGTTGTAACTATTTGCTGGT	28	exon_Supercontig_0038837_starts_at_21	129	103
CGGAGGAAAAGAAACTAACAAGGATTCC	28	exon_Supercontig_0009638_starts_at_377	41	14
GCGGAGGAAAAGAAACTAACAAGGATTC	28	exon_Supercontig_0009638_starts_at_377	42	15
TACCTGATTGATTCTGTCAGCGCTATAT	28	exon_Supercontig_0007912_starts_at_5260	122	95
TTGAATAAATTAGAGTGCTCAGAACAAG	28	exon_Supercontig_0038837_starts_at_21	58	31
CTGCGGTTAAAAAGCTCGTAGTTGGATCT	28	exon_Supercontig_0038837_starts_at_21	188	160
CGAGTTTACTTTGAATAAATTAGAGTGCT	28	exon_Supercontig_0038837_starts_at_21	68	40
TTAATCGCTGTTGTAACTATTTGCTGGTT	28	exon_Supercontig_0038837_starts_at_21	130	102
CTGCGATCTGTTGAGACTATCCTTTGATCG	28	exon_Supercontig_0029517_starts_at_806	37	8
GAATAAATTAGAGTGCTCAGAACAAGCGTTT	28	exon_Supercontig_0038837_starts_at_21	56	26
AAAGCGAATGATTAGAGGACTTGGGGTCGAAA	28	exon_Supercontig_0031379_starts_at_1711	115	84
CGAGGATCAAGTGGAGGGCAAGTCTGGTGCCA	28	exon_Supercontig_0038837_starts_at_21	263	232
GCGAGTTTACTTTGAA	27	exon_Supercontig_0038837_starts_at_21	69	54
AAAGCTCGTAGTTGGAT	27	exon_Supercontig_0038837_starts_at_21	178	162
ATGTCGGGGCGCAAAAT	27	exon_Supercontig_0029517_starts_at_806	115	99
GAGGGCAAGTCTGGTGC	27	exon_Supercontig_0038837_starts_at_21	250	234
TTAGCGGAGGAAAAGAA	27	exon_Supercontig_0009638_starts_at_377	45	29
TTGAGACTATCCTTTGA	27	exon_Supercontig_0029517_starts_at_806	27	11
ATAGTTTCTGGTAAGAGG	27	exon_Supercontig_0038837_starts_at_1960	104	87
TTCAATGGGTATGTTGTC	27	exon_Supercontig_0031379_starts_at_1711	60	43
TTTACGACATGTATACTGG	27	exon_Supercontig_0029517_starts_at_806	92	74
ATTTAGCGGAGGAAAAGAAA	27	exon_Supercontig_0009638_starts_at_377	47	28
AAGAGAAACTGCGAACGGCT	27	exon_Supercontig_0007912_starts_at_5260	51	32
AGCATCGCGGTTTCTGTGAT	27	exon_Supercontig_0008882_starts_at_1165	42	23
AAGGGTTCGACTCCGGAGAG	27	exon_Supercontig_0007912_starts_at_5638	68	49
CTGTTGAGACTATCCTTTGA	27	exon_Supercontig_0029517_starts_at_806	30	11
CTTGAATGGTCGATCATGGA	27	exon_Supercontig_0038837_starts_at_21	24	5
TCTGGTAAGAGGTGTCAGAA	27	exon_Supercontig_0038837_starts_at_1960	98	79
AAGGATTCCCTCAGTAACGGC	27	exon_Supercontig_0009638_starts_at_377	22	2
ATTTTCAGTTTGTGCTATATG	27	exon_Supercontig_0031379_starts_at_883	44	24
CTAGTGTAAATCGTCATTGCT	27	exon_Supercontig_0038837_starts_at_21	207	187
GTCGGGGCGCAAAATCACATGT	27	exon_Supercontig_0029517_starts_at_806	113	92
TTAGCGGAGGAAAAGAAACTAA	27	exon_Supercontig_0009638_starts_at_377	45	24
CTCTGGTTCAATGTCGGGGCGCA	27	exon_Supercontig_0029517_starts_at_806	125	103
TTTTTTCGAGGATCAAGTGGAGG	27	exon_Supercontig_0038837_starts_at_21	269	247
TTACTTTGAATAAATTAGAGTGC	27	exon_Supercontig_0038837_starts_at_21	63	41
TATCATTTAGCGGAGGAAAAGAA	27	exon_Supercontig_0009638_starts_at_377	51	29
TCGAGGATCAAGTGGAGGGCAAG	27	exon_Supercontig_0038837_starts_at_21	264	242
CGGTTAAAAAGCTCGTAGTTGGAT	27	exon_Supercontig_0038837_starts_at_21	185	162
CGAATGATTAGAGGACTTGGGGTC	27	exon_Supercontig_0031379_starts_at_1711	111	88
GAGGATCAAGTGGAGGGCAAGTCTG	27	exon_Supercontig_0038837_starts_at_21	262	238
GAATGATTAGAGGACTTGGGGTCGA	27	exon_Supercontig_0031379_starts_at_1711	110	86
TGGATCTGAGTTACATGCAGTGATT	27	exon_Supercontig_0038837_starts_at_21	166	142
TTTGCTTGAATGGTCGATCATGGAA	27	exon_Supercontig_0038837_starts_at_21	28	4
AAAGCGAATGATTAGAGGACTTGGGGT	27	exon_Supercontig_0031379_starts_at_1711	115	89
CATGTCGAGTTCATCTTTGAAGAGAAA	27	exon_Supercontig_0007912_starts_at_5260	70	44
CCACTAGTGTAAATCGTCATTGCTGCG	27	exon_Supercontig_0038837_starts_at_21	210	184
TGAAGAGAAACTGCGAACGGCTCATTA	27	exon_Supercontig_0007912_starts_at_5260	53	27
CGGTTAAAAAGCTCGTAGTTGGATCTGA	27	exon_Supercontig_0038837_starts_at_21	185	158
ATGTTTACGACATGTATACTGGTCAAGGT	27	exon_Supercontig_0029517_starts_at_806	95	67
ATCATTTAGCGGAGGAAAAGAAACTAACA	27	exon_Supercontig_0009638_starts_at_377	50	22
TGGATCTGAGTTACATGCAGTGATTCGCC	27	exon_Supercontig_0038837_starts_at_21	166	138
ATCCGGTAAAGCGAATGATTAGAGGACTTG	27	exon_Supercontig_0031379_starts_at_1711	122	93
AAAAAGCTCGTAGTTGGATCTGAGTTACAT	27	exon_Supercontig_0038837_starts_at_21	180	151
AGGATCAAGTGGAGGGCAAGTCTGGTGCCAG	27	exon_Supercontig_0038837_starts_at_21	261	231
AACAAGCGTTTGCTTGAATGGTCGATCATGGA	27	exon_Supercontig_0038837_starts_at_21	36	5
GGTTATATCCGGTAAAGCGAATGATTAGAGGA	27	exon_Supercontig_0031379_starts_at_1711	128	97
GAATGATTAGAGGACTTGGGGTCGAAACGACC	27	exon_Supercontig_0031379_starts_at_1711	110	79
CTAGTGTAAATCGTCATTGCTGCGGTTAAAAAG	27	exon_Supercontig_0038837_starts_at_21	207	175
CATTGCTGCGGTTAAAAAGCTCGTAGTTGGATC	27	exon_Supercontig_0038837_starts_at_21	193	161
GTTATATCCGGTAAAGCGAATGATTAGAGGACT	27	exon_Supercontig_0031379_starts_at_1711	127	95
TGCTGCGGTTAAAAAGCTCGTAGTTGGATCTGA	27	exon_Supercontig_0038837_starts_at_21	190	158
TGCGGTTATATCCGGTAAAGCGAATGATTAGAG	27	exon_Supercontig_0031379_starts_at_1711	131	99
GAGCAGTGTTTGTATACTGCGATCTGTTGAGACTATC	27	exon_Supercontig_0029517_starts_at_806	53	17
ACTGGTCAAGGTGTTG	26	exon_Supercontig_0029517_starts_at_806	78	63
GTATCCTGATCGCTCA	26	exon_Supercontig_0058863_starts_at_42322	51	36
TGTAAATCGTCATTGC	26	exon_Supercontig_0038837_starts_at_21	203	188
AGCGTTTGCTTGAATGG	26	exon_Supercontig_0038837_starts_at_21	32	16
ACATCCAAGGAAGGCAG	26	exon_Supercontig_0007912_starts_at_5638	28	12
CATGTATACTGGTCAAG	26	exon_Supercontig_0029517_starts_at_806	85	69
GACATTTGGTTCATGGA	26	exon_Supercontig_0038837_starts_at_1778	17	1
GAGAAATGTAGCGTATA	26	exon_Supercontig_0031379_starts_at_883	67	51
TGTATCCAGTAGAGCAG	26	exon_Supercontig_0029517_starts_at_806	64	48
TGTAAATCGTCATTGCT	26	exon_Supercontig_0038837_starts_at_21	203	187
TCAATGGGTATGTTGTC	26	exon_Supercontig_0031379_starts_at_1711	59	43
CGAATGATTAGAGGACTT	26	exon_Supercontig_0031379_starts_at_1711	111	94
TGAAGAGAAACTGCGAAC	26	exon_Supercontig_0007912_starts_at_5260	53	36
TATGATTTTCAGTTTGTG	26	exon_Supercontig_0031379_starts_at_883	48	31
CTGTTGACACGAACGCGAG	26	exon_Supercontig_0031379_starts_at_1711	25	7
CATGTATACTGGTCAAGGT	26	exon_Supercontig_0029517_starts_at_806	85	67
GTGTAAATCGTCATTGCTG	26	exon_Supercontig_0038837_starts_at_21	204	186
GCTTTTTGATCCTTCGATG	26	exon_Supercontig_0038837_starts_at_1960	25	7
CTGCGGTTAAAAAGCTCGTA	26	exon_Supercontig_0038837_starts_at_21	188	169
GGTTCGACTCCGGAGAGGGA	26	exon_Supercontig_0007912_starts_at_5638	65	46
TTTGCTTGAATGGTCGATCA	26	exon_Supercontig_0038837_starts_at_21	28	9
ATCATTTAGCGGAGGAAAAGA	26	exon_Supercontig_0009638_starts_at_377	50	30
CATGTCGAGTTCATCTTTGAA	26	exon_Supercontig_0007912_starts_at_5260	70	50
CCGGTAAAGCGAATGATTAGA	26	exon_Supercontig_0031379_starts_at_1711	120	100
TTGAAGAGAAACTGCGAACGGC	26	exon_Supercontig_0007912_starts_at_5260	54	33
TTTACGACATGTATACTGGTCA	26	exon_Supercontig_0029517_starts_at_806	92	71
AAAGCTCGTAGTTGGATCTGAGT	26	exon_Supercontig_0038837_starts_at_21	178	156
CCGTTGAGAAATGTAGCGTATAG	26	exon_Supercontig_0031379_starts_at_883	72	50
CTCGTAGTTGGATCTGAGTTACA	26	exon_Supercontig_0038837_starts_at_21	174	152
CAGGGATAACTGGCTTGTGGCAG	26	exon_Supercontig_0038837_starts_at_1960	69	47
TAGCGGAGGAAAAGAAACTAACA	26	exon_Supercontig_0009638_starts_at_377	44	22
ATCACTCTGGTTCAATGTCGGGGC	26	exon_Supercontig_0029517_starts_at_806	129	106
CTACCACATCCAAGGAAGGCAGCA	26	exon_Supercontig_0007912_starts_at_5638	33	10
GTATACTGGTCAAGGTGTTGTATC	26	exon_Supercontig_0029517_starts_at_806	82	59
TTAGCGGAGGAAAAGAAACTAACA	26	exon_Supercontig_0009638_starts_at_377	45	22
TAAAGCGAATGATTAGAGGACTTG	26	exon_Supercontig_0031379_starts_at_1711	116	93
TAGCGGAGGAAAAGAAACTAACAA	26	exon_Supercontig_0009638_starts_at_377	44	21
GCGGTTAAAAAGCTCGTAGTTGGAT	26	exon_Supercontig_0038837_starts_at_21	186	162
ATTAGAGGACTTGGGGTCGAAACGAC	26	exon_Supercontig_0031379_starts_at_1711	105	80
GTTGAGAAATGTAGCGTATAGGTATG	26	exon_Supercontig_0031379_starts_at_883	70	45
GTAAAGCGAATGATTAGAGGACTTGGG	26	exon_Supercontig_0031379_starts_at_1711	117	91
CGAGGATCAAGTGGAGGGCAAGTCTGGT	26	exon_Supercontig_0038837_starts_at_21	263	236
CGGTTTCTGTGATGTCTCGTGTTCTCTG	26	exon_Supercontig_0008882_starts_at_1165	35	8
TGTATACTGCGATCTGTTGAGACTATCC	26	exon_Supercontig_0029517_starts_at_806	43	16
TCTGTTGAGACTATCCTTTGATCGGGTG	26	exon_Supercontig_0029517_starts_at_806	31	4
CGGTAAAGCGAATGATTAGAGGACTTGGG	26	exon_Supercontig_0031379_starts_at_1711	119	91
TGGAGGGCAAGTCTGGTGCCAGCAGCCGC	26	exon_Supercontig_0038837_starts_at_21	252	224
ATCTGTTGAGACTATCCTTTGATCGGGTGT	26	exon_Supercontig_0029517_starts_at_806	32	3
ATCATTTAGCGGAGGAAAAGAAACTAACAA	26	exon_Supercontig_0009638_starts_at_377	50	21
GTCGGGGCGCAAAATCACATGTTTACGACAT	26	exon_Supercontig_0029517_starts_at_806	113	83
GCGGAGGAAAAGAAACTAACAAGGATTCCCT	26	exon_Supercontig_0009638_starts_at_377	42	12
CGAATGATTAGAGGACTTGGGGTCGAAACGAC	26	exon_Supercontig_0031379_starts_at_1711	111	80
TAAAGCGAATGATTAGAGGACTTGGGGTCGAA	26	exon_Supercontig_0031379_starts_at_1711	116	85
TTTTCGAGGATCAAGTGGAGGGCAAGTCTGGT	26	exon_Supercontig_0038837_starts_at_21	267	236
CGGTTATATCCGGTAAAGCGAATGATTAGAGGA	26	exon_Supercontig_0031379_starts_at_1711	129	97
GTCGAGTTCATCTTTGAAGAGAAACTGCGAACG	26	exon_Supercontig_0007912_starts_at_5260	67	35
TTTTCGAGGATCAAGTGGAGGGCAAGTCTGGTG	26	exon_Supercontig_0038837_starts_at_21	267	235
TGGCGTTAATCGCTGTTGTAACTATTTGCTGGT	26	exon_Supercontig_0038837_starts_at_21	135	103
AGAGAAACTGCGAACGGCTCATTAGAGCAGATGT	26	exon_Supercontig_0007912_starts_at_5260	50	17
CGGTAAAGCGAATGATTAGAGGACTTGGGGTCGAA	26	exon_Supercontig_0031379_starts_at_1711	119	85
TTAGCTTCAGCGATGGATCGGTTGATTCGCGTATC	26	exon_Supercontig_0009638_starts_at_804	49	15
TGAATAAATTAGAGTGCTCAGAACAAGCGTTTGCTTG	26	exon_Supercontig_0038837_starts_at_21	57	21
AAAGCGAATGATTAGA	25	exon_Supercontig_0031379_starts_at_1711	115	100
TTTTCGAGGATCAAGT	25	exon_Supercontig_0038837_starts_at_21	267	252
AGTGCTCAGAACAAGCG	25	exon_Supercontig_0038837_starts_at_21	45	29
GTAAATCGTCATTGCTG	25	exon_Supercontig_0038837_starts_at_21	202	186
AGAGAAACTGCGAACGGC	25	exon_Supercontig_0007912_starts_at_5260	50	33
GATCCTTCGATGTCGGCT	25	exon_Supercontig_0038837_starts_at_1960	18	1
TACCACATCCAAGGAAGG	25	exon_Supercontig_0007912_starts_at_5638	32	15
TTCGACTCCGGAGAGGGA	25	exon_Supercontig_0007912_starts_at_5638	63	46
TTTTTCGAGGATCAAGTG	25	exon_Supercontig_0038837_starts_at_21	268	251
CAGACATTTGGTTCATGGA	25	exon_Supercontig_0038837_starts_at_1778	19	1
CGGTTAAAAAGCTCGTAGT	25	exon_Supercontig_0038837_starts_at_21	185	167
TGAAGAGAAACTGCGAACG	25	exon_Supercontig_0007912_starts_at_5260	53	35
CAAGTGGAGGGCAAGTCTGG	25	exon_Supercontig_0038837_starts_at_21	256	237
GCGGAGGAAAAGAAACTAAC	25	exon_Supercontig_0009638_starts_at_377	42	23
AAAGCGAATGATTAGAGGACT	25	exon_Supercontig_0031379_starts_at_1711	115	95
ACATCCAAGGAAGGCAGCAGG	25	exon_Supercontig_0007912_starts_at_5638	28	8
AGGAAAAGAAACTAACAAGGA	25	exon_Supercontig_0009638_starts_at_377	38	18
AGATAGTTTCTGGTAAGAGGT	25	exon_Supercontig_0038837_starts_at_1960	106	86
CGTTTGCTTGAATGGTCGATC	25	exon_Supercontig_0038837_starts_at_21	30	10
GAGAAATGTAGCGTATAGGTA	25	exon_Supercontig_0031379_starts_at_883	67	47
TTATTTACCACGAATTGCAGA	25	exon_Supercontig_0009638_starts_at_772	23	3
TCTGTCAGCGCTATATGCTCA	25	exon_Supercontig_0007912_starts_at_5260	110	90
TGCGGTTAAAAAGCTCGTAGT	25	exon_Supercontig_0038837_starts_at_21	187	167
TCAATGGGTATGTTGTCTCGGT	25	exon_Supercontig_0031379_starts_at_1711	59	38
TGCTGCGGTTAAAAAGCTCGTA	25	exon_Supercontig_0038837_starts_at_21	190	169
CAAACTTTCAATGGGTATGTTGT	25	exon_Supercontig_0031379_starts_at_1711	66	44
GGTTAAAAAGCTCGTAGTTGGAT	25	exon_Supercontig_0038837_starts_at_21	184	162
GGTTCAGACATTTGGTTCATGGA	25	exon_Supercontig_0038837_starts_at_1778	23	1
ATTTAGCGGAGGAAAAGAAACTAA	25	exon_Supercontig_0009638_starts_at_377	47	24
AGGATCAAGTGGAGGGCAAGTCTG	25	exon_Supercontig_0038837_starts_at_21	261	238
TGAGACTATCCTTTGATCGGGTGT	25	exon_Supercontig_0029517_starts_at_806	26	3
GAGGAAAAGAAACTAACAAGGATTC	25	exon_Supercontig_0009638_starts_at_377	39	15
TTTGAATAAATTAGAGTGCTCAGAA	25	exon_Supercontig_0038837_starts_at_21	59	35
TTGAGACTATCCTTTGATCGGGTGT	25	exon_Supercontig_0029517_starts_at_806	27	3
AGCGTTTGCTTGAATGGTCGATCATG	25	exon_Supercontig_0038837_starts_at_21	32	7
CGAGGATCAAGTGGAGGGCAAGTCTG	25	exon_Supercontig_0038837_starts_at_21	263	238
TCACTCTGGTTCAATGTCGGGGCGCA	25	exon_Supercontig_0029517_starts_at_806	128	103
TTTTCGAGGATCAAGTGGAGGGCAAG	25	exon_Supercontig_0038837_starts_at_21	267	242
TTGAGAAATGTAGCGTATAGGTATGA	25	exon_Supercontig_0031379_starts_at_883	69	44
TTTTCGAGGATCAAGTGGAGGGCAAGT	25	exon_Supercontig_0038837_starts_at_21	267	241
TAAAGCGAATGATTAGAGGACTTGGGG	25	exon_Supercontig_0031379_starts_at_1711	116	90
TTAGCTTCAGCGATGGATCGGTTGATT	25	exon_Supercontig_0009638_starts_at_804	49	23
CAAGGTGTTGTATCCAGTAGAGCAGTGT	25	exon_Supercontig_0029517_starts_at_806	72	45
ATCCGGTAAAGCGAATGATTAGAGGACTT	25	exon_Supercontig_0031379_starts_at_1711	122	94
AATTAGAGTGCTCAGAACAAGCGTTTGCT	25	exon_Supercontig_0038837_starts_at_21	51	23
CTAGCGAGTTTACTTTGAATAAATTAGAG	25	exon_Supercontig_0038837_starts_at_21	72	44
CGTTGCTTTTTGATCCTTCGATGTCGGCT	25	exon_Supercontig_0038837_starts_at_1960	29	1
TGCGATCTGTTGAGACTATCCTTTGATCG	25	exon_Supercontig_0029517_starts_at_806	36	8
TTAGCGGAGGAAAAGAAACTAACAAGGAT	25	exon_Supercontig_0009638_starts_at_377	45	17
AAATTAGAGTGCTCAGAACAAGCGTTTGCT	25	exon_Supercontig_0038837_starts_at_21	52	23
TATATCCGGTAAAGCGAATGATTAGAGGAC	25	exon_Supercontig_0031379_starts_at_1711	125	96
TGAAGAGAAACTGCGAACGGCTCATTAGAG	25	exon_Supercontig_0007912_starts_at_5260	53	24
GTTGTAACTATTTGCTGGTTTTCTATTGAGG	25	exon_Supercontig_0038837_starts_at_21	121	91
GGTAAAGCGAATGATTAGAGGACTTGGGGTC	25	exon_Supercontig_0031379_starts_at_1711	118	88
TTATATCCGGTAAAGCGAATGATTAGAGGAC	25	exon_Supercontig_0031379_starts_at_1711	126	96
ATTAGCTTCAGCGATGGATCGGTTGATTCGCG	25	exon_Supercontig_0009638_starts_at_804	50	19
AACCTATTCTCAAACTTTCAATGGGTATGTTG	25	exon_Supercontig_0031379_starts_at_1711	76	45
CGGTAAAGCGAATGATTAGAGGACTTGGGGTC	25	exon_Supercontig_0031379_starts_at_1711	119	88
GTGGAGGGCAAGTCTGGTGCCAGCAGCCGCGG	25	exon_Supercontig_0038837_starts_at_21	253	222
ATATCCGGTAAAGCGAATGATTAGAGGACTTGG	25	exon_Supercontig_0031379_starts_at_1711	124	92
GGTAAAGCGAATGATTAGAGGACTTGGGGTCGA	25	exon_Supercontig_0031379_starts_at_1711	118	86
GTCAAGGTGTTGTATCCAGTAGAGCAGTGTTTG	25	exon_Supercontig_0029517_starts_at_806	74	42
AGGATCAAGTGGAGGGCAAGTCTGGTGCCAGCAG	25	exon_Supercontig_0038837_starts_at_21	261	228
CGGTAAAGCGAATGATTAGAGGACTTGGGGTCGA	25	exon_Supercontig_0031379_starts_at_1711	119	86
TTGTCAAAGCCAGATCACTCTGGTTCAATGTCGG	25	exon_Supercontig_0029517_starts_at_806	142	109
AGTTGGATCTGAGTTA	24	exon_Supercontig_0038837_starts_at_21	169	154
TCGAGGATCAAGTGGA	24	exon_Supercontig_0038837_starts_at_21	264	249
CACGAACGCGAGCTCCAA	24	exon_Supercontig_0031379_starts_at_1711	18	1
GATAACTGGCTTGTGGCA	24	exon_Supercontig_0038837_starts_at_1960	65	48
TTACGACATGTATACTGG	24	exon_Supercontig_0029517_starts_at_806	91	74
TTTGAATAAATTAGAGTG	24	exon_Supercontig_0038837_starts_at_21	59	42
ATGATTAGAGGACTTGGGG	24	exon_Supercontig_0031379_starts_at_1711	108	90
CAGGGATAACTGGCTTGTG	24	exon_Supercontig_0038837_starts_at_1960	69	51
GCATCGCGGTTTCTGTGAT	24	exon_Supercontig_0008882_starts_at_1165	41	23
GTAGAGCAGTGTTTGTATA	24	exon_Supercontig_0029517_starts_at_806	56	38
TTTGCTTGAATGGTCGATC	24	exon_Supercontig_0038837_starts_at_21	28	10
AATCGTCATTGCTGCGGTTA	24	exon_Supercontig_0038837_starts_at_21	199	180
TATTTACCACGAATTGCAGA	24	exon_Supercontig_0009638_starts_at_772	22	3
TACCACATCCAAGGAAGGCA	24	exon_Supercontig_0007912_starts_at_5638	32	13
AGGTGTTGTATCCAGTAGAGC	24	exon_Supercontig_0029517_starts_at_806	70	50
ATAAGGGTTCGACTCCGGAGA	24	exon_Supercontig_0007912_starts_at_5638	70	50
CTTTTTGATCCTTCGATGTCG	24	exon_Supercontig_0038837_starts_at_1960	24	4
CTCGTAGTTGGATCTGAGTTA	24	exon_Supercontig_0038837_starts_at_21	174	154
GCGGTTAAAAAGCTCGTAGTT	24	exon_Supercontig_0038837_starts_at_21	186	166
TCATTTAGCGGAGGAAAAGAA	24	exon_Supercontig_0009638_starts_at_377	49	29
CGAGGATCAAGTGGAGGGCAAG	24	exon_Supercontig_0038837_starts_at_21	263	242
CGACATGTATACTGGTCAAGGT	24	exon_Supercontig_0029517_starts_at_806	88	67
TCAATGTCGGGGCGCAAAATCA	24	exon_Supercontig_0029517_starts_at_806	118	97
TCTGAGTTACATGCAGTGATTC	24	exon_Supercontig_0038837_starts_at_21	162	141
ATACTGCGATCTGTTGAGACTAT	24	exon_Supercontig_0029517_starts_at_806	40	18
GGTGTTGTATCCAGTAGAGCAGT	24	exon_Supercontig_0029517_starts_at_806	69	47
TGGATCTGAGTTACATGCAGTGA	24	exon_Supercontig_0038837_starts_at_21	166	144
ACCACATCCAAGGAAGGCAGCAGG	24	exon_Supercontig_0007912_starts_at_5638	31	8
TCAAACTTTCAATGGGTATGTTGT	24	exon_Supercontig_0031379_starts_at_1711	67	44
TTGTATACTGCGATCTGTTGAGAC	24	exon_Supercontig_0029517_starts_at_806	44	21
AAATTAGAGTGCTCAGAACAAGCGT	24	exon_Supercontig_0038837_starts_at_21	52	28
TTAGCGGAGGAAAAGAAACTAACAA	24	exon_Supercontig_0009638_starts_at_377	45	21
GCGATCTGTTGAGACTATCCTTTGAT	24	exon_Supercontig_0029517_starts_at_806	35	10
AACTTTCAATGGGTATGTTGTCTCGGT	24	exon_Supercontig_0031379_starts_at_1711	64	38
ATTGCGGTTATATCCGGTAAAGCGAAT	24	exon_Supercontig_0031379_starts_at_1711	133	107
TACGACATGTATACTGGTCAAGGTGTT	24	exon_Supercontig_0029517_starts_at_806	90	64
GGTTAAAAAGCTCGTAGTTGGATCTGAG	24	exon_Supercontig_0038837_starts_at_21	184	157
TGTTGAGACTATCCTTTGATCGGGTGTT	24	exon_Supercontig_0029517_starts_at_806	29	2
GATCACTCTGGTTCAATGTCGGGGCGCAA	24	exon_Supercontig_0029517_starts_at_806	130	102
ACCACATCCAAGGAAGGCAGCAGGCGCGAA	24	exon_Supercontig_0007912_starts_at_5638	31	2
GTTTGTATACTGCGATCTGTTGAGACTATC	24	exon_Supercontig_0029517_starts_at_806	46	17
AGCAGTGTTTGTATACTGCGATCTGTTGAGA	24	exon_Supercontig_0029517_starts_at_806	52	22
GGCTCATTAGAGCAGATGTCATTTATTCGGA	24	exon_Supercontig_0007912_starts_at_5260	35	5
TTTCGAGGATCAAGTGGAGGGCAAGTCTGGT	24	exon_Supercontig_0038837_starts_at_21	266	236
AAGTGGAGGGCAAGTCTGGTGCCAGCAGCCGC	24	exon_Supercontig_0038837_starts_at_21	255	224
CCGGTAAAGCGAATGATTAGAGGACTTGGGGT	24	exon_Supercontig_0031379_starts_at_1711	120	89
GCGAATGATTAGAGGACTTGGGGTCGAAACGA	24	exon_Supercontig_0031379_starts_at_1711	112	81
GAGGATCAAGTGGAGGGCAAGTCTGGTGCCAG	24	exon_Supercontig_0038837_starts_at_21	262	231
CACCGTTGAGAAATGTAGCGTATAGGTATGATT	24	exon_Supercontig_0031379_starts_at_883	74	42
CAGATCACTCTGGTTCAATGTCGGGGCGCAAAAT	24	exon_Supercontig_0029517_starts_at_806	132	99
CATTGCTGCGGTTAAAAAGCTCGTAGTTGGATCT	24	exon_Supercontig_0038837_starts_at_21	193	160
GCCAGATCACTCTGGTTCAATGTCGGGGCGCAAAA	24	exon_Supercontig_0029517_starts_at_806	134	100
GAGACTATCCTTTGAT	23	exon_Supercontig_0029517_starts_at_806	25	10
GATTGATTCTGTCAGC	23	exon_Supercontig_0007912_starts_at_5260	117	102
TCGTAGTTGGATCTGA	23	exon_Supercontig_0038837_starts_at_21	173	158
CGCGGTAATTCCAGCTC	23	exon_Supercontig_0038837_starts_at_21	226	210
CATCGCGGTTTCTGTGA	23	exon_Supercontig_0008882_starts_at_1165	40	24
TTGACACGAACGCGAGC	23	exon_Supercontig_0031379_starts_at_1711	22	6
TGCTGGTTTTCTATTGA	23	exon_Supercontig_0038837_starts_at_21	109	93
TCTGTCAGCGCTATATG	23	exon_Supercontig_0007912_starts_at_5260	110	94
ATTTAGCGGAGGAAAAGA	23	exon_Supercontig_0009638_starts_at_377	47	30
CGGTTTCTGTGATGTCTC	23	exon_Supercontig_0008882_starts_at_1165	35	18
CTGCGATCTGTTGAGACT	23	exon_Supercontig_0029517_starts_at_806	37	20
CACTCTGGTTCAATGTCG	23	exon_Supercontig_0029517_starts_at_806	127	110
TTTGCTTGAATGGTCGAT	23	exon_Supercontig_0038837_starts_at_21	28	11
ACTGTTGACACGAACGCGA	23	exon_Supercontig_0031379_starts_at_1711	26	8
CGATCTGTTGAGACTATCC	23	exon_Supercontig_0029517_starts_at_806	34	16
TGCGATCTGTTGAGACTAT	23	exon_Supercontig_0029517_starts_at_806	36	18
TGCTTGAATGGTCGATCAT	23	exon_Supercontig_0038837_starts_at_21	26	8
CGTGGCCTATCGATCCTTTT	23	exon_Supercontig_0038837_starts_at_1960	131	112
TGACACGAACGCGAGCTCCA	23	exon_Supercontig_0031379_starts_at_1711	21	2
AAAAGCTCGTAGTTGGATCTG	23	exon_Supercontig_0038837_starts_at_21	179	159
GAGAAACTGCGAACGGCTCAT	23	exon_Supercontig_0007912_starts_at_5260	49	29
GGGATAACTGGCTTGTGGCAG	23	exon_Supercontig_0038837_starts_at_1960	67	47
GTCGGGGCGCAAAATCACATG	23	exon_Supercontig_0029517_starts_at_806	113	93
TGGTTCAATGTCGGGGCGCAA	23	exon_Supercontig_0029517_starts_at_806	122	102
ACCTGATTGATTCTGTCAGCGC	23	exon_Supercontig_0007912_starts_at_5260	121	100
AGCGTTTGCTTGAATGGTCGAT	23	exon_Supercontig_0038837_starts_at_21	32	11
ATCTGTTGAGACTATCCTTTGA	23	exon_Supercontig_0029517_starts_at_806	32	11
ATCATTTAGCGGAGGAAAAGAAA	23	exon_Supercontig_0009638_starts_at_377	50	28
AGGGATAACTGGCTTGTGGCAGC	23	exon_Supercontig_0038837_starts_at_1960	68	46
ACCACATCCAAGGAAGGCAGCAG	23	exon_Supercontig_0007912_starts_at_5638	31	9
CTGAACTTAAGCATATCATTTAG	23	exon_Supercontig_0009638_starts_at_377	64	42
ATTAGAGTGCTCAGAACAAGCGTT	23	exon_Supercontig_0038837_starts_at_21	50	27
GATCTGTTGAGACTATCCTTTGAT	23	exon_Supercontig_0029517_starts_at_806	33	10
TGCTTGAATGGTCGATCATGGAAT	23	exon_Supercontig_0038837_starts_at_21	26	3
GCTGAACTTAAGCATATCATTTAGC	23	exon_Supercontig_0009638_starts_at_377	65	41
TTTTTCGAGGATCAAGTGGAGGGCAA	23	exon_Supercontig_0038837_starts_at_21	268	243
ATACTGCGATCTGTTGAGACTATCCTT	23	exon_Supercontig_0029517_starts_at_806	40	14
CTTTGAAGAGAAACTGCGAACGGCTCAT	23	exon_Supercontig_0007912_starts_at_5260	56	29
CGTTGCTTTTTGATCCTTCGATGTCGGC	23	exon_Supercontig_0038837_starts_at_1960	29	2
GAGGATCAAGTGGAGGGCAAGTCTGGTG	23	exon_Supercontig_0038837_starts_at_21	262	235
GTTCAATGTCGGGGCGCAAAATCACATG	23	exon_Supercontig_0029517_starts_at_806	120	93
CGGAGGAAAAGAAACTAACAAGGATTCCC	23	exon_Supercontig_0009638_starts_at_377	41	13
GGTTCAATGTCGGGGCGCAAAATCACATG	23	exon_Supercontig_0029517_starts_at_806	121	93
TGTTTGTATACTGCGATCTGTTGAGACTA	23	exon_Supercontig_0029517_starts_at_806	47	19
TGTATACTGCGATCTGTTGAGACTATCCT	23	exon_Supercontig_0029517_starts_at_806	43	15
GAGTTGATCATAAACCTTTTTTCGAGGATC	23	exon_Supercontig_0038837_starts_at_21	285	256
GTCATTGCTGCGGTTAAAAAGCTCGTAGTT	23	exon_Supercontig_0038837_starts_at_21	195	166
ATATCATTTAGCGGAGGAAAAGAAACTAACA	23	exon_Supercontig_0009638_starts_at_377	52	22
AGAGAAACTGCGAACGGCTCATTAGAGCAGAT	23	exon_Supercontig_0007912_starts_at_5260	50	19
GTAAAGCGAATGATTAGAGGACTTGGGGTCGA	23	exon_Supercontig_0031379_starts_at_1711	117	86
TGAATAAATTAGAGTGCTCAGAACAAGCGTTT	23	exon_Supercontig_0038837_starts_at_21	57	26
TTTCGAGGATCAAGTGGAGGGCAAGTCTGGTG	23	exon_Supercontig_0038837_starts_at_21	266	235
ATCATTTAGCGGAGGAAAAGAAACTAACAAGGA	23	exon_Supercontig_0009638_starts_at_377	50	18
TAAAGCGAATGATTAGAGGACTTGGGGTCGAAA	23	exon_Supercontig_0031379_starts_at_1711	116	84
CATGTCGAGTTCATCTTTGAAGAGAAACTGCGAA	23	exon_Supercontig_0007912_starts_at_5260	70	37
TTGATCATAAACCTTTTTTCGAGGATCAAGTGGA	23	exon_Supercontig_0038837_starts_at_21	282	249
TGCTGCGGTTAAAAAGCTCGTAGTTGGATCTGAG	23	exon_Supercontig_0038837_starts_at_21	190	157
AGCAGTGTTTGTATACTGCGATCTGTTGAGACTATC	23	exon_Supercontig_0029517_starts_at_806	52	17
AGCGGAGGAAAAGAAA	22	exon_Supercontig_0009638_starts_at_377	43	28
CGAATGATTAGAGGAC	22	exon_Supercontig_0031379_starts_at_1711	111	96
AGTGTAAATCGTCATTG	22	exon_Supercontig_0038837_starts_at_21	205	189
ATGATTTTCAGTTTGTG	22	exon_Supercontig_0031379_starts_at_883	47	31
CTGGTCAAGGTGTTGTA	22	exon_Supercontig_0029517_starts_at_806	77	61
GCTATATGTCCAAAGTC	22	exon_Supercontig_0031379_starts_at_883	31	15
ATTGCTGCGGTTAAAAAG	22	exon_Supercontig_0038837_starts_at_21	192	175
AATGTCGGGGCGCAAAAT	22	exon_Supercontig_0029517_starts_at_806	116	99
GTGTAAATCGTCATTGCT	22	exon_Supercontig_0038837_starts_at_21	204	187
ACTGCGATCTGTTGAGACT	22	exon_Supercontig_0029517_starts_at_806	38	20
ATAGTTTCTGGTAAGAGGT	22	exon_Supercontig_0038837_starts_at_1960	104	86
CATTTAGCGGAGGAAAAGA	22	exon_Supercontig_0009638_starts_at_377	48	30
GGTTAAAAAGCTCGTAGTT	22	exon_Supercontig_0038837_starts_at_21	184	166
GGAGGAAAAGAAACTAACA	22	exon_Supercontig_0009638_starts_at_377	40	22
TTTAGCGGAGGAAAAGAAA	22	exon_Supercontig_0009638_starts_at_377	46	28
AGTGGAGGGCAAGTCTGGTG	22	exon_Supercontig_0038837_starts_at_21	254	235
AGCGTTTGCTTGAATGGTCGA	22	exon_Supercontig_0038837_starts_at_21	32	12
ACAGGGATAACTGGCTTGTGG	22	exon_Supercontig_0038837_starts_at_1960	70	50
GCTGTTGTAACTATTTGCTGG	22	exon_Supercontig_0038837_starts_at_21	124	104
GTTAATCGCTGTTGTAACTAT	22	exon_Supercontig_0038837_starts_at_21	131	111
TAGCTTCAGCGATGGATCGGT	22	exon_Supercontig_0009638_starts_at_804	48	28
TTAAAAAGCTCGTAGTTGGAT	22	exon_Supercontig_0038837_starts_at_21	182	162
TTGCTTGAATGGTCGATCATG	22	exon_Supercontig_0038837_starts_at_21	27	7
TACCACATCCAAGGAAGGCAG	22	exon_Supercontig_0007912_starts_at_5638	32	12
AGCGGAGGAAAAGAAACTAACA	22	exon_Supercontig_0009638_starts_at_377	43	22
CGCGGTTTCTGTGATGTCTCGT	22	exon_Supercontig_0008882_starts_at_1165	37	16
CTATTCTCAAACTTTCAATGGG	22	exon_Supercontig_0031379_starts_at_1711	73	52
CTGGTTCAATGTCGGGGCGCAA	22	exon_Supercontig_0029517_starts_at_806	123	102
CGTAAAGCATCGCGGTTTCTGT	22	exon_Supercontig_0008882_starts_at_1165	47	26
GCGGTTTCTGTGATGTCTCGTG	22	exon_Supercontig_0008882_starts_at_1165	36	15
GAGACTATCCTTTGATCGGGTG	22	exon_Supercontig_0029517_starts_at_806	25	4
TGGTTTTCTATTGAGGTTTCGG	22	exon_Supercontig_0038837_starts_at_21	106	85
GTTTACTTTGAATAAATTAGAGT	22	exon_Supercontig_0038837_starts_at_21	65	43
AAAGCGAATGATTAGAGGACTTGG	22	exon_Supercontig_0031379_starts_at_1711	115	92
CAAACTTTCAATGGGTATGTTGTC	22	exon_Supercontig_0031379_starts_at_1711	66	43
TTGAATAAATTAGAGTGCTCAGAA	22	exon_Supercontig_0038837_starts_at_21	58	35
GGTAAAGCGAATGATTAGAGGACTT	22	exon_Supercontig_0031379_starts_at_1711	118	94
ATTAGAGTGCTCAGAACAAGCGTTTG	22	exon_Supercontig_0038837_starts_at_21	50	25
GCGGAGGAAAAGAAACTAACAAGGAT	22	exon_Supercontig_0009638_starts_at_377	42	17
TTAGAGTGCTCAGAACAAGCGTTTGC	22	exon_Supercontig_0038837_starts_at_21	49	24
GGTAAAGCGAATGATTAGAGGACTTGG	22	exon_Supercontig_0031379_starts_at_1711	118	92
TTTTTTCGAGGATCAAGTGGAGGGCAA	22	exon_Supercontig_0038837_starts_at_21	269	243
TCGAGGATCAAGTGGAGGGCAAGTCTG	22	exon_Supercontig_0038837_starts_at_21	264	238
CAGGATAGCTGGAGTTCATTGCGGTTAT	22	exon_Supercontig_0031379_starts_at_1711	150	123
TTCTCAAACTTTCAATGGGTATGTTGTC	22	exon_Supercontig_0031379_starts_at_1711	70	43
TATCCGGTAAAGCGAATGATTAGAGGAC	22	exon_Supercontig_0031379_starts_at_1711	123	96
ACTAGTGTAAATCGTCATTGCTGCGGTTA	22	exon_Supercontig_0038837_starts_at_21	208	180
AGCGAATGATTAGAGGACTTGGGGTCGAA	22	exon_Supercontig_0031379_starts_at_1711	113	85
TTTGAAGAGAAACTGCGAACGGCTCATTA	22	exon_Supercontig_0007912_starts_at_5260	55	27
TGTTTACGACATGTATACTGGTCAAGGTG	22	exon_Supercontig_0029517_starts_at_806	94	66
AAGGTGTTGTATCCAGTAGAGCAGTGTTTG	22	exon_Supercontig_0029517_starts_at_806	71	42
CAGCTCCACTAGTGTAAATCGTCATTGCTG	22	exon_Supercontig_0038837_starts_at_21	215	186
GGTTATATCCGGTAAAGCGAATGATTAGAG	22	exon_Supercontig_0031379_starts_at_1711	128	99
TGTAAATCGTCATTGCTGCGGTTAAAAAGC	22	exon_Supercontig_0038837_starts_at_21	203	174
ATATCCGGTAAAGCGAATGATTAGAGGACTT	22	exon_Supercontig_0031379_starts_at_1711	124	94
ACAAGCGTTTGCTTGAATGGTCGATCATGGA	22	exon_Supercontig_0038837_starts_at_21	35	5
CTCAAACTTTCAATGGGTATGTTGTCTCGGT	22	exon_Supercontig_0031379_starts_at_1711	68	38
TAGAGTGCTCAGAACAAGCGTTTGCTTGAAT	22	exon_Supercontig_0038837_starts_at_21	48	18
ATATCCGGTAAAGCGAATGATTAGAGGACTTG	22	exon_Supercontig_0031379_starts_at_1711	124	93
CGCGGTTTCTGTGATGTCTCGTGTTCTCTGGA	22	exon_Supercontig_0008882_starts_at_1165	37	6
GCGGTTTCTGTGATGTCTCGTGTTCTCTGGAC	22	exon_Supercontig_0008882_starts_at_1165	36	5
TACTGCGATCTGTTGAGACTATCCTTTGATCG	22	exon_Supercontig_0029517_starts_at_806	39	8
AGCGAATGATTAGAGGACTTGGGGTCGAAACGA	22	exon_Supercontig_0031379_starts_at_1711	113	81
TTTTTTCGAGGATCAAGTGGAGGGCAAGTCTGG	22	exon_Supercontig_0038837_starts_at_21	269	237
TATCCGGTAAAGCGAATGATTAGAGGACTTGGG	22	exon_Supercontig_0031379_starts_at_1711	123	91
GGAGGGCAAGTCTGGTGCCAGCAGCCGCGGTAAT	22	exon_Supercontig_0038837_starts_at_21	251	218
GTTAAAAAGCTCGTAGTTGGATCTGAGTTACATG	22	exon_Supercontig_0038837_starts_at_21	183	150
TGATCATAAACCTTTTTTCGAGGATCAAGTGGAG	22	exon_Supercontig_0038837_starts_at_21	281	248
AAAGCCAGATCACTCTGGTTCAATGTCGGGGCGCA	22	exon_Supercontig_0029517_starts_at_806	137	103
AAGCCAGATCACTCTGGTTCAATGTCGGGGCGCAA	22	exon_Supercontig_0029517_starts_at_806	136	102
CGGTTATATCCGGTAAAGCGAATGATTAGAGGACT	22	exon_Supercontig_0031379_starts_at_1711	129	95
GAACAAGCGTTTGCTTGAATGGTCGATCATGGAAT	22	exon_Supercontig_0038837_starts_at_21	37	3
TCCGGTAAAGCGAATGATTAGAGGACTTGGGGTCGA	22	exon_Supercontig_0031379_starts_at_1711	121	86
CCAGATCACTCTGGTTCAATGTCGGGGCGCAAAATCA	22	exon_Supercontig_0029517_starts_at_806	133	97
AGCGAGTTTACTTTGAATAAATTAGAGTGCT	21	exon_Supercontig_0038837_starts_at_21	70	40
AGGGCAAGTCTGGTGC	21	exon_Supercontig_0038837_starts_at_21	249	234
CTACCACATCCAAGGA	21	exon_Supercontig_0007912_starts_at_5638	33	18
TGGTCAAGGTGTTGTA	21	exon_Supercontig_0029517_starts_at_806	76	61
AGTTTACTTTGAATAAA	21	exon_Supercontig_0038837_starts_at_21	66	50
AATGATTAGAGGACTTG	21	exon_Supercontig_0031379_starts_at_1711	109	93
GAGGAAAAGAAACTAAC	21	exon_Supercontig_0009638_starts_at_377	39	23
GTTAATCGCTGTTGTAA	21	exon_Supercontig_0038837_starts_at_21	131	115
GGTTCGACTCCGGAGAG	21	exon_Supercontig_0007912_starts_at_5638	65	49
TACTGGTCAAGGTGTTG	21	exon_Supercontig_0029517_starts_at_806	79	63
AAGGATTCCCTCAGTAAC	21	exon_Supercontig_0009638_starts_at_377	22	5
AGGACTTGGGGTCGAAAC	21	exon_Supercontig_0031379_starts_at_1711	100	83
CATCCAAGGAAGGCAGCA	21	exon_Supercontig_0007912_starts_at_5638	27	10
GGTTAAAAAGCTCGTAGT	21	exon_Supercontig_0038837_starts_at_21	184	167
CCGTTGAGAAATGTAGCGT	21	exon_Supercontig_0031379_starts_at_883	72	54
GACACGAACGCGAGCTCCA	21	exon_Supercontig_0031379_starts_at_1711	20	2
TCTGGTGCCAGCAGCCGCG	21	exon_Supercontig_0038837_starts_at_21	241	223
GTGCTATATGTCCAAAGTCC	21	exon_Supercontig_0031379_starts_at_883	33	14
GTATGATTTTCAGTTTGTGC	21	exon_Supercontig_0031379_starts_at_883	49	30
GTTTTCTATTGAGGTTTCGG	21	exon_Supercontig_0038837_starts_at_21	104	85
TAAGGGTTCGACTCCGGAGA	21	exon_Supercontig_0007912_starts_at_5638	69	50
[truncated: 8,915 more rows]

## Sheet: Hco adult siRNA (AS)
Sequence	Reads	Exon	Start co-ords	End co-ords
ACTGCGATCTGTTGAGACTATCCTTTGATCGGGT	6117	exon_Supercontig_0029517_starts_at_806	38	5
ACTGCGATCTGTTGAGACTATCCTTTGATCGGG	5263	exon_Supercontig_0029517_starts_at_806	38	6
TACCTGATTGATTCTGTCAGCGC	3722	exon_Supercontig_0007912_starts_at_5260	122	100
TACTGCGATCTGTTGAGACTATCCTTTGATCGGG	3658	exon_Supercontig_0029517_starts_at_806	39	6
AATTAGAGTGCTCAGAACAA	3428	exon_Supercontig_0038837_starts_at_21	51	32
AAATTAGAGTGCTCAGAACAA	3017	exon_Supercontig_0038837_starts_at_21	52	32
TACCTGATTGATTCTGTCAGC	2637	exon_Supercontig_0007912_starts_at_5260	122	102
ATTAGAGTGCTCAGAACAA	2217	exon_Supercontig_0038837_starts_at_21	50	32
GATCACTCTGGTTCAATGTCGG	1840	exon_Supercontig_0029517_starts_at_806	130	109
TACTGCGATCTGTTGAGACTATCCTTTGATCGGGT	1333	exon_Supercontig_0029517_starts_at_806	39	5
AGATCACTCTGGTTCAATGTCGGG	1323	exon_Supercontig_0029517_starts_at_806	131	108
GTTGAGACTATCCTTTGAT	1285	exon_Supercontig_0029517_starts_at_806	28	10
GCTCGTAGTTGGATCT	1216	exon_Supercontig_0038837_starts_at_21	175	160
AGATCACTCTGGTTCAATGTCGGGGC	1134	exon_Supercontig_0029517_starts_at_806	131	106
GATCACTCTGGTTCAATGTCGGG	1115	exon_Supercontig_0029517_starts_at_806	130	108
ATAAATTAGAGTGCTCAGAACAA	1109	exon_Supercontig_0038837_starts_at_21	54	32
GATCACTCTGGTTCAATGTCGGGGC	1105	exon_Supercontig_0029517_starts_at_806	130	106
GAATAAATTAGAGTGCTCAGAACAA	1013	exon_Supercontig_0038837_starts_at_21	56	32
TAGCTTCAGCGATGGATCGGTTG	1008	exon_Supercontig_0009638_starts_at_804	48	26
GGAGGAAAAGAAACTAAC	1002	exon_Supercontig_0009638_starts_at_377	40	23
ATCCGGTAAAGCGAATGATTAGAGG	982	exon_Supercontig_0031379_starts_at_1711	122	98
AATTAGAGTGCTCAGAACA	969	exon_Supercontig_0038837_starts_at_21	51	33
TACCTGATTGATTCTGTCA	897	exon_Supercontig_0007912_starts_at_5260	122	104
TTAGAGTGCTCAGAACAA	828	exon_Supercontig_0038837_starts_at_21	49	32
AGATCACTCTGGTTCAATGTCGG	823	exon_Supercontig_0029517_starts_at_806	131	109
TACTGGTCAAGGTGTTGTATCCAGTAGAGCAGTG	808	exon_Supercontig_0029517_starts_at_806	79	46
AAATTAGAGTGCTCAGAACA	801	exon_Supercontig_0038837_starts_at_21	52	33
TGGTCAAGGTGTTGTAT	744	exon_Supercontig_0029517_starts_at_806	76	60
GTTGGATCTGAGTTACATGCAGTGATTCGCC	717	exon_Supercontig_0038837_starts_at_21	168	138
AGCGTTTGCTTGAATGGTCGATCATG	697	exon_Supercontig_0038837_starts_at_21	32	7
ACTGCGATCTGTTGAGACTATC	688	exon_Supercontig_0029517_starts_at_806	38	17
TAAATTAGAGTGCTCAGAACAA	683	exon_Supercontig_0038837_starts_at_21	53	32
TATCCGGTAAAGCGAATGATTAGAGGACT	666	exon_Supercontig_0031379_starts_at_1711	123	95
CTGGTCAAGGTGTTGTATCCAGTAGAGCAGTG	651	exon_Supercontig_0029517_starts_at_806	77	46
AGCGAATGATTAGAGG	627	exon_Supercontig_0031379_starts_at_1711	113	98
AGCTCGTAGTTGGATCT	610	exon_Supercontig_0038837_starts_at_21	176	160
GATGTCATTTATTCGGAA	592	exon_Supercontig_0007912_starts_at_5260	21	4
AGTGTTTGTATACTGCGATCTGTTGAGACTATC	587	exon_Supercontig_0029517_starts_at_806	49	17
CGGAGGAAAAGAAACTAAC	579	exon_Supercontig_0009638_starts_at_377	41	23
CTGTTGAGACTATCCTTTGAT	558	exon_Supercontig_0029517_starts_at_806	30	10
AAGCGAATGATTAGAGG	545	exon_Supercontig_0031379_starts_at_1711	114	98
GAATGATTAGAGGACTTGGGGTCGAAA	545	exon_Supercontig_0031379_starts_at_1711	110	84
GAGGAAAAGAAACTAAC	544	exon_Supercontig_0009638_starts_at_377	39	23
AGCGAATGATTAGAGGACTTGGGGTC	537	exon_Supercontig_0031379_starts_at_1711	113	88
ATGTCGAGTTCATCTTTGAAGAGAAACTGC	532	exon_Supercontig_0007912_starts_at_5260	69	40
ACAACGTGTGGTCTCAAT	531	exon_Supercontig_0007912_starts_at_5260	140	123
GTTAAAAAGCTCGTAGTTGGATCT	521	exon_Supercontig_0038837_starts_at_21	183	160
GGTCAAGGTGTTGTAT	518	exon_Supercontig_0029517_starts_at_806	75	60
TTCAGCGATGGATCGG	510	exon_Supercontig_0009638_starts_at_804	44	29
AAGCTCGTAGTTGGATCT	508	exon_Supercontig_0038837_starts_at_21	177	160
GTTGAGACTATCCTTTGATCGGGTGT	502	exon_Supercontig_0029517_starts_at_806	28	3
GATCATAAACCTTTTTTCGAGGATCAAGTGGA	494	exon_Supercontig_0038837_starts_at_21	280	249
CTTTTTGATCCTTCGATGTCGG	492	exon_Supercontig_0038837_starts_at_1960	24	3
GCTTTTTGATCCTTCGATGTCGG	492	exon_Supercontig_0038837_starts_at_1960	25	3
TGGTTTTCTATTGAGGTT	489	exon_Supercontig_0038837_starts_at_21	106	89
AAGGTGTTGTATCCAGTAGAGCA	487	exon_Supercontig_0029517_starts_at_806	71	49
GAGTTTACTTTGAATAAATTAGAGTGCT	475	exon_Supercontig_0038837_starts_at_21	67	40
GCGAATGATTAGAGGACTTGGGGT	474	exon_Supercontig_0031379_starts_at_1711	112	89
GCTTTTTGATCCTTCGATGTCGGC	471	exon_Supercontig_0038837_starts_at_1960	25	2
GTTGGATCTGAGTTACATGCAGTGATTC	462	exon_Supercontig_0038837_starts_at_21	168	141
ATTAGAGTGCTCAGAACA	457	exon_Supercontig_0038837_starts_at_21	50	33
CGGTTATATCCGGTAAAGCGAATGATTAGA	449	exon_Supercontig_0031379_starts_at_1711	129	100
CGTAGTTGGATCTGAGTTACATGCAGTGAT	444	exon_Supercontig_0038837_starts_at_21	172	143
GTTGAGACTATCCTTTGATCGGGT	443	exon_Supercontig_0029517_starts_at_806	28	5
AAGCGAATGATTAGAGGACTTGGGGTC	438	exon_Supercontig_0031379_starts_at_1711	114	88
AAAAAGCTCGTAGTTGGATCT	422	exon_Supercontig_0038837_starts_at_21	180	160
TACTGCGATCTGTTGAGACTATC	417	exon_Supercontig_0029517_starts_at_806	39	17
ATAAGGGTTCGACTCCGGAGAGGGA	407	exon_Supercontig_0007912_starts_at_5638	70	46
GCGGAGGAAAAGAAACTAAC	400	exon_Supercontig_0009638_starts_at_377	42	23
CGGTAAAGCGAATGATTAGAGG	398	exon_Supercontig_0031379_starts_at_1711	119	98
AGCGAATGATTAGAGGACTTGGGGT	393	exon_Supercontig_0031379_starts_at_1711	113	89
GCTTCAGCGATGGATCGG	392	exon_Supercontig_0009638_starts_at_804	46	29
GTTGAGAAATGTAGCGTATAGGTAT	389	exon_Supercontig_0031379_starts_at_883	70	46
GTAGTTGGATCTGAGTTACATGCAGTGAT	386	exon_Supercontig_0038837_starts_at_21	171	143
CGATCTGTTGAGACTATCCTTTGAT	382	exon_Supercontig_0029517_starts_at_806	34	10
GAGTTTACTTTGAATAAATTAGAGTGC	379	exon_Supercontig_0038837_starts_at_21	67	41
GCGAATGATTAGAGGACTTG	378	exon_Supercontig_0031379_starts_at_1711	112	93
TACCTGATTGATTCTGT	371	exon_Supercontig_0007912_starts_at_5260	122	106
AGCGTTTGCTTGAATGGTCGATCAT	370	exon_Supercontig_0038837_starts_at_21	32	8
GATGTCATTTATTCGGA	366	exon_Supercontig_0007912_starts_at_5260	21	5
ATCCGGTAAAGCGAATGATTAGAG	365	exon_Supercontig_0031379_starts_at_1711	122	99
TGTTGAGACTATCCTTTGAT	361	exon_Supercontig_0029517_starts_at_806	29	10
GCGGTTTCTGTGATGTCTCGTGTTCTCTGGACG	359	exon_Supercontig_0008882_starts_at_1165	36	4
TTCAGCGATGGATCGGT	358	exon_Supercontig_0009638_starts_at_804	44	28
AGCGTTTGCTTGAATGGTCGATCATGGAA	357	exon_Supercontig_0038837_starts_at_21	32	4
TGGTCAAGGTGTTGTATCCAGTAGAGCA	354	exon_Supercontig_0029517_starts_at_806	76	49
GATGTCATTTATTCGG	349	exon_Supercontig_0007912_starts_at_5260	21	6
AATAAATTAGAGTGCTCAGAACAA	349	exon_Supercontig_0038837_starts_at_21	55	32
AGGTGTTGTATCCAGTAGAGCA	348	exon_Supercontig_0029517_starts_at_806	70	49
TAAAAAGCTCGTAGTTGGATCT	348	exon_Supercontig_0038837_starts_at_21	181	160
GCGATCTGTTGAGACTATCCTTTGAT	345	exon_Supercontig_0029517_starts_at_806	35	10
ACTGCGATCTGTTGAGA	343	exon_Supercontig_0029517_starts_at_806	38	22
GAGGATCAAGTGGAGGGCAA	338	exon_Supercontig_0038837_starts_at_21	262	243
TGTCATTTATTCGGAA	333	exon_Supercontig_0007912_starts_at_5260	19	4
TGCGATCTGTTGAGACTATCCTTTGAT	330	exon_Supercontig_0029517_starts_at_806	36	10
GTTGAGACTATCCTTTGATCGGGTGTT	329	exon_Supercontig_0029517_starts_at_806	28	2
GAATGATTAGAGGACTTGGGGTCGAA	328	exon_Supercontig_0031379_starts_at_1711	110	85
TGCGATCTGTTGAGACTATC	325	exon_Supercontig_0029517_starts_at_806	36	17
CTGCGATCTGTTGAGACTATC	325	exon_Supercontig_0029517_starts_at_806	37	17
ATCTGTTGAGACTATCCTTTGAT	325	exon_Supercontig_0029517_starts_at_806	32	10
AGTTTCTGGTAAGAGGTGTCAGA	319	exon_Supercontig_0038837_starts_at_1960	102	80
ACTGCGATCTGTTGAGACTATCCTTTGAT	316	exon_Supercontig_0029517_starts_at_806	38	10
AATTAGAGTGCTCAGAACAAGCGTTTGCT	313	exon_Supercontig_0038837_starts_at_21	51	23
CTGCGATCTGTTGAGACTATCCTTTGAT	310	exon_Supercontig_0029517_starts_at_806	37	10
AGGGATAACTGGCTTGTGGCA	305	exon_Supercontig_0038837_starts_at_1960	68	48
AGCGAATGATTAGAGGACT	302	exon_Supercontig_0031379_starts_at_1711	113	95
CTTTTTTCGAGGATCAAGTGGA	298	exon_Supercontig_0038837_starts_at_21	270	249
TAGCTTCAGCGATGGATCGG	296	exon_Supercontig_0009638_starts_at_804	48	29
AAGCTCGTAGTTGGATC	295	exon_Supercontig_0038837_starts_at_21	177	161
AGCGGAGGAAAAGAAACTAAC	295	exon_Supercontig_0009638_starts_at_377	43	23
AAAGCGAATGATTAGAGG	294	exon_Supercontig_0031379_starts_at_1711	115	98
GGTTATATCCGGTAAAGCGAATGATTAGA	294	exon_Supercontig_0031379_starts_at_1711	128	100
GTTGAGAAATGTAGCGTATAGGTATGAT	289	exon_Supercontig_0031379_starts_at_883	70	43
GATCACTCTGGTTCAATGTCGGGG	286	exon_Supercontig_0029517_starts_at_806	130	107
ATAAACCTTTTTTCGAGGATCAAGTGGA	279	exon_Supercontig_0038837_starts_at_21	276	249
GTTTGCTTGAATGGTCGATCATG	278	exon_Supercontig_0038837_starts_at_21	29	7
CTTCAGCGATGGATCGG	277	exon_Supercontig_0009638_starts_at_804	45	29
GAATAAATTAGAGTGCTCAGAACA	275	exon_Supercontig_0038837_starts_at_21	56	33
GTTGAGACTATCCTTTGATC	273	exon_Supercontig_0029517_starts_at_806	28	9
TCCGGAGAGGGAGCCT	271	exon_Supercontig_0007912_starts_at_5638	57	42
ATAAATTAGAGTGCTCAGAACA	271	exon_Supercontig_0038837_starts_at_21	54	33
GGGATAACTGGCTTGTGG	266	exon_Supercontig_0038837_starts_at_1960	67	50
GTCGAGTTCATCTTTGAAGAGAAACTGC	262	exon_Supercontig_0007912_starts_at_5260	67	40
AGAGTGCTCAGAACAAGCGTTTGCT	260	exon_Supercontig_0038837_starts_at_21	47	23
CGTAGTTGGATCTGAGTTACATGCA	259	exon_Supercontig_0038837_starts_at_21	172	148
GCGAATGATTAGAGGACTTGGGGTC	259	exon_Supercontig_0031379_starts_at_1711	112	88
TGAATAAATTAGAGTGCTCAGAACAA	258	exon_Supercontig_0038837_starts_at_21	57	32
GTTCATTGCGGTTATATCCGGTAAAGCGAATGAT	257	exon_Supercontig_0031379_starts_at_1711	137	104
GAGGATCAAGTGGAGGGCAAGTCTGGTGCCAGCA	257	exon_Supercontig_0038837_starts_at_21	262	229
AGGGATAACTGGCTTGTGGC	256	exon_Supercontig_0038837_starts_at_1960	68	49
AGTTTGTGCTATATGTCCAAA	256	exon_Supercontig_0031379_starts_at_883	38	18
TTTTTGATCCTTCGATGTCGG	256	exon_Supercontig_0038837_starts_at_1960	23	3
AGATAGTTTCTGGTAAGAGGTGTCAGAA	256	exon_Supercontig_0038837_starts_at_1960	106	79
ATCACTCTGGTTCAATGTCGG	253	exon_Supercontig_0029517_starts_at_806	129	109
AGCGTTTGCTTGAATGGTCGATCATGGA	253	exon_Supercontig_0038837_starts_at_21	32	5
TGAGACTATCCTTTGAT	251	exon_Supercontig_0029517_starts_at_806	26	10
AGATCACTCTGGTTCAATGTCGGGGCGCA	251	exon_Supercontig_0029517_starts_at_806	131	103
AACCTTTTTTCGAGGATCAAGTGGA	250	exon_Supercontig_0038837_starts_at_21	273	249
GTTTGCTTGAATGGTCGATCATGGAA	247	exon_Supercontig_0038837_starts_at_21	29	4
GCTCGTAGTTGGATCTGAGTTACATGCAGTGATT	246	exon_Supercontig_0038837_starts_at_21	175	142
TTAAAAAGCTCGTAGTTGGATCT	245	exon_Supercontig_0038837_starts_at_21	182	160
ACTGCGATCTGTTGAGACTAT	243	exon_Supercontig_0029517_starts_at_806	38	18
GTTGGATCTGAGTTACATGCAGTGAT	243	exon_Supercontig_0038837_starts_at_21	168	143
ATTAGAGTGCTCAGAACAAGCGTTTGCT	242	exon_Supercontig_0038837_starts_at_21	50	23
ATAAGGGTTCGACTCCGGAGAGGGAG	240	exon_Supercontig_0007912_starts_at_5638	70	45
CTGAACTTAAGCATATCATTTAGCGGA	239	exon_Supercontig_0009638_starts_at_377	64	38
GAATAAATTAGAGTGCTCAGAACAAG	235	exon_Supercontig_0038837_starts_at_21	56	31
ATGTCGAGTTCATCTTTGAAGAGAAACT	234	exon_Supercontig_0007912_starts_at_5260	69	42
CGGAGGAAAAGAAACTAACA	233	exon_Supercontig_0009638_starts_at_377	41	22
GGTAAAGCGAATGATTAGAGG	232	exon_Supercontig_0031379_starts_at_1711	118	98
ATACTGCGATCTGTTGAGACTATC	232	exon_Supercontig_0029517_starts_at_806	40	17
GAGGGCAAGTCTGGTGCCAGCAGCCGC	232	exon_Supercontig_0038837_starts_at_21	250	224
GTAGTTGGATCTGAGTTACATGCA	231	exon_Supercontig_0038837_starts_at_21	171	148
AAGCGAATGATTAGAGGACTTGGGGT	231	exon_Supercontig_0031379_starts_at_1711	114	89
ATCCGGTAAAGCGAATGATTAGAGGA	231	exon_Supercontig_0031379_starts_at_1711	122	97
ATCCGGTAAAGCGAATGATTAGAGGACT	231	exon_Supercontig_0031379_starts_at_1711	122	95
GTTGAGAAATGTAGCGTATAGGTATGATTT	230	exon_Supercontig_0031379_starts_at_883	70	41
TACCTGATTGATTCTGTCAGCGCTATATGC	230	exon_Supercontig_0007912_starts_at_5260	122	93
CTTCAGCGATGGATCGGTT	228	exon_Supercontig_0009638_starts_at_804	45	27
ACCTTTTTTCGAGGATCAAGTGGA	228	exon_Supercontig_0038837_starts_at_21	272	249
TGCGGTTATATCCGGTAAAGCGAATGATTAGA	227	exon_Supercontig_0031379_starts_at_1711	131	100
TGAATGGTCGATCATGGA	226	exon_Supercontig_0038837_starts_at_21	22	5
AGATAGTTTCTGGTAAGAGGTGTCAGAAA	222	exon_Supercontig_0038837_starts_at_1960	106	78
AGCGTTTGCTTGAATGGTCGAT	220	exon_Supercontig_0038837_starts_at_21	32	11
GCTTCAGCGATGGATCGGTTG	219	exon_Supercontig_0009638_starts_at_804	46	26
CGGTAAAGCGAATGATTAGAGGACTTG	219	exon_Supercontig_0031379_starts_at_1711	119	93
GGGATAACTGGCTTGTGGCA	218	exon_Supercontig_0038837_starts_at_1960	67	48
AAATTAGAGTGCTCAGAACAAGCGTTTGCT	218	exon_Supercontig_0038837_starts_at_21	52	23
CTTCAGCGATGGATCGGT	215	exon_Supercontig_0009638_starts_at_804	45	28
CGGAGGAAAAGAAACTAA	214	exon_Supercontig_0009638_starts_at_377	41	24
AGCGAATGATTAGAGGACTTG	214	exon_Supercontig_0031379_starts_at_1711	113	93
AGTGTTTGTATACTGCGATCTGTTGAGA	213	exon_Supercontig_0029517_starts_at_806	49	22
TGAACTTAAGCATATCATTTAGCGGA	212	exon_Supercontig_0009638_starts_at_377	63	38
GCGATCTGTTGAGACTATCCTTTGATC	211	exon_Supercontig_0029517_starts_at_806	35	9
CAGATCACTCTGGTTCAATGTCGG	209	exon_Supercontig_0029517_starts_at_806	132	109
CAGATCACTCTGGTTCAATGTCGGG	209	exon_Supercontig_0029517_starts_at_806	132	108
AAGCGAATGATTAGAGGACT	205	exon_Supercontig_0031379_starts_at_1711	114	95
GTTGGATCTGAGTTACATGCAGTGATTCGC	205	exon_Supercontig_0038837_starts_at_21	168	139
ACTAGTGTAAATCGTCATTGCTGC	204	exon_Supercontig_0038837_starts_at_21	208	185
CTGCGATCTGTTGAGACTATCCTTTGATCGGG	204	exon_Supercontig_0029517_starts_at_806	37	6
GATCTGTTGAGACTATCCTTTGAT	203	exon_Supercontig_0029517_starts_at_806	33	10
CTGGTTCAATGTCGGGGC	202	exon_Supercontig_0029517_starts_at_806	123	106
AAAGCTCGTAGTTGGATCT	200	exon_Supercontig_0038837_starts_at_21	178	160
AGCGAATGATTAGAGGACTTGGGGTCGA	199	exon_Supercontig_0031379_starts_at_1711	113	86
AGGAAAAGAAACTAAC	198	exon_Supercontig_0009638_starts_at_377	38	23
GATAGTTTCTGGTAAGAGGTGTCAGAA	198	exon_Supercontig_0038837_starts_at_1960	105	79
TATCCGGTAAAGCGAATGATTAGAGGA	198	exon_Supercontig_0031379_starts_at_1711	123	97
CGGTTATATCCGGTAAAGCGAATGATTAGAG	198	exon_Supercontig_0031379_starts_at_1711	129	99
CATGTCGAGTTCATCTTTGAAGAGAAACTGC	196	exon_Supercontig_0007912_starts_at_5260	70	40
AGTGTAAATCGTCATTGCTGC	195	exon_Supercontig_0038837_starts_at_21	205	185
AAGGGTTCGACTCCGGAGAGGGA	195	exon_Supercontig_0007912_starts_at_5638	68	46
CCTTTTTTCGAGGATCAAGTGGA	194	exon_Supercontig_0038837_starts_at_21	271	249
TGTTTACGACATGTATACTGGTCAAGGTGTT	194	exon_Supercontig_0029517_starts_at_806	94	64
GCGAATGATTAGAGGA	193	exon_Supercontig_0031379_starts_at_1711	112	97
TAAATTAGAGTGCTCAGAACA	191	exon_Supercontig_0038837_starts_at_21	53	33
ATCACTCTGGTTCAATGTCGGG	191	exon_Supercontig_0029517_starts_at_806	129	108
AATTAGAGTGCTCAGAACAAGC	190	exon_Supercontig_0038837_starts_at_21	51	30
AGCGTTTGCTTGAATGGTCGATCATGGAAT	190	exon_Supercontig_0038837_starts_at_21	32	3
TACTGCGATCTGTTGAGA	188	exon_Supercontig_0029517_starts_at_806	39	22
TGGATCTGAGTTACATGCA	188	exon_Supercontig_0038837_starts_at_21	166	148
TACCTGATTGATTCTGTCAG	188	exon_Supercontig_0007912_starts_at_5260	122	103
GTATCCTGATCGCTCA	187	exon_Supercontig_0058863_starts_at_42322	51	36
GACTATCCTTTGATCGGGTG	187	exon_Supercontig_0029517_starts_at_806	23	4
TAAGGGTTCGACTCCGGAGAGGGA	185	exon_Supercontig_0007912_starts_at_5638	69	46
GGTTCAATGTCGGGGC	184	exon_Supercontig_0029517_starts_at_806	121	106
TATACTGCGATCTGTTGAGACTATC	184	exon_Supercontig_0029517_starts_at_806	41	17
ATGTCGAGTTCATCTTTGAAGAGAAAC	182	exon_Supercontig_0007912_starts_at_5260	69	43
AGCTCGTAGTTGGATCTGAGTTACATGCA	182	exon_Supercontig_0038837_starts_at_21	176	148
GCGAATGATTAGAGGACTT	181	exon_Supercontig_0031379_starts_at_1711	112	94
AGATCACTCTGGTTCAATGTCGGGGCGC	181	exon_Supercontig_0029517_starts_at_806	131	104
GTAAATCGTCATTGCTGCG	180	exon_Supercontig_0038837_starts_at_21	202	184
AAATTAGAGTGCTCAGAACAAGC	179	exon_Supercontig_0038837_starts_at_21	52	30
GGTTAAAAAGCTCGTAGTTGGATC	179	exon_Supercontig_0038837_starts_at_21	184	161
GTGTTTGTATACTGCGATCTGTTGAGACTATC	179	exon_Supercontig_0029517_starts_at_806	48	17
GCCAGATCACTCTGGTTCAATGTCGGGGCGCAA	179	exon_Supercontig_0029517_starts_at_806	134	102
AGGGATAACTGGCTTGTGG	178	exon_Supercontig_0038837_starts_at_1960	68	50
GCATGTCGAGTTCATCTTTGAAGAGAAACTGC	178	exon_Supercontig_0007912_starts_at_5260	71	40
AGCGAATGATTAGAGGACTT	176	exon_Supercontig_0031379_starts_at_1711	113	94
CAGGGATAACTGGCTTGTGG	176	exon_Supercontig_0038837_starts_at_1960	69	50
TGAATAAATTAGAGTGCTCAGAACA	176	exon_Supercontig_0038837_starts_at_21	57	33
CATAAACCTTTTTTCGAGGATCAAGTGGA	176	exon_Supercontig_0038837_starts_at_21	277	249
GTTCGACTCCGGAGAGGGA	175	exon_Supercontig_0007912_starts_at_5638	64	46
AGCGAATGATTAGAGGA	174	exon_Supercontig_0031379_starts_at_1711	113	97
GTTGGATCTGAGTTACATGCAGTGATT	174	exon_Supercontig_0038837_starts_at_21	168	142
TGTTGAGACTATCCTTTGATCGGGT	173	exon_Supercontig_0029517_starts_at_806	29	5
AGTTTACTTTGAATAAATTAGAGTGCT	173	exon_Supercontig_0038837_starts_at_21	66	40
AAGCTCGTAGTTGGATCTGAGTTACATGCA	173	exon_Supercontig_0038837_starts_at_21	177	148
CTGTTGACACGAACGCGAGCTCCA	172	exon_Supercontig_0031379_starts_at_1711	25	2
GCGGTTAAAAAGCTCGTAGTTGGATCTGAGTTA	172	exon_Supercontig_0038837_starts_at_21	186	154
GATAGTTTCTGGTAAGAGGTGTCA	171	exon_Supercontig_0038837_starts_at_1960	105	82
CTGCGATCTGTTGAGACTATCCTTTGATC	171	exon_Supercontig_0029517_starts_at_806	37	9
ACTTTGAATAAATTAGAGTGCTCAGAACAA	170	exon_Supercontig_0038837_starts_at_21	61	32
GATGTCATTTATTCGGAACG	169	exon_Supercontig_0007912_starts_at_5260	21	2
GCGAATGATTAGAGGACTTGGG	169	exon_Supercontig_0031379_starts_at_1711	112	91
ATATCCGGTAAAGCGAATGATTAGAGGACT	169	exon_Supercontig_0031379_starts_at_1711	124	95
ATACTGCGATCTGTTGAGA	167	exon_Supercontig_0029517_starts_at_806	40	22
GAATAAATTAGAGTGCTCAGAACAAGC	167	exon_Supercontig_0038837_starts_at_21	56	30
TTTTGATCCTTCGATGTCGG	166	exon_Supercontig_0038837_starts_at_1960	22	3
CGAAGTTTCCCCCAGGATAGCTGGA	166	exon_Supercontig_0031379_starts_at_1711	162	138
GTCAAGGTGTTGTATCCAGTAGAGCA	166	exon_Supercontig_0029517_starts_at_806	74	49
TGGATCTGAGTTACATGCAGTGATTCGCC	166	exon_Supercontig_0038837_starts_at_21	166	138
GAGGATCAAGTGGAGGGCAAGTCTGGTGCCA	166	exon_Supercontig_0038837_starts_at_21	262	232
AGCTCGTAGTTGGATC	165	exon_Supercontig_0038837_starts_at_21	176	161
CGTTGCTTTTTGATCCTTCGATGTCGG	165	exon_Supercontig_0038837_starts_at_1960	29	3
AAGCGAATGATTAGAGGA	163	exon_Supercontig_0031379_starts_at_1711	114	97
ATAAGGGTTCGACTCCGGAGAGGGAGC	163	exon_Supercontig_0007912_starts_at_5638	70	44
GCCAGATCACTCTGGTTCAATGTCGGGGC	162	exon_Supercontig_0029517_starts_at_806	134	106
CTGGTCAAGGTGTTGTATCCAGTAGAGCAGTGT	162	exon_Supercontig_0029517_starts_at_806	77	45
GTTTGCTTGAATGGTCGATCA	161	exon_Supercontig_0038837_starts_at_21	29	9
TGATTAGAGGACTTGGGGTCGAA	161	exon_Supercontig_0031379_starts_at_1711	107	85
TCCGGTAAAGCGAATGATTAGAGG	161	exon_Supercontig_0031379_starts_at_1711	121	98
GAGGGCAAGTCTGGTGCCAGCAGCCGCGG	161	exon_Supercontig_0038837_starts_at_21	250	222
GTTGGATCTGAGTTACATGCA	160	exon_Supercontig_0038837_starts_at_21	168	148
GTTGAGACTATCCTTTGATCGGG	160	exon_Supercontig_0029517_starts_at_806	28	6
GAGTTTACTTTGAATAAATTA	159	exon_Supercontig_0038837_starts_at_21	67	47
GCGAATGATTAGAGGACTTGGGGTCGAAACGAC	159	exon_Supercontig_0031379_starts_at_1711	112	80
TATCCGGTAAAGCGAATGATTAGAGG	157	exon_Supercontig_0031379_starts_at_1711	123	98
TATCCGGTAAAGCGAATGATTAGAGGACTT	157	exon_Supercontig_0031379_starts_at_1711	123	94
CGTAGTTGGATCTGAGTTACATGCAGTGATT	157	exon_Supercontig_0038837_starts_at_21	172	142
GCTTTTTGATCCTTCGATGTCG	156	exon_Supercontig_0038837_starts_at_1960	25	4
GGTTAAAAAGCTCGTAGTTGGATCT	156	exon_Supercontig_0038837_starts_at_21	184	160
GCTCGTAGTTGGATCTGAGTTACATGCAGTGAT	156	exon_Supercontig_0038837_starts_at_21	175	143
GAGGATCAAGTGGAGGGCA	155	exon_Supercontig_0038837_starts_at_21	262	244
TTAGCTTCAGCGATGGATCGG	155	exon_Supercontig_0009638_starts_at_804	49	29
GAGTTTACTTTGAATAAATTAGAG	155	exon_Supercontig_0038837_starts_at_21	67	44
CGAGTTTACTTTGAATAAATTAGAGTGC	155	exon_Supercontig_0038837_starts_at_21	68	41
GAATGATTAGAGGACTTGGGGTC	154	exon_Supercontig_0031379_starts_at_1711	110	88
TGATCATAAACCTTTTTTCGAGGATCAAGTGGA	154	exon_Supercontig_0038837_starts_at_21	281	249
TCTGTTGAGACTATCCTTTGAT	153	exon_Supercontig_0029517_starts_at_806	31	10
GGTTATATCCGGTAAAGCGAATGATTAGAG	153	exon_Supercontig_0031379_starts_at_1711	128	99
GTAAATCGTCATTGCTGC	152	exon_Supercontig_0038837_starts_at_21	202	185
AGGTATGATTTTCAGTTTGTGC	152	exon_Supercontig_0031379_starts_at_883	51	30
CTGTTGAGACTATCCTTTGATC	152	exon_Supercontig_0029517_starts_at_806	30	9
AGCTCGTAGTTGGATCTGAGTTACATGCAGTGAT	152	exon_Supercontig_0038837_starts_at_21	176	143
ACTAGTGTAAATCGTCATTGCTGCGG	151	exon_Supercontig_0038837_starts_at_21	208	183
CTGGTCAAGGTGTTGTATCCAGTAGAGCA	151	exon_Supercontig_0029517_starts_at_806	77	49
AGAACAAGCGTTTGCTTGAATGGTCGATCAT	151	exon_Supercontig_0038837_starts_at_21	38	8
GTTCAATGTCGGGGCGC	150	exon_Supercontig_0029517_starts_at_806	120	104
GGAAGAAGGTTTTCGGA	150	exon_Supercontig_0034878_starts_at_17894	96	80
AGGACTTGGGGTCGAAA	148	exon_Supercontig_0031379_starts_at_1711	100	84
CGCGGTAATTCCAGCTC	148	exon_Supercontig_0038837_starts_at_21	226	210
GTAAAGCGAATGATTAGAGGA	148	exon_Supercontig_0031379_starts_at_1711	117	97
CGGTAAAGCGAATGATTAGAGGA	148	exon_Supercontig_0031379_starts_at_1711	119	97
ACTGCGATCTGTTGAGACTATCCTTTGATC	148	exon_Supercontig_0029517_starts_at_806	38	9
GCGACGTTGCTTTTTGATCC	147	exon_Supercontig_0038837_starts_at_1960	33	14
AAACCTTTTTTCGAGGATCAAGTGGA	147	exon_Supercontig_0038837_starts_at_21	274	249
GCTGAACTTAAGCATATCATTTAGCGGA	147	exon_Supercontig_0009638_starts_at_377	65	38
GTAGTTGGATCTGAGTTACATGCAGTGATT	147	exon_Supercontig_0038837_starts_at_21	171	142
TTTTTTCGAGGATCAAGTGGA	146	exon_Supercontig_0038837_starts_at_21	269	249
GAGAAACTGCGAACGGCTCATTAGAGCA	146	exon_Supercontig_0007912_starts_at_5260	49	22
TCTGGTTCAATGTCGGGGC	145	exon_Supercontig_0029517_starts_at_806	124	106
ACTGCGATCTGTTGAGAC	143	exon_Supercontig_0029517_starts_at_806	38	21
CAAGGTGTTGTATCCAGTAGAGCA	143	exon_Supercontig_0029517_starts_at_806	72	49
ATGTCGAGTTCATCTTTGAAGAGAAA	143	exon_Supercontig_0007912_starts_at_5260	69	44
CCACAGGGATAACTGGCTTGTGGCAG	143	exon_Supercontig_0038837_starts_at_1960	72	47
AGGACTTGGGGTCGAA	142	exon_Supercontig_0031379_starts_at_1711	100	85
GCTTCAGCGATGGATCGGT	142	exon_Supercontig_0009638_starts_at_804	46	28
CTGTTGACACGAACGCGAGCTC	142	exon_Supercontig_0031379_starts_at_1711	25	4
GATCACTCTGGTTCAATGTCGGGGCGC	142	exon_Supercontig_0029517_starts_at_806	130	104
TGAACTTAAGCATATCATTTAGCGGAGGA	142	exon_Supercontig_0009638_starts_at_377	63	35
CGGTAAAGCGAATGATTAGA	141	exon_Supercontig_0031379_starts_at_1711	119	100
GGTGTTGTATCCAGTAGAGCA	141	exon_Supercontig_0029517_starts_at_806	69	49
GTCGAGTTCATCTTTGAAGAGAAACT	140	exon_Supercontig_0007912_starts_at_5260	67	42
GTTAAAAAGCTCGTAGTTGGATC	139	exon_Supercontig_0038837_starts_at_21	183	161
TCCGGTAAAGCGAATGATTAGAGGACT	139	exon_Supercontig_0031379_starts_at_1711	121	95
ATGTCGAGTTCATCTTTGAAGAGAAACTGCGA	139	exon_Supercontig_0007912_starts_at_5260	69	38
CCACAGGGATAACTGGCTT	138	exon_Supercontig_0038837_starts_at_1960	72	54
TACTGCGATCTGTTGAGACTAT	138	exon_Supercontig_0029517_starts_at_806	39	18
AAAGCGAATGATTAGAGGA	137	exon_Supercontig_0031379_starts_at_1711	115	97
TAAACCTTTTTTCGAGGATCAAGTGGA	137	exon_Supercontig_0038837_starts_at_21	275	249
TACCTGATTGATTCTGTCAGCGCTATATGCTCAG	137	exon_Supercontig_0007912_starts_at_5260	122	89
CCGGTAAAGCGAATGATTAGAGGACT	136	exon_Supercontig_0031379_starts_at_1711	120	95
TGCGATCTGTTGAGACTATCCTTTGATC	135	exon_Supercontig_0029517_starts_at_806	36	9
TAGAGTGCTCAGAACAA	134	exon_Supercontig_0038837_starts_at_21	48	32
AGGACTTGGGGTCGAAACGAC	134	exon_Supercontig_0031379_starts_at_1711	100	80
GAATGATTAGAGGACTTGGGGT	134	exon_Supercontig_0031379_starts_at_1711	110	89
GGTAAAGCGAATGATTAGAGGACTTG	134	exon_Supercontig_0031379_starts_at_1711	118	93
GTAAATCGTCATTGCTGCGGTTAAAAAGC	134	exon_Supercontig_0038837_starts_at_21	202	174
CGGTTTCTGTGATGTCTCGTGTTCTCTGGA	134	exon_Supercontig_0008882_starts_at_1165	35	6
TTTGAATAAATTAGAGTGCTCAGAACAAGC	134	exon_Supercontig_0038837_starts_at_21	59	30
TGATTGATTCTGTCAGCGC	133	exon_Supercontig_0007912_starts_at_5260	118	100
ATTAGAGTGCTCAGAACAAGC	133	exon_Supercontig_0038837_starts_at_21	50	30
CCCCAGGATAGCTGGAGTTCATTGCGGTTAT	133	exon_Supercontig_0031379_starts_at_1711	153	123
AGGGATAACTGGCTTGTG	132	exon_Supercontig_0038837_starts_at_1960	68	51
GCGGAGGAAAAGAAACTAA	132	exon_Supercontig_0009638_starts_at_377	42	24
GTTGACACGAACGCGAGCTCCAA	132	exon_Supercontig_0031379_starts_at_1711	23	1
GAATGATTAGAGGACTTGGGGTCGA	132	exon_Supercontig_0031379_starts_at_1711	110	86
GTTGAGACTATCCTTTGATCGGGTG	132	exon_Supercontig_0029517_starts_at_806	28	4
TTAGCTTCAGCGATGGATCGGTTGATTCGC	132	exon_Supercontig_0009638_starts_at_804	49	20
TGCGATCTGTTGAGACTATCCTTTGATCGGG	132	exon_Supercontig_0029517_starts_at_806	36	6
GTTTACTTTGAATAAATTAGAGTGCTCAGAACA	132	exon_Supercontig_0038837_starts_at_21	65	33
TTAGAGTGCTCAGAACAAGC	131	exon_Supercontig_0038837_starts_at_21	49	30
GTTAAAAAGCTCGTAGTTGGAT	131	exon_Supercontig_0038837_starts_at_21	183	162
CCGGTAAAGCGAATGATTAGAGGACTTG	131	exon_Supercontig_0031379_starts_at_1711	120	93
TTTGATCCTTCGATGTCGG	130	exon_Supercontig_0038837_starts_at_1960	21	3
ACTGTTGACACGAACGCGAGCTCCA	130	exon_Supercontig_0031379_starts_at_1711	26	2
CGATCTGTTGAGACTATCCTTTGATC	130	exon_Supercontig_0029517_starts_at_806	34	9
AAGCGAATGATTAGAGGACTTGGGGTCGA	130	exon_Supercontig_0031379_starts_at_1711	114	86
AAGCCAGATCACTCTGGTTCAATGTCGGGGC	130	exon_Supercontig_0029517_starts_at_806	136	106
CACTCTGGTTCAATGTCGG	129	exon_Supercontig_0029517_starts_at_806	127	109
CCGTTGAGAAATGTAGCGTATAGGTAT	129	exon_Supercontig_0031379_starts_at_883	72	46
CTGTTGACACGAACGCGAGCTCCAA	128	exon_Supercontig_0031379_starts_at_1711	25	1
CAGATAGTTTCTGGTAAGAGGTGTCAGAA	128	exon_Supercontig_0038837_starts_at_1960	107	79
AAGCGAATGATTAGAGGACTTG	127	exon_Supercontig_0031379_starts_at_1711	114	93
GCGGTTTCTGTGATGTCTCGTGTTCTCTGGA	127	exon_Supercontig_0008882_starts_at_1165	36	6
GCGAATGATTAGAGGACT	126	exon_Supercontig_0031379_starts_at_1711	112	95
TGAATAAATTAGAGTGCTCAGAACAAGC	126	exon_Supercontig_0038837_starts_at_21	57	30
TGAATGGTCGATCATGGAA	125	exon_Supercontig_0038837_starts_at_21	22	4
AGTGTTTGTATACTGCGATCTGTTGA	125	exon_Supercontig_0029517_starts_at_806	49	24
TTGCTTTTTGATCCTTCGATGTCGGC	125	exon_Supercontig_0038837_starts_at_1960	27	2
TGAATGGTCGATCATG	124	exon_Supercontig_0038837_starts_at_21	22	7
GTTCGACTCCGGAGAGGGAG	124	exon_Supercontig_0007912_starts_at_5638	64	45
GATGTCATTTATTCGGAACGA	124	exon_Supercontig_0007912_starts_at_5260	21	1
CGTTGAGAAATGTAGCGTATAGGTAT	124	exon_Supercontig_0031379_starts_at_883	71	46
TAGTTGGATCTGAGTTACATGCAGTGAT	124	exon_Supercontig_0038837_starts_at_21	170	143
AGCGAATGATTAGAGGACTTGGGGTCGAAA	124	exon_Supercontig_0031379_starts_at_1711	113	84
TACTGCGATCTGTTGAGACTATCCTTTGATC	124	exon_Supercontig_0029517_starts_at_806	39	9
CTCACAACGTGTGGTCTCAAT	123	exon_Supercontig_0007912_starts_at_5260	143	123
ACTGTTGACACGAACGCGAGCTCCAA	123	exon_Supercontig_0031379_starts_at_1711	26	1
CGGTAAAGCGAATGATTAGAGGACTTGGGGT	123	exon_Supercontig_0031379_starts_at_1711	119	89
GTAAAGCGAATGATTAGAGG	122	exon_Supercontig_0031379_starts_at_1711	117	98
CACTAGTGTAAATCGTCATTGCTGCG	122	exon_Supercontig_0038837_starts_at_21	209	184
GTAGTTGGATCTGAGTTACATGCAGT	121	exon_Supercontig_0038837_starts_at_21	171	146
CCGGTAAAGCGAATGATTAGAGGACTT	121	exon_Supercontig_0031379_starts_at_1711	120	94
CTTTTTTCGAGGATCAAGTGGAGGGCAA	121	exon_Supercontig_0038837_starts_at_21	270	243
GAGGGCAAGTCTGGTGCCAGCAGCCGCG	121	exon_Supercontig_0038837_starts_at_21	250	223
ATCCGGTAAAGCGAATGATTAGAGGACTT	121	exon_Supercontig_0031379_starts_at_1711	122	94
CTATCCTTTGATCGGGTG	120	exon_Supercontig_0029517_starts_at_806	21	4
CGGTAAAGCGAATGATTAGAG	120	exon_Supercontig_0031379_starts_at_1711	119	99
GTTTACTTTGAATAAATTAGAGTGCTCAGAACAA	120	exon_Supercontig_0038837_starts_at_21	65	32
AGGGCAAGTCTGGTGCCAGCAG	119	exon_Supercontig_0038837_starts_at_21	249	228
GTATACTGCGATCTGTTGAGACTATC	119	exon_Supercontig_0029517_starts_at_806	42	17
TGCGGTTAAAAAGCTCGTAGTTGGATCT	119	exon_Supercontig_0038837_starts_at_21	187	160
CCTTTTTTCGAGGATCAAGTGGAGGGCAA	119	exon_Supercontig_0038837_starts_at_21	271	243
ACTGCGATCTGTTGAGACTATCCTTTGATCG	119	exon_Supercontig_0029517_starts_at_806	38	8
ATCATAAACCTTTTTTCGAGGATCAAGTGGA	119	exon_Supercontig_0038837_starts_at_21	279	249
TTAGAGTGCTCAGAACA	118	exon_Supercontig_0038837_starts_at_21	49	33
AGGGATAACTGGCTTGTGGCAG	118	exon_Supercontig_0038837_starts_at_1960	68	47
AGTGTAAATCGTCATTGCTGCGG	118	exon_Supercontig_0038837_starts_at_21	205	183
AGGATAGCTGGAGTTCATTGCGG	118	exon_Supercontig_0031379_starts_at_1711	149	127
ACTGCGATCTGTTGAGACTATCC	118	exon_Supercontig_0029517_starts_at_806	38	16
GATCACTCTGGTTCAATGTCGGGGCGCA	118	exon_Supercontig_0029517_starts_at_806	130	103
TCCGGTAAAGCGAATGATTAGAGGACTT	118	exon_Supercontig_0031379_starts_at_1711	121	94
GGGATAACTGGCTTGTGGC	117	exon_Supercontig_0038837_starts_at_1960	67	49
AGAGGACTTGGGGTCGAAACGAC	117	exon_Supercontig_0031379_starts_at_1711	102	80
TGGATCTGAGTTACATGCAGTGATTCGC	117	exon_Supercontig_0038837_starts_at_21	166	139
TATACTGCGATCTGTTGAGA	116	exon_Supercontig_0029517_starts_at_806	41	22
GCTCGTAGTTGGATCTGAGTTACATGCA	116	exon_Supercontig_0038837_starts_at_21	175	148
CTGTTGACACGAACGCGAGCT	115	exon_Supercontig_0031379_starts_at_1711	25	5
TAAGGGTTCGACTCCGGAGAGGGAG	115	exon_Supercontig_0007912_starts_at_5638	69	45
TGGTCAAGGTGTTGTATCCAGTAGAGCAGTG	115	exon_Supercontig_0029517_starts_at_806	76	46
ATCCGGTAAAGCGAATGATTAGAGGACTTGGG	115	exon_Supercontig_0031379_starts_at_1711	122	91
CTACCACATCCAAGGA	114	exon_Supercontig_0007912_starts_at_5638	33	18
CTACCACATCCAAGGAAGG	114	exon_Supercontig_0007912_starts_at_5638	33	15
AGGGCAAGTCTGGTGCCAGCAGCCGC	114	exon_Supercontig_0038837_starts_at_21	249	224
ATATCCGGTAAAGCGAATGATTAGAGGA	114	exon_Supercontig_0031379_starts_at_1711	124	97
CGTAAAGCATCGCGGTTTCTGTGAT	113	exon_Supercontig_0008882_starts_at_1165	47	23
TACCTGATTGATTCTGTCAGCGCTAT	113	exon_Supercontig_0007912_starts_at_5260	122	97
AAAGCGAATGATTAGAGGACT	112	exon_Supercontig_0031379_starts_at_1711	115	95
TTGAATAAATTAGAGTGCTCAGAACAA	112	exon_Supercontig_0038837_starts_at_21	58	32
TATATCCGGTAAAGCGAATGATTAGAGGACT	112	exon_Supercontig_0031379_starts_at_1711	125	95
CGTAGTTGGATCTGAGTTACATGCAGTGATTC	112	exon_Supercontig_0038837_starts_at_21	172	141
AGCGAATGATTAGAGGACTTGGG	111	exon_Supercontig_0031379_starts_at_1711	113	91
ATTAGAGGACTTGGGGTCGAAACGAC	111	exon_Supercontig_0031379_starts_at_1711	105	80
CTGTTGAGACTATCCTTTGATCGGGT	111	exon_Supercontig_0029517_starts_at_806	30	5
CCCCAGGATAGCTGGAGTTCATTGCGG	111	exon_Supercontig_0031379_starts_at_1711	153	127
TGTATACTGCGATCTGTTGAGACTATC	111	exon_Supercontig_0029517_starts_at_806	43	17
CTGAACTTAAGCATATCATTTAGCGGAGGA	111	exon_Supercontig_0009638_starts_at_377	64	35
GCGGTTAAAAAGCTCGTAGTTGGATCTGAGT	111	exon_Supercontig_0038837_starts_at_21	186	156
CGGTTAAAAAGCTCGTAGTTGGATCTGAGTTA	111	exon_Supercontig_0038837_starts_at_21	185	154
GGTTATATCCGGTAAAGCGAATGATTAGAGGA	111	exon_Supercontig_0031379_starts_at_1711	128	97
GGTTCAATGTCGGGGCG	110	exon_Supercontig_0029517_starts_at_806	121	105
GTAAAGCGAATGATTAGA	110	exon_Supercontig_0031379_starts_at_1711	117	100
TTGAGACTATCCTTTGAT	110	exon_Supercontig_0029517_starts_at_806	27	10
AAGCGAATGATTAGAGGACTT	110	exon_Supercontig_0031379_starts_at_1711	114	94
GTTGAGACTATCCTTTGATCG	110	exon_Supercontig_0029517_starts_at_806	28	8
ATAAATTAGAGTGCTCAGAACAAGC	110	exon_Supercontig_0038837_starts_at_21	54	30
CGGTTAAAAAGCTCGTAGTTGGATCT	110	exon_Supercontig_0038837_starts_at_21	185	160
TGTTTACGACATGTATACTGGTCAAGGT	110	exon_Supercontig_0029517_starts_at_806	94	67
TGAGAAATGTAGCGTATAGGTATGATTT	110	exon_Supercontig_0031379_starts_at_883	68	41
CCCCCAGGATAGCTGGAGTTCATTGCGGTTAT	110	exon_Supercontig_0031379_starts_at_1711	154	123
GTTTGCTTGAATGGTCGATCAT	109	exon_Supercontig_0038837_starts_at_21	29	8
TATATCCGGTAAAGCGAATGATTAGAGGA	109	exon_Supercontig_0031379_starts_at_1711	125	97
GTTTGTATACTGCGATCTGTTGAGACTATC	109	exon_Supercontig_0029517_starts_at_806	46	17
ATACTGCGATCTGTTGAGACTATCCTTTGATC	109	exon_Supercontig_0029517_starts_at_806	40	9
GTTGTATCCAGTAGAGCA	108	exon_Supercontig_0029517_starts_at_806	66	49
GTGTAAATCGTCATTGCTGCGG	108	exon_Supercontig_0038837_starts_at_21	204	183
TACCTGATTGATTCTGTCAGCG	108	exon_Supercontig_0007912_starts_at_5260	122	101
AGGGCAAGTCTGGTGCCAGCAGC	108	exon_Supercontig_0038837_starts_at_21	249	227
ATACTGCGATCTGTTGAGACTATCCTTTGAT	108	exon_Supercontig_0029517_starts_at_806	40	10
GATTGATTCTGTCAGCGC	107	exon_Supercontig_0007912_starts_at_5260	117	100
CTATCGATCCTTTTAATCC	107	exon_Supercontig_0038837_starts_at_1960	125	107
GCTCGTAGTTGGATCTGAGT	107	exon_Supercontig_0038837_starts_at_21	175	156
ATAGCGACGTTGCTTTTTGATC	107	exon_Supercontig_0038837_starts_at_1960	36	15
AATAAATTAGAGTGCTCAGAACA	107	exon_Supercontig_0038837_starts_at_21	55	33
TGCTTTTTGATCCTTCGATGTCGG	107	exon_Supercontig_0038837_starts_at_1960	26	3
AGTGTAAATCGTCATTGCTGCGGTTA	107	exon_Supercontig_0038837_starts_at_21	205	180
ATTGATTCTGTCAGCGC	106	exon_Supercontig_0007912_starts_at_5260	116	100
GGATAACTGGCTTGTGG	106	exon_Supercontig_0038837_starts_at_1960	66	50
CAGGGATAACTGGCTTGTG	106	exon_Supercontig_0038837_starts_at_1960	69	51
TTTGATCCTTCGATGTCGGC	106	exon_Supercontig_0038837_starts_at_1960	21	2
AGCGACGTTGCTTTTTGATCC	106	exon_Supercontig_0038837_starts_at_1960	34	14
TGTTGACACGAACGCGAGCTCCA	106	exon_Supercontig_0031379_starts_at_1711	24	2
CTGAACTTAAGCATATCATTTAGC	106	exon_Supercontig_0009638_starts_at_377	64	41
CCCCAGGATAGCTGGAGTTCATTGCGGT	106	exon_Supercontig_0031379_starts_at_1711	153	126
GCGAGTTTACTTTGAATAAATTAGAGTGC	106	exon_Supercontig_0038837_starts_at_21	69	41
CGGTTTCTGTGATGTCTCGTGTTCTCTGGAC	106	exon_Supercontig_0008882_starts_at_1165	35	5
AAAAGCTCGTAGTTGGATCT	105	exon_Supercontig_0038837_starts_at_21	179	160
CCAGATCACTCTGGTTCAATGTCGGGGC	105	exon_Supercontig_0029517_starts_at_806	133	106
GAATGATTAGAGGACTTGGGGTCGAAACGAC	105	exon_Supercontig_0031379_starts_at_1711	110	80
CGGTTTCTGTGATGTCTCGTGTTCTCTGGACG	105	exon_Supercontig_0008882_starts_at_1165	35	4
TGCATGTCGAGTTCATCTTTGAAGAGAAACTGC	105	exon_Supercontig_0007912_starts_at_5260	72	40
AGGGTTCGACTCCGGAGAGGGA	104	exon_Supercontig_0007912_starts_at_5638	67	46
GTAAAGCATCGCGGTTTCTGTGAT	104	exon_Supercontig_0008882_starts_at_1165	46	23
GCGAATGATTAGAGGACTTGGGGTCGAAA	104	exon_Supercontig_0031379_starts_at_1711	112	84
AAAAAGCTCGTAGTTGGATCTGAGTTACATGCA	104	exon_Supercontig_0038837_starts_at_21	180	148
GCGAATGATTAGAGGACTTGG	103	exon_Supercontig_0031379_starts_at_1711	112	92
GAGGACTTGGGGTCGAAACGAC	103	exon_Supercontig_0031379_starts_at_1711	101	80
CTTTTTTCGAGGATCAAGTGGAGG	103	exon_Supercontig_0038837_starts_at_21	270	247
CACTAGTGTAAATCGTCATTGCTGCGG	103	exon_Supercontig_0038837_starts_at_21	209	183
TACCTGATTGATTCTGTCAGCGCTATATGCTCA	103	exon_Supercontig_0007912_starts_at_5260	122	90
GAAGAAGGTTTTCGGA	102	exon_Supercontig_0034878_starts_at_17894	95	80
TGATTGATTCTGTCAGC	102	exon_Supercontig_0007912_starts_at_5260	118	102
TGAATGGTCGATCATGGAAT	102	exon_Supercontig_0038837_starts_at_21	22	3
TTTGAATAAATTAGAGTGCTCA	102	exon_Supercontig_0038837_starts_at_21	59	38
ACTGCGATCTGTTGAGACTATCCTTT	102	exon_Supercontig_0029517_starts_at_806	38	13
TGGATCTGAGTTACATGCAGTGATTC	102	exon_Supercontig_0038837_starts_at_21	166	141
AAGCGTTTGCTTGAATGGTCGATCATGGA	102	exon_Supercontig_0038837_starts_at_21	33	5
TTTGATCCTTCGATGTCGGCT	101	exon_Supercontig_0038837_starts_at_1960	21	1
TGTTGAGACTATCCTTTGATCGGG	101	exon_Supercontig_0029517_starts_at_806	29	6
TATCCGGTAAAGCGAATGATTAGA	101	exon_Supercontig_0031379_starts_at_1711	123	100
GAGGAAAAGAAACTAACAAGGATTC	101	exon_Supercontig_0009638_starts_at_377	39	15
CCCCCAGGATAGCTGGAGTTCATTGCGGT	101	exon_Supercontig_0031379_starts_at_1711	154	126
TTGGATCTGAGTTACATGCAGTGATTCGCC	101	exon_Supercontig_0038837_starts_at_21	167	138
GATGTCATTTATTCGGAAC	100	exon_Supercontig_0007912_starts_at_5260	21	3
TTGGATCTGAGTTACATGCA	100	exon_Supercontig_0038837_starts_at_21	167	148
GTTGACACGAACGCGAGCTCCA	100	exon_Supercontig_0031379_starts_at_1711	23	2
GTTTGTATACTGCGATCTGTTGAGA	100	exon_Supercontig_0029517_starts_at_806	46	22
TATCCGGTAAAGCGAATGATTAGAGGAC	100	exon_Supercontig_0031379_starts_at_1711	123	96
AGGATAGCTGGAGTTCATTGC	99	exon_Supercontig_0031379_starts_at_1711	149	129
CTTTTTTCGAGGATCAAGTGGAG	99	exon_Supercontig_0038837_starts_at_21	270	248
AAGGGTTCGACTCCGGAGAGGGAG	99	exon_Supercontig_0007912_starts_at_5638	68	45
CCATAGCGACGTTGCTTTTTGATC	99	exon_Supercontig_0038837_starts_at_1960	38	15
AGCGAATGATTAGAGGACTTGGGGTCGAAAC	99	exon_Supercontig_0031379_starts_at_1711	113	83
CGGTTATATCCGGTAAAGCGAATGATTAGAGGA	99	exon_Supercontig_0031379_starts_at_1711	129	97
TGTCATTTATTCGGAACGA	98	exon_Supercontig_0007912_starts_at_5260	19	1
TAAAGCGAATGATTAGAGGA	98	exon_Supercontig_0031379_starts_at_1711	116	97
TGAACTTAAGCATATCATTTAGC	98	exon_Supercontig_0009638_starts_at_377	63	41
AGGATAGCTGGAGTTCATTGCGGT	98	exon_Supercontig_0031379_starts_at_1711	149	126
ATCTGTTGAGACTATCCTTTGATC	98	exon_Supercontig_0029517_starts_at_806	32	9
CACTAGTGTAAATCGTCATTGCTGC	98	exon_Supercontig_0038837_starts_at_21	209	185
CCCCCAGGATAGCTGGAGTTCATTGCGG	98	exon_Supercontig_0031379_starts_at_1711	154	127
AAATTAGAGTGCTCAGAA	97	exon_Supercontig_0038837_starts_at_21	52	35
TAGAGTGCTCAGAACAAGC	97	exon_Supercontig_0038837_starts_at_21	48	30
GCGAATGATTAGAGGACTTGGGG	97	exon_Supercontig_0031379_starts_at_1711	112	90
TGAACTTAAGCATATCATTTAGCGGAG	97	exon_Supercontig_0009638_starts_at_377	63	37
GAATGATTAGAGGACTTGGGGTCGAAAC	97	exon_Supercontig_0031379_starts_at_1711	110	83
GGTTCAATGTCGGGGCGC	96	exon_Supercontig_0029517_starts_at_806	121	104
CGGAGGAAAAGAAACTAACAAGGATTC	96	exon_Supercontig_0009638_starts_at_377	41	15
AAAGCGAATGATTAGAGGACTTGGGGTC	96	exon_Supercontig_0031379_starts_at_1711	115	88
AAGCGTTTGCTTGAATGGTCGATCATGGAAT	96	exon_Supercontig_0038837_starts_at_21	33	3
GTAAAGCGAATGATTAGAGGACTTGGGGTCGAAA	96	exon_Supercontig_0031379_starts_at_1711	117	84
GCGATCTGTTGAGACTATC	95	exon_Supercontig_0029517_starts_at_806	35	17
GTTGACACGAACGCGAGCT	95	exon_Supercontig_0031379_starts_at_1711	23	5
TACTGCGATCTGTTGAGAC	95	exon_Supercontig_0029517_starts_at_806	39	21
GTTCGACTCCGGAGAGGGAGC	95	exon_Supercontig_0007912_starts_at_5638	64	44
AGCGAATGATTAGAGGACTTGG	95	exon_Supercontig_0031379_starts_at_1711	113	92
AGGACTTGGGGTCGAAACGACC	95	exon_Supercontig_0031379_starts_at_1711	100	79
AGTTTACTTTGAATAAATTAGAGTGC	95	exon_Supercontig_0038837_starts_at_21	66	41
CATGTCGAGTTCATCTTTGAAGAGAAA	95	exon_Supercontig_0007912_starts_at_5260	70	44
TACTGCGATCTGTTGAGACTATCCTTTGAT	95	exon_Supercontig_0029517_starts_at_806	39	10
GAGACTATCCTTTGAT	94	exon_Supercontig_0029517_starts_at_806	25	10
TTTGAAGAGAAACTGC	94	exon_Supercontig_0007912_starts_at_5260	55	40
AATGATTAGAGGACTTGGGGT	94	exon_Supercontig_0031379_starts_at_1711	109	89
AGCTCGTAGTTGGATCTGAGTTA	94	exon_Supercontig_0038837_starts_at_21	176	154
GAGGATCAAGTGGAGGGCAAGTCT	94	exon_Supercontig_0038837_starts_at_21	262	239
CAGATCACTCTGGTTCAATGTCGGGG	94	exon_Supercontig_0029517_starts_at_806	132	107
TTGAATAAATTAGAGTGCTCAGAACAAGC	94	exon_Supercontig_0038837_starts_at_21	58	30
AGCGGAGGAAAAGAAACTA	93	exon_Supercontig_0009638_starts_at_377	43	25
AGCTCCACTAGTGTAAATCGTCATTGCTGC	93	exon_Supercontig_0038837_starts_at_21	214	185
GTTATATCCGGTAAAGCGAATGATTAGAGGA	93	exon_Supercontig_0031379_starts_at_1711	127	97
GTAGTTGGATCTGAGTTACATGCAGTGATTC	93	exon_Supercontig_0038837_starts_at_21	171	141
TGCGGTTAAAAAGCTCGTAGTTGGATCTGAGT	93	exon_Supercontig_0038837_starts_at_21	187	156
CACGAACGCGAGCTCCAA	92	exon_Supercontig_0031379_starts_at_1711	18	1
AGCGACGTTGCTTTTTGATC	92	exon_Supercontig_0038837_starts_at_1960	34	15
GTAGTTGGATCTGAGTTACATG	92	exon_Supercontig_0038837_starts_at_21	171	150
GTGTTTGTATACTGCGATCTGTTGAGA	92	exon_Supercontig_0029517_starts_at_806	48	22
AAATTAGAGTGCTCAGAACAAGCGTTTGC	92	exon_Supercontig_0038837_starts_at_21	52	24
TGCGATCTGTTGAGACTATCCTTTGATCGGGT	92	exon_Supercontig_0029517_starts_at_806	36	5
ATGCATGTCGAGTTCATCTTTGAAGAGAAACTGC	92	exon_Supercontig_0007912_starts_at_5260	73	40
GATTGATTCTGTCAGC	91	exon_Supercontig_0007912_starts_at_5260	117	102
TGGTTCAATGTCGGGGC	91	exon_Supercontig_0029517_starts_at_806	122	106
ACCGTTGAGAAATGTAGC	91	exon_Supercontig_0031379_starts_at_883	73	56
GGAGGAAAAGAAACTAACA	91	exon_Supercontig_0009638_starts_at_377	40	22
GTTTACTTTGAATAAATTAGAGTGC	91	exon_Supercontig_0038837_starts_at_21	65	41
AATAAATTAGAGTGCTCAGAACAAGC	91	exon_Supercontig_0038837_starts_at_21	55	30
AGGGCAAGTCTGGTGCCAGCAGCCGCGG	91	exon_Supercontig_0038837_starts_at_21	249	222
TTGTATACTGCGATCTGTTGAGACTATC	91	exon_Supercontig_0029517_starts_at_806	44	17
AAAGCTCGTAGTTGGATCTGAGTTACATGCA	91	exon_Supercontig_0038837_starts_at_21	178	148
TCGTAGTTGGATCTGAGTTACATGCAGTGAT	91	exon_Supercontig_0038837_starts_at_21	173	143
GCGAATGATTAGAGGACTTGGGGTCGAAACGACC	91	exon_Supercontig_0031379_starts_at_1711	112	79
TAGCGAGTTTACTTTGAATA	90	exon_Supercontig_0038837_starts_at_21	71	52
TTTTTCGAGGATCAAGTGGA	90	exon_Supercontig_0038837_starts_at_21	268	249
TAAATTAGAGTGCTCAGAACAAGC	90	exon_Supercontig_0038837_starts_at_21	53	30
GCTGAACTTAAGCATATCATTTAGC	90	exon_Supercontig_0009638_starts_at_377	65	41
GTTGAGAAATGTAGCGTATAGGTATGA	90	exon_Supercontig_0031379_starts_at_883	70	44
ATCCGGTAAAGCGAATGATTAGAGGACTTG	90	exon_Supercontig_0031379_starts_at_1711	122	93
AGCGTTTGCTTGAATGGTCGATCATGGAATA	90	exon_Supercontig_0038837_starts_at_21	32	2
GGTTAAAAAGCTCGTAGTTGGATCTGAGTTA	90	exon_Supercontig_0038837_starts_at_21	184	154
GTTCAATGTCGGGGCG	89	exon_Supercontig_0029517_starts_at_806	120	105
TAGTTGGATCTGAGTTACATGCA	89	exon_Supercontig_0038837_starts_at_21	170	148
TCATAAACCTTTTTTCGAGGATCAAGTGGA	89	exon_Supercontig_0038837_starts_at_21	278	249
AAGCTCGTAGTTGGAT	88	exon_Supercontig_0038837_starts_at_21	177	162
CGACGTTGCTTTTTGATC	88	exon_Supercontig_0038837_starts_at_1960	32	15
GCGAGTTTACTTTGAATA	88	exon_Supercontig_0038837_starts_at_21	69	52
TTTCGAGGATCAAGTGGA	88	exon_Supercontig_0038837_starts_at_21	266	249
GTGTTTGTATACTGCGATCTGTTGA	88	exon_Supercontig_0029517_starts_at_806	48	24
GATCATAAACCTTTTTTCGAGGATCAAGTGGAG	88	exon_Supercontig_0038837_starts_at_21	280	248
CAGGGATAACTGGCTTGTGGC	87	exon_Supercontig_0038837_starts_at_1960	69	49
GATCACTCTGGTTCAATGTCG	87	exon_Supercontig_0029517_starts_at_806	130	110
TTTTGATCCTTCGATGTCGGC	87	exon_Supercontig_0038837_starts_at_1960	22	2
GGGCAAGTCTGGTGCCAGCAGC	87	exon_Supercontig_0038837_starts_at_21	248	227
CGTAGTTGGATCTGAGTTACATG	87	exon_Supercontig_0038837_starts_at_21	172	150
GTTTGTATACTGCGATCTGTTGA	87	exon_Supercontig_0029517_starts_at_806	46	24
GAGGGCAAGTCTGGTGCCAGCAGC	87	exon_Supercontig_0038837_starts_at_21	250	227
AATTAGAGTGCTCAGAACAAGCGTTTGC	87	exon_Supercontig_0038837_starts_at_21	51	24
CTGAACTTAAGCATATCATTTAGCGGAG	87	exon_Supercontig_0009638_starts_at_377	64	37
ACCGTTGAGAAATGTAGCGTATAGGTATGATTT	87	exon_Supercontig_0031379_starts_at_883	73	41
GAGGATCAAGTGGAGGG	86	exon_Supercontig_0038837_starts_at_21	262	246
GTTGACACGAACGCGAGC	86	exon_Supercontig_0031379_starts_at_1711	23	6
CACTCTGGTTCAATGTCGGG	86	exon_Supercontig_0029517_starts_at_806	127	108
AGATCACTCTGGTTCAATGTCGGGG	86	exon_Supercontig_0029517_starts_at_806	131	107
CTAGTGTAAATCGTCATTGCTGCGG	86	exon_Supercontig_0038837_starts_at_21	207	183
CGGTAAAGCGAATGATTAGAGGACTTGGG	86	exon_Supercontig_0031379_starts_at_1711	119	91
GTCAAGGTGTTGTATCCAGTAGAGCAGTG	86	exon_Supercontig_0029517_starts_at_806	74	46
GAACAAGCGTTTGCTTGAATGGTCGATCAT	86	exon_Supercontig_0038837_starts_at_21	37	8
GAGAAACTGCGAACGGCTCATTAGAGCAGATGTCAT	86	exon_Supercontig_0007912_starts_at_5260	49	14
AGAGCAGTGTTTGTATACTGCGATCTGTTGAGACTAT	86	exon_Supercontig_0029517_starts_at_806	54	18
ACTCTGGTTCAATGTCGG	85	exon_Supercontig_0029517_starts_at_806	126	109
ACTGCGATCTGTTGAGACT	85	exon_Supercontig_0029517_starts_at_806	38	20
CGAATGATTAGAGGACTTGGGGT	85	exon_Supercontig_0031379_starts_at_1711	111	89
TGTTTCCGTAAAGCATCGCGGTT	85	exon_Supercontig_0008882_starts_at_1165	53	31
AGCGAATGATTAGAGGACTTGGGG	85	exon_Supercontig_0031379_starts_at_1711	113	90
ACAGGGATAACTGGCTTGTGGCAG	85	exon_Supercontig_0038837_starts_at_1960	70	47
CTACCACATCCAAGGAAGGCAGCA	85	exon_Supercontig_0007912_starts_at_5638	33	10
AGATAGTTTCTGGTAAGAGGTGTCA	85	exon_Supercontig_0038837_starts_at_1960	106	82
GTCGAGTTCATCTTTGAAGAGAAAC	85	exon_Supercontig_0007912_starts_at_5260	67	43
TCCGGTAAAGCGAATGATTAGAGGA	85	exon_Supercontig_0031379_starts_at_1711	121	97
TCGTAGTTGGATCTGAGTTACATGCA	85	exon_Supercontig_0038837_starts_at_21	173	148
GCGGTTAAAAAGCTCGTAGTTGGATCT	85	exon_Supercontig_0038837_starts_at_21	186	160
GCGAATGATTAGAGGACTTGGGGTCGA	85	exon_Supercontig_0031379_starts_at_1711	112	86
CACCGTTGAGAAATGTAGCGTATAGGTAT	85	exon_Supercontig_0031379_starts_at_883	74	46
GCGAATGATTAGAGGACTTGGGGTCGAAACGA	85	exon_Supercontig_0031379_starts_at_1711	112	81
TTTGAATAAATTAGAGTGC	84	exon_Supercontig_0038837_starts_at_21	59	41
AAAGCGAATGATTAGAGGACTT	84	exon_Supercontig_0031379_starts_at_1711	115	94
GTGTAAATCGTCATTGCTGCGGTTA	84	exon_Supercontig_0038837_starts_at_21	204	180
TAGTTGGATCTGAGTTACATGCAGTGATTC	84	exon_Supercontig_0038837_starts_at_21	170	141
AAGCCAGATCACTCTGGTTCAATGTCGGGGCGCAA	84	exon_Supercontig_0029517_starts_at_806	136	102
ACTGCGATCTGTTGAGACTA	83	exon_Supercontig_0029517_starts_at_806	38	19
GTTGAGAAATGTAGCGTATA	83	exon_Supercontig_0031379_starts_at_883	70	51
CGGAGGAAAAGAAACTAACAA	83	exon_Supercontig_0009638_starts_at_377	41	21
TTTTTGATCCTTCGATGTCGGC	83	exon_Supercontig_0038837_starts_at_1960	23	2
CTTTTTGATCCTTCGATGTCGGC	83	exon_Supercontig_0038837_starts_at_1960	24	2
TGTATACTGCGATCTGTTGAGACTA	83	exon_Supercontig_0029517_starts_at_806	43	19
CCGTTGAGAAATGTAGCGTATAGGTATGAT	83	exon_Supercontig_0031379_starts_at_883	72	43
TAGCGAGTTTACTTTGAATAAATTAGAGTGC	83	exon_Supercontig_0038837_starts_at_21	71	41
AGGATCAAGTGGAGGGCAAGTCTGGTGCCAGCA	83	exon_Supercontig_0038837_starts_at_21	261	229
GAACAAGCGTTTGCTTGAATGGTCGATCATGGA	83	exon_Supercontig_0038837_starts_at_21	37	5
AGAACAAGCGTTTGCTTGAATGGTCGATCATGGA	83	exon_Supercontig_0038837_starts_at_21	38	5
AGCGGAGGAAAAGAAAC	82	exon_Supercontig_0009638_starts_at_377	43	27
AAAGCGAATGATTAGAGGACTTG	82	exon_Supercontig_0031379_starts_at_1711	115	93
ACTGCGATCTGTTGAGACTATCCTTTG	82	exon_Supercontig_0029517_starts_at_806	38	12
CTTTGAATAAATTAGAGTGCTCAGAACA	82	exon_Supercontig_0038837_starts_at_21	60	33
CATGTCGAGTTCATCTTTGAAGAGAAAC	82	exon_Supercontig_0007912_starts_at_5260	70	43
GTTTACTTTGAATAAATTAGAGTGCTCA	82	exon_Supercontig_0038837_starts_at_21	65	38
CGAGTTTACTTTGAATAAATTAGAGTGCT	82	exon_Supercontig_0038837_starts_at_21	68	40
AGCGAGTTTACTTTGAATAAATTAGAGTGC	82	exon_Supercontig_0038837_starts_at_21	70	41
CATGTCGAGTTCATCTTTGAAGAGAAACTGCGA	82	exon_Supercontig_0007912_starts_at_5260	70	38
GTTGAGAAATGTAGCGTATAGGTATGATTTTCA	82	exon_Supercontig_0031379_starts_at_883	70	38
AATTAGAGTGCTCAGAA	81	exon_Supercontig_0038837_starts_at_21	51	35
TAAAGCGAATGATTAGA	81	exon_Supercontig_0031379_starts_at_1711	116	100
TTCAGCGATGGATCGGTT	81	exon_Supercontig_0009638_starts_at_804	44	27
CGACGTTGCTTTTTGATCC	81	exon_Supercontig_0038837_starts_at_1960	32	14
AGCGGAGGAAAAGAAACTAA	81	exon_Supercontig_0009638_starts_at_377	43	24
TGTTGACACGAACGCGAGCT	81	exon_Supercontig_0031379_starts_at_1711	24	5
TAGCGACGTTGCTTTTTGATC	81	exon_Supercontig_0038837_starts_at_1960	35	15
GCGGAGGAAAAGAAACTAACAA	81	exon_Supercontig_0009638_starts_at_377	42	21
TGCGATCTGTTGAGACTATCCTTTGATCGGGTG	81	exon_Supercontig_0029517_starts_at_806	36	4
AAAGCATCGCGGTTTCTGTGAT	80	exon_Supercontig_0008882_starts_at_1165	44	23
AGGGTTCGACTCCGGAGAGGGAG	80	exon_Supercontig_0007912_starts_at_5638	67	45
CGGAGGAAAAGAAACTAACAAGGA	80	exon_Supercontig_0009638_starts_at_377	41	18
CTAGTGTAAATCGTCATTGCTGCG	80	exon_Supercontig_0038837_starts_at_21	207	184
CGGTTTCTGTGATGTCTCGTGTTCTCTGGACGG	80	exon_Supercontig_0008882_starts_at_1165	35	3
AGTTTGTGCTATATGTCCAA	79	exon_Supercontig_0031379_starts_at_883	38	19
TGTTGACACGAACGCGAGCTC	79	exon_Supercontig_0031379_starts_at_1711	24	4
GGTAAAGCGAATGATTAGAGGA	79	exon_Supercontig_0031379_starts_at_1711	118	97
ATTAGAGTGCTCAGAACAAGCGTTTGC	79	exon_Supercontig_0038837_starts_at_21	50	24
GTAAAGCGAATGATTAGAGGACTTGGG	79	exon_Supercontig_0031379_starts_at_1711	117	91
AGATCACTCTGGTTCAATGTCGGGGCGCAA	79	exon_Supercontig_0029517_starts_at_806	131	102
ATAAATTAGAGTGCTCAGAACAAGCGTTTGCT	79	exon_Supercontig_0038837_starts_at_21	54	23
CGTAGTTGGATCTGAGTTACATGCAGTGATTCG	79	exon_Supercontig_0038837_starts_at_21	172	140
CAGCGATGGATCGGTTG	78	exon_Supercontig_0009638_starts_at_804	42	26
ATTAGAGTGCTCAGAACAAG	78	exon_Supercontig_0038837_starts_at_21	50	31
GGGATAACTGGCTTGTGGCAG	78	exon_Supercontig_0038837_starts_at_1960	67	47
ATACTGCGATCTGTTGAGACTA	78	exon_Supercontig_0029517_starts_at_806	40	19
ACTGTTGACACGAACGCGAGCTC	78	exon_Supercontig_0031379_starts_at_1711	26	4
TTAGAGGACTTGGGGTCGAAACGAC	78	exon_Supercontig_0031379_starts_at_1711	104	80
TGAAGAGAAACTGCGAACGGCTCATTA	78	exon_Supercontig_0007912_starts_at_5260	53	27
CCGGTAAAGCGAATGATTAGAGGACTTGG	78	exon_Supercontig_0031379_starts_at_1711	120	92
GCGGAGGAAAAGAAAC	77	exon_Supercontig_0009638_starts_at_377	42	27
TTGATCCTTCGATGTCGG	77	exon_Supercontig_0038837_starts_at_1960	20	3
GGTAAAGCGAATGATTAGA	77	exon_Supercontig_0031379_starts_at_1711	118	100
GTGTTGTATCCAGTAGAGCA	77	exon_Supercontig_0029517_starts_at_806	68	49
GCGGAGGAAAAGAAACTAACA	77	exon_Supercontig_0009638_starts_at_377	42	22
GAGTGCTCAGAACAAGCGTTTGC	77	exon_Supercontig_0038837_starts_at_21	46	24
TTTTTGATCCTTCGATGTCGGCT	77	exon_Supercontig_0038837_starts_at_1960	23	1
GTCGAGTTCATCTTTGAAGAGAAA	77	exon_Supercontig_0007912_starts_at_5260	67	44
ACTGCGATCTGTTGAGACTATCCTT	77	exon_Supercontig_0029517_starts_at_806	38	14
CGGTAAAGCGAATGATTAGAGGACT	77	exon_Supercontig_0031379_starts_at_1711	119	95
ACAAGCGTTTGCTTGAATGGTCGATCAT	77	exon_Supercontig_0038837_starts_at_21	35	8
AGCGAATGATTAGAGGACTTGGGGTCGAA	77	exon_Supercontig_0031379_starts_at_1711	113	85
TGGTCAAGGTGTTGTATCCAGTAGAGCAGT	77	exon_Supercontig_0029517_starts_at_806	76	47
AGAAACTGCGAACGGCTCATTAGAGCAGATGTCAT	77	exon_Supercontig_0007912_starts_at_5260	48	14
TCTGGTGCCAGCAGCCGCGG	76	exon_Supercontig_0038837_starts_at_21	241	222
TAGAGTGCTCAGAACAAGCG	76	exon_Supercontig_0038837_starts_at_21	48	29
TCAATGGGTATGTTGTCTCGGT	76	exon_Supercontig_0031379_starts_at_1711	59	38
AGAGTGCTCAGAACAAGCGTTTGC	76	exon_Supercontig_0038837_starts_at_21	47	24
CTTTTTGATCCTTCGATGTCGGCT	76	exon_Supercontig_0038837_starts_at_1960	24	1
AAGCGTTTGCTTGAATGGTCGATCA	76	exon_Supercontig_0038837_starts_at_21	33	9
GAAGAGAAACTGCGAACGGCTCATTA	76	exon_Supercontig_0007912_starts_at_5260	52	27
GTGTTTGTATACTGCGATCTGTTGAGAC	76	exon_Supercontig_0029517_starts_at_806	48	21
GTGGAGGGCAAGTCTGGTGCCAGCAGCCGC	76	exon_Supercontig_0038837_starts_at_21	253	224
AGTGTTTGTATACTGCGATCTGTTGAGACTAT	76	exon_Supercontig_0029517_starts_at_806	49	18
GAGGGCAAGTCTGGTGC	75	exon_Supercontig_0038837_starts_at_21	250	234
TGATCCTTCGATGTCGG	75	exon_Supercontig_0038837_starts_at_1960	19	3
GCGACGTTGCTTTTTGATC	75	exon_Supercontig_0038837_starts_at_1960	33	15
ATCTAGTAGCTGGTTCCCTC	75	exon_Supercontig_0031379_starts_at_1711	182	163
GTGTAAATCGTCATTGCTGC	75	exon_Supercontig_0038837_starts_at_21	204	185
TGTTGAGACTATCCTTTGATC	75	exon_Supercontig_0029517_starts_at_806	29	9
TAAAAAGCTCGTAGTTGGATC	75	exon_Supercontig_0038837_starts_at_21	181	161
TACCTGATTGATTCTGTCAGCGCTA	75	exon_Supercontig_0007912_starts_at_5260	122	98
GAGGATCAAGTGGAGGGCAAGTCTGG	75	exon_Supercontig_0038837_starts_at_21	262	237
AAGCGTTTGCTTGAATGGTCGATCATG	75	exon_Supercontig_0038837_starts_at_21	33	7
CTGTTGAGACTATCCTTTGATCGGGTG	75	exon_Supercontig_0029517_starts_at_806	30	4
AAGCGTTTGCTTGAATGGTCGATCATGGAA	75	exon_Supercontig_0038837_starts_at_21	33	4
ATCCGGTAAAGCGAATGATTAGAGGACTTGG	75	exon_Supercontig_0031379_starts_at_1711	122	92
CACCGTTGAGAAATGTAGCGTATAGGTATGAT	75	exon_Supercontig_0031379_starts_at_883	74	43
AATGGGTATGTTGTCTCGGT	74	exon_Supercontig_0031379_starts_at_1711	57	38
ACTGTTGACACGAACGCGAGC	74	exon_Supercontig_0031379_starts_at_1711	26	6
GTAAAGCGAATGATTAGAGGACT	74	exon_Supercontig_0031379_starts_at_1711	117	95
CCGGTAAAGCGAATGATTAGAGGA	74	exon_Supercontig_0031379_starts_at_1711	120	97
CGGAGGAAAAGAAACTAACAAGGAT	74	exon_Supercontig_0009638_starts_at_377	41	17
CTGTTGAGACTATCCTTTGATCGGG	74	exon_Supercontig_0029517_starts_at_806	30	6
GCTTTTTGATCCTTCGATGTCGGCT	74	exon_Supercontig_0038837_starts_at_1960	25	1
TTAGCTTCAGCGATGGATCGGTTGA	74	exon_Supercontig_0009638_starts_at_804	49	25
AGGATAGCTGGAGTTCATTGCGGTTA	74	exon_Supercontig_0031379_starts_at_1711	149	124
TTAGAGTGCTCAGAACAAGCGTTTGCT	74	exon_Supercontig_0038837_starts_at_21	49	23
TCTGTTGAGACTATCCTTTGATCGGGT	74	exon_Supercontig_0029517_starts_at_806	31	5
GTAAAGCGAATGATTAGAGGACTTGGGGTC	74	exon_Supercontig_0031379_starts_at_1711	117	88
CGGTGAAATTGTAGTG	73	exon_Supercontig_0053068_starts_at_4466	60	45
AGAGTGCTCAGAACAAG	73	exon_Supercontig_0038837_starts_at_21	47	31
ATGTCATTTATTCGGAA	73	exon_Supercontig_0007912_starts_at_5260	20	4
AGGATCAAGTGGAGGGCAA	73	exon_Supercontig_0038837_starts_at_21	261	243
TTTTGATCCTTCGATGTCGGCT	73	exon_Supercontig_0038837_starts_at_1960	22	1
AGCGTTTGCTTGAATGGTCGATC	73	exon_Supercontig_0038837_starts_at_21	32	10
GAGGAAAAGAAACTAACAAGGAT	73	exon_Supercontig_0009638_starts_at_377	39	17
AGGGTTCGACTCCGGAGAGGGAGCC	73	exon_Supercontig_0007912_starts_at_5638	67	43
CGTAGTTGGATCTGAGTTACATGCAGT	73	exon_Supercontig_0038837_starts_at_21	172	146
AGTAGCTGGTTCCCTC	72	exon_Supercontig_0031379_starts_at_1711	178	163
GGGATAACTGGCTTGTG	72	exon_Supercontig_0038837_starts_at_1960	67	51
TGTTGTATCCAGTAGAGCA	72	exon_Supercontig_0029517_starts_at_806	67	49
TTAAAAAGCTCGTAGTTGGA	72	exon_Supercontig_0038837_starts_at_21	182	163
ACTGTTGACACGAACGCGAGCT	72	exon_Supercontig_0031379_starts_at_1711	26	5
AAGGGTTCGACTCCGGAGAGGGAGC	72	exon_Supercontig_0007912_starts_at_5638	68	44
TGTTGAGACTATCCTTTGATCGGGTG	72	exon_Supercontig_0029517_starts_at_806	29	4
CTCGTAGTTGGATCTGAGTTACATGCA	72	exon_Supercontig_0038837_starts_at_21	174	148
TAGAGTGCTCAGAACAAGCGTTTGCTT	72	exon_Supercontig_0038837_starts_at_21	48	22
CGACGTTGCTTTTTGATCCTTCGATGTCGGC	72	exon_Supercontig_0038837_starts_at_1960	32	2
CCGGTAAAGCGAATGATTAGAGGACTTGGGG	72	exon_Supercontig_0031379_starts_at_1711	120	90
TGTTGACACGAACGCGAGC	71	exon_Supercontig_0031379_starts_at_1711	24	6
AGTTGGATCTGAGTTACATGCA	71	exon_Supercontig_0038837_starts_at_21	169	148
AAGCGAATGATTAGAGGACTTGGG	71	exon_Supercontig_0031379_starts_at_1711	114	91
CGTGGCCTATCGATCCTTTTAATCC	71	exon_Supercontig_0038837_starts_at_1960	131	107
GTTGCTTTTTGATCCTTCGATGTCGGC	71	exon_Supercontig_0038837_starts_at_1960	28	2
CAGATAGTTTCTGGTAAGAGGTGTCAGAAA	71	exon_Supercontig_0038837_starts_at_1960	107	78
CCGGTAAAGCGAATGATTAGAGGACTTGGG	71	exon_Supercontig_0031379_starts_at_1711	120	91
TCGTAGTTGGATCTGAGTTACATGCAGTGATT	71	exon_Supercontig_0038837_starts_at_21	173	142
TGCGGTTAAAAAGCTCGTAGTTGGATCTGAGTTA	71	exon_Supercontig_0038837_starts_at_21	187	154
CGGAGGAAAAGAAACTA	70	exon_Supercontig_0009638_starts_at_377	41	25
AGTTTACTTTGAATAAATTA	70	exon_Supercontig_0038837_starts_at_21	66	47
AATGTCGGGGCGCAAAATCA	70	exon_Supercontig_0029517_starts_at_806	116	97
ATACTGCGATCTGTTGAGACT	70	exon_Supercontig_0029517_starts_at_806	40	20
GTATACTGCGATCTGTTGAGA	70	exon_Supercontig_0029517_starts_at_806	42	22
CGAGTTTACTTTGAATAAATTA	70	exon_Supercontig_0038837_starts_at_21	68	47
CTAGTGTAAATCGTCATTGCTGC	70	exon_Supercontig_0038837_starts_at_21	207	185
GGTTAAAAAGCTCGTAGTTGGAT	70	exon_Supercontig_0038837_starts_at_21	184	162
GTTGGATCTGAGTTACATGCAGT	70	exon_Supercontig_0038837_starts_at_21	168	146
GTTGAGACTATCCTTTGATCGGGTGTTT	70	exon_Supercontig_0029517_starts_at_806	28	1
GTAAAGCGAATGATTAGAGGACTTGGGGT	70	exon_Supercontig_0031379_starts_at_1711	117	89
TTTGAAGAGAAACTGCGAACGGCTCATTA	70	exon_Supercontig_0007912_starts_at_5260	55	27
AGATAGTTTCTGGTAAGAGGTGTCAGAAAA	70	exon_Supercontig_0038837_starts_at_1960	106	77
TGAACTTAAGCATATCATTTAGCGGAGGAA	70	exon_Supercontig_0009638_starts_at_377	63	34
AGAACAAGCGTTTGCTTGAATGGTCGATCATG	70	exon_Supercontig_0038837_starts_at_21	38	7
GAAACTGCGAACGGCTCATTAGAGCAGATGTCAT	70	exon_Supercontig_0007912_starts_at_5260	47	14
AAATGTAAGATAGAAA	69	exon_Supercontig_0059563_starts_at_58269	562	547
CATAGCGACGTTGCTTTTTGATC	69	exon_Supercontig_0038837_starts_at_1960	37	15
ATCACTCTGGTTCAATGTCGGGGC	69	exon_Supercontig_0029517_starts_at_806	129	106
TACTGCGATCTGTTGAGACTATCC	69	exon_Supercontig_0029517_starts_at_806	39	16
TTGAATAAATTAGAGTGCTCAGAACAAG	69	exon_Supercontig_0038837_starts_at_21	58	31
AGTGGAGGGCAAGTCTGGTGCCAGCAGCCGC	69	exon_Supercontig_0038837_starts_at_21	254	224
AGCGTTTGCTTGAATGGTCGATCATGGAATAA	69	exon_Supercontig_0038837_starts_at_21	32	1
TAGTTGGATCTGAGTTACATGCAGTGATTCGC	69	exon_Supercontig_0038837_starts_at_21	170	139
GAATAAATTAGAGTGCTCAGAACAAGCGTTTGC	69	exon_Supercontig_0038837_starts_at_21	56	24
AAGCTCGTAGTTGGATCTGAGTTACATGCAGTGAT	69	exon_Supercontig_0038837_starts_at_21	177	143
AGCGTTTGCTTGAATGGT	68	exon_Supercontig_0038837_starts_at_21	32	15
AGATCACTCTGGTTCAATGTCG	68	exon_Supercontig_0029517_starts_at_806	131	110
CGTAGTTGGATCTGAGTTACAT	68	exon_Supercontig_0038837_starts_at_21	172	151
AGGGATAACTGGCTTGTGGCAGC	68	exon_Supercontig_0038837_starts_at_1960	68	46
TAGTGTAAATCGTCATTGCTGCGG	68	exon_Supercontig_0038837_starts_at_21	206	183
AATAAATTAGAGTGCTCAGAACAAG	68	exon_Supercontig_0038837_starts_at_21	55	31
CGGTAAAGCGAATGATTAGAGGACTT	68	exon_Supercontig_0031379_starts_at_1711	119	94
CTTTGAAGAGAAACTGCGAACGGCTCATTA	68	exon_Supercontig_0007912_starts_at_5260	56	27
CGAATGATTAGAGGACTTGGGGTCGAAACGA	68	exon_Supercontig_0031379_starts_at_1711	111	81
TACTGCGATCTGTTGAGACTATCCTTTGATCG	68	exon_Supercontig_0029517_starts_at_806	39	8
CAAAGCCAGATCACTCTGGTTCAATGTCGGGGC	68	exon_Supercontig_0029517_starts_at_806	138	106
GTAAAGCGAATGATTAGAGGACTTGGGGTCGAA	68	exon_Supercontig_0031379_starts_at_1711	117	85
GTTGGATCTGAGTTACATG	67	exon_Supercontig_0038837_starts_at_21	168	150
GTTTACTTTGAATAAATTA	67	exon_Supercontig_0038837_starts_at_21	65	47
TAAAGCGAATGATTAGAGG	67	exon_Supercontig_0031379_starts_at_1711	116	98
CGGAGGAAAAGAAACTAACAAG	67	exon_Supercontig_0009638_starts_at_377	41	20
TGTTGACACGAACGCGAGCTCCAA	67	exon_Supercontig_0031379_starts_at_1711	24	1
GCGTTTGCTTGAATGGTCGATCATG	67	exon_Supercontig_0038837_starts_at_21	31	7
TAGAGTGCTCAGAACAAGCGTTTGCT	67	exon_Supercontig_0038837_starts_at_21	48	23
CTTTTTTCGAGGATCAAGTGGAGGGCA	67	exon_Supercontig_0038837_starts_at_21	270	244
AGTTGGATCTGAGTTACATGCAGTGATT	67	exon_Supercontig_0038837_starts_at_21	169	142
TGTTTGTATACTGCGATCTGTTGAGACTATC	67	exon_Supercontig_0029517_starts_at_806	47	17
TCCGGTAAAGCGAATGATTAGAGGACTTGGG	67	exon_Supercontig_0031379_starts_at_1711	121	91
GAGCAGTGTTTGTATACTGCGATCTGTTGAGACTATC	67	exon_Supercontig_0029517_starts_at_806	53	17
AGATGTCATTTATTCGGA	66	exon_Supercontig_0007912_starts_at_5260	22	5
ATACTGCGATCTGTTGAGAC	66	exon_Supercontig_0029517_starts_at_806	40	21
GTTAAAAAGCTCGTAGTTGGA	66	exon_Supercontig_0038837_starts_at_21	183	163
AAATTAGAGTGCTCAGAACAAG	66	exon_Supercontig_0038837_starts_at_21	52	31
GGTAAAGCGAATGATTAGAGGACTT	66	exon_Supercontig_0031379_starts_at_1711	118	94
GTTTGCTTGAATGGTCGATCATGGA	66	exon_Supercontig_0038837_starts_at_21	29	5
GCGGTTAAAAAGCTCGTAGTTGGATC	66	exon_Supercontig_0038837_starts_at_21	186	161
GTAAAGCGAATGATTAGAGGACTTGG	66	exon_Supercontig_0031379_starts_at_1711	117	92
TCTGTTGAGACTATCCTTTGATCGGG	66	exon_Supercontig_0029517_starts_at_806	31	6
GTTAATCGCTGTTGTAACTATTTGCTGGTT	66	exon_Supercontig_0038837_starts_at_21	131	102
AAACTGCGAACGGCTCATTAGAGCAGATGTCAT	66	exon_Supercontig_0007912_starts_at_5260	46	14
GAGGGCAAGTCTGGTGCCAGCAGCCGCGGTAAT	66	exon_Supercontig_0038837_starts_at_21	250	218
AGTATCCTGATCGCTCA	65	exon_Supercontig_0058863_starts_at_42322	52	36
GGAGGAAAAGAAACTAA	65	exon_Supercontig_0009638_starts_at_377	40	24
TGTAAATCGTCATTGCTGCG	65	exon_Supercontig_0038837_starts_at_21	203	184
ATCCGGTAAAGCGAATGATTAGA	65	exon_Supercontig_0031379_starts_at_1711	122	100
CGGAGGAAAAGAAACTAACAAGGATT	65	exon_Supercontig_0009638_starts_at_377	41	16
CGATCTGTTGAGACTATCCTTTGATCGGG	65	exon_Supercontig_0029517_starts_at_806	34	6
TTTGAATAAATTAGAGTGCTCAGAACAAG	65	exon_Supercontig_0038837_starts_at_21	59	31
AATAAATTAGAGTGCTCAGAACAAGCGTTTGC	65	exon_Supercontig_0038837_starts_at_21	55	24
GTATAGGTATGATTTTCAGTTTGTGCTATATG	65	exon_Supercontig_0031379_starts_at_883	55	24
GAATGATTAGAGGACTTGGGGTCGAAACGACCTCAA	65	exon_Supercontig_0031379_starts_at_1711	110	75
CCGTTGAGAAATGTAGC	64	exon_Supercontig_0031379_starts_at_883	72	56
TTTTTTCGAGGATCAAGT	64	exon_Supercontig_0038837_starts_at_21	269	252
AGAGTGCTCAGAACAAGCG	64	exon_Supercontig_0038837_starts_at_21	47	29
GTTGAGAAATGTAGCGTAT	64	exon_Supercontig_0031379_starts_at_883	70	52
TGCGATCTGTTGAGACTATCC	64	exon_Supercontig_0029517_starts_at_806	36	16
AGTGTAAATCGTCATTGCTGCG	64	exon_Supercontig_0038837_starts_at_21	205	184
TCTGGTTCAATGTCGGGGCGCA	64	exon_Supercontig_0029517_starts_at_806	124	103
TGTATACTGCGATCTGTTGAGA	64	exon_Supercontig_0029517_starts_at_806	43	22
CAGGGATAACTGGCTTGTGGCAG	64	exon_Supercontig_0038837_starts_at_1960	69	47
TTCAATGGGTATGTTGTCTCGGT	64	exon_Supercontig_0031379_starts_at_1711	60	38
CTTTTTTCGAGGATCAAGTGGAGGG	64	exon_Supercontig_0038837_starts_at_21	270	246
TGCTTTTTGATCCTTCGATGTCGGC	64	exon_Supercontig_0038837_starts_at_1960	26	2
TGCGGTTAAAAAGCTCGTAGTTGGATCTGAG	64	exon_Supercontig_0038837_starts_at_21	187	157
ACTGCGATCTGTTGAGACTATCCTTTGATCGG	64	exon_Supercontig_0029517_starts_at_806	38	7
CACCGTTGAGAAATGTAGC	63	exon_Supercontig_0031379_starts_at_883	74	56
TTTTCGAGGATCAAGTGGA	63	exon_Supercontig_0038837_starts_at_21	267	249
GTGCTCAGAACAAGCGTTTGC	63	exon_Supercontig_0038837_starts_at_21	44	24
GGTTAAAAAGCTCGTAGTTGGA	63	exon_Supercontig_0038837_starts_at_21	184	163
TTTGAAGAGAAACTGCGAACGGCT	63	exon_Supercontig_0007912_starts_at_5260	55	32
CGAGTTTACTTTGAATAAATTAGAG	63	exon_Supercontig_0038837_starts_at_21	68	44
GTTTGTATACTGCGATCTGTTGAGAC	63	exon_Supercontig_0029517_starts_at_806	46	21
TGTTTGTATACTGCGATCTGTTGAGA	63	exon_Supercontig_0029517_starts_at_806	47	22
AGTTGGATCTGAGTTACATGCAGTGAT	63	exon_Supercontig_0038837_starts_at_21	169	143
CGAATGATTAGAGGACTTGGGGTCGAAA	63	exon_Supercontig_0031379_starts_at_1711	111	84
AGTGTAAATCGTCATTGCTGCGGTTAAAAA	63	exon_Supercontig_0038837_starts_at_21	205	176
GCGAATGATTAGAGGACTTGGGGTCGAAAC	63	exon_Supercontig_0031379_starts_at_1711	112	83
GTTATATCCGGTAAAGCGAATGATTAGAGGAC	63	exon_Supercontig_0031379_starts_at_1711	127	96
AGAGTGCTCAGAACAAGC	62	exon_Supercontig_0038837_starts_at_21	47	30
AGGACTTGGGGTCGAAACGA	62	exon_Supercontig_0031379_starts_at_1711	100	81
CGTAGTTGGATCTGAGTTACA	62	exon_Supercontig_0038837_starts_at_21	172	152
TCTGTTGAGACTATCCTTTGATC	62	exon_Supercontig_0029517_starts_at_806	31	9
TTTTTTCGAGGATCAAGTGGAGG	62	exon_Supercontig_0038837_starts_at_21	269	247
ATGTCGAGTTCATCTTTGAAGAGAAACTG	62	exon_Supercontig_0007912_starts_at_5260	69	41
CGGTAAAGCGAATGATTAGAGGACTTGGGGTC	62	exon_Supercontig_0031379_starts_at_1711	119	88
ATACTGCGATCTGTTGAGACTATCCTTTGATCGGGT	62	exon_Supercontig_0029517_starts_at_806	40	5
TGATCCTTCGATGTCGGCT	61	exon_Supercontig_0038837_starts_at_1960	19	1
AATTAGAGTGCTCAGAACAAG	61	exon_Supercontig_0038837_starts_at_21	51	31
TTAGCGGAGGAAAAGAAACTAA	61	exon_Supercontig_0009638_starts_at_377	45	24
TTAGCTTCAGCGATGGATCGGT	61	exon_Supercontig_0009638_starts_at_804	49	28
AAGCGAATGATTAGAGGACTTGG	61	exon_Supercontig_0031379_starts_at_1711	114	92
GCGGAGGAAAAGAAACTAACAAG	61	exon_Supercontig_0009638_starts_at_377	42	20
TAGAGGACTTGGGGTCGAAACGAC	61	exon_Supercontig_0031379_starts_at_1711	103	80
TAGCGGAGGAAAAGAAACTAACAA	61	exon_Supercontig_0009638_starts_at_377	44	21
AGGATCAAGTGGAGGGCAAGTCTGG	61	exon_Supercontig_0038837_starts_at_21	261	237
ATCATTTAGCGGAGGAAAAGAAACTAA	61	exon_Supercontig_0009638_starts_at_377	50	24
ACCGTTGAGAAATGTAGCGTATAGGTAT	61	exon_Supercontig_0031379_starts_at_883	73	46
ATAGCGACGTTGCTTTTTGATCCTTCGAT	61	exon_Supercontig_0038837_starts_at_1960	36	8
CATGTCGAGTTCATCTTTGAAGAGAAACTG	61	exon_Supercontig_0007912_starts_at_5260	70	41
ATATCCGGTAAAGCGAATGATTAGAGGACTT	61	exon_Supercontig_0031379_starts_at_1711	124	94
AAAAGCTCGTAGTTGGATCTGAGTTACATGCA	61	exon_Supercontig_0038837_starts_at_21	179	148
TACCTGATTGATTCTGTCAGCGCTATATGCTCAGT	61	exon_Supercontig_0007912_starts_at_5260	122	88
GATCCTTCGATGTCGG	60	exon_Supercontig_0038837_starts_at_1960	18	3
ATCGATCCTTTTAATCC	60	exon_Supercontig_0038837_starts_at_1960	123	107
CGTAAAGCATCGCGGTT	60	exon_Supercontig_0008882_starts_at_1165	47	31
AGGACTTGGGGTCGAAAC	60	exon_Supercontig_0031379_starts_at_1711	100	83
GTTCAATGTCGGGGCGCA	60	exon_Supercontig_0029517_starts_at_806	120	103
CTGTTGACACGAACGCGAGC	60	exon_Supercontig_0031379_starts_at_1711	25	6
AAGCATCGCGGTTTCTGTGAT	60	exon_Supercontig_0008882_starts_at_1165	43	23
TTTTTTCGAGGATCAAGTGGAG	60	exon_Supercontig_0038837_starts_at_21	269	248
TGCGGTTAAAAAGCTCGTAGTTGGATC	60	exon_Supercontig_0038837_starts_at_21	187	161
TTGGATCTGAGTTACATGCAGTGATTCGC	60	exon_Supercontig_0038837_starts_at_21	167	139
CTGGTCAAGGTGTTGTATCCAGTAGAGCAG	60	exon_Supercontig_0029517_starts_at_806	77	48
AGATCACTCTGGTTCAATGTCGGGGCGCAAA	60	exon_Supercontig_0029517_starts_at_806	131	101
ATAAATTAGAGTGCTCAGAACAAGCGTTTGC	60	exon_Supercontig_0038837_starts_at_21	54	24
AACTGCGAACGGCTCATTAGAGCAGATGTCAT	60	exon_Supercontig_0007912_starts_at_5260	45	14
GAATGATTAGAGGACTTGGGGTCGAAACGACC	60	exon_Supercontig_0031379_starts_at_1711	110	79
GTAAATCGTCATTGCTGCGG	59	exon_Supercontig_0038837_starts_at_21	202	183
TAGTGTAAATCGTCATTGCTGC	59	exon_Supercontig_0038837_starts_at_21	206	185
CCGGTAAAGCGAATGATTAGAGG	59	exon_Supercontig_0031379_starts_at_1711	120	98
ATTTAGCGGAGGAAAAGAAACTAA	59	exon_Supercontig_0009638_starts_at_377	47	24
CGTAAAGCATCGCGGTTTCTGTGA	59	exon_Supercontig_0008882_starts_at_1165	47	24
TAGAGTGCTCAGAACAAGCGTTTGC	59	exon_Supercontig_0038837_starts_at_21	48	24
CCGAAGTTTCCCCCAGGATAGCTGGA	59	exon_Supercontig_0031379_starts_at_1711	163	138
CGTTGCTTTTTGATCCTTCGATGTCGGC	59	exon_Supercontig_0038837_starts_at_1960	29	2
AACAAGCGTTTGCTTGAATGGTCGATCAT	59	exon_Supercontig_0038837_starts_at_21	36	8
GTTGGATCTGAGTTACATGCAGTGATTCG	59	exon_Supercontig_0038837_starts_at_21	168	140
AGGATAGCTGGAGTTCATTGCGGTTATATC	59	exon_Supercontig_0031379_starts_at_1711	149	120
CTGAACTTAAGCATATCATTTAGCGGAGGAA	59	exon_Supercontig_0009638_starts_at_377	64	34
CGTTAATCGCTGTTGTAACTATTTGCTGGTT	59	exon_Supercontig_0038837_starts_at_21	132	102
GGTAAAGCGAATGATTAGAGGACTTGGGGTC	59	exon_Supercontig_0031379_starts_at_1711	118	88
TGGTCAAGGTGTTGTATCCAGTAGAGCAGTGT	59	exon_Supercontig_0029517_starts_at_806	76	45
GTAGTTGGATCTGAGTTACATGCAGTGATTCGC	59	exon_Supercontig_0038837_starts_at_21	171	139
GCTCGTAGTTGGATCTG	58	exon_Supercontig_0038837_starts_at_21	175	159
GTTCGACTCCGGAGAGG	58	exon_Supercontig_0007912_starts_at_5638	64	48
AAGCTCGTAGTTGGATCTG	58	exon_Supercontig_0038837_starts_at_21	177	159
TAAAAAGCTCGTAGTTGGA	58	exon_Supercontig_0038837_starts_at_21	181	163
GATCACTCTGGTTCAATGTC	58	exon_Supercontig_0029517_starts_at_806	130	111
GGTAAAGCGAATGATTAGAG	58	exon_Supercontig_0031379_starts_at_1711	118	99
AAGGGTTCGACTCCGGAGAGG	58	exon_Supercontig_0007912_starts_at_5638	68	48
GGAGGAAAAGAAACTAACAAG	58	exon_Supercontig_0009638_starts_at_377	40	20
GAGGGCAAGTCTGGTGCCAGCA	58	exon_Supercontig_0038837_starts_at_21	250	229
AGCGGAGGAAAAGAAACTAACAA	58	exon_Supercontig_0009638_starts_at_377	43	21
ATGATTAGAGGACTTGGGGTCGAA	58	exon_Supercontig_0031379_starts_at_1711	108	85
GTAAAGCGAATGATTAGAGGACTT	58	exon_Supercontig_0031379_starts_at_1711	117	94
CTGAACTTAAGCATATCATTTAGCG	58	exon_Supercontig_0009638_starts_at_377	64	40
TAGTTGGATCTGAGTTACATGCAGT	58	exon_Supercontig_0038837_starts_at_21	170	146
AGGGCAAGTCTGGTGCCAGCAGCCGCG	58	exon_Supercontig_0038837_starts_at_21	249	223
CGAATGATTAGAGGACTTGGGGTCGAA	58	exon_Supercontig_0031379_starts_at_1711	111	85
TTGGATCTGAGTTACATGCAGTGATTC	58	exon_Supercontig_0038837_starts_at_21	167	141
GTCAAGGTGTTGTATCCAGTAGAGCAGT	58	exon_Supercontig_0029517_starts_at_806	74	47
TATATCCGGTAAAGCGAATGATTAGAGGACTT	58	exon_Supercontig_0031379_starts_at_1711	125	94
GAGGAAAAGAAACTAA	57	exon_Supercontig_0009638_starts_at_377	39	24
TTCAATGTCGGGGCGC	57	exon_Supercontig_0029517_starts_at_806	119	104
AAGCATCGCGGTTTCTGT	57	exon_Supercontig_0008882_starts_at_1165	43	26
ACCACATCCAAGGAAGGCAGCA	57	exon_Supercontig_0007912_starts_at_5638	31	10
GTATACTGCGATCTGTTGAGACTA	57	exon_Supercontig_0029517_starts_at_806	42	19
ATGAGTTGATCATAAACCTTTTTTC	57	exon_Supercontig_0038837_starts_at_21	287	263
TCCATAGCGACGTTGCTTTTTGATC	57	exon_Supercontig_0038837_starts_at_1960	39	15
GGAGGAAAAGAAACTAACAAGGATTC	57	exon_Supercontig_0009638_starts_at_377	40	15
TACCTGATTGATTCTGTCAGCGCTATATG	57	exon_Supercontig_0007912_starts_at_5260	122	94
TTATATCCGGTAAAGCGAATGATTAGAGGA	57	exon_Supercontig_0031379_starts_at_1711	126	97
AGCTCCACTAGTGTAAATCGTCATTGCTGCGG	57	exon_Supercontig_0038837_starts_at_21	214	183
CACCGTTGAGAAATGTAGCGTATAGGTATGATTT	57	exon_Supercontig_0031379_starts_at_883	74	41
ATTAGAGTGCTCAGAA	56	exon_Supercontig_0038837_starts_at_21	50	35
CGAGTTTACTTTGAATAAA	56	exon_Supercontig_0038837_starts_at_21	68	50
AGCGGAGGAAAAGAAACTAACA	56	exon_Supercontig_0009638_starts_at_377	43	22
AATGATTAGAGGACTTGGGGTC	56	exon_Supercontig_0031379_starts_at_1711	109	88
CCTCCGAAGTTTCCCCCAGGAT	56	exon_Supercontig_0031379_starts_at_1711	166	145
CAGTTTGTGCTATATGTCCAAA	56	exon_Supercontig_0031379_starts_at_883	39	18
TGAAGAGAAACTGCGAACGGCT	56	exon_Supercontig_0007912_starts_at_5260	53	32
GTAAAGCATCGCGGTTTCTGTGA	56	exon_Supercontig_0008882_starts_at_1165	46	24
GAGTGCTCAGAACAAGCGTTTGCT	56	exon_Supercontig_0038837_starts_at_21	46	23
ACTAGTGTAAATCGTCATTGCTGCG	56	exon_Supercontig_0038837_starts_at_21	208	184
TAGCGAGTTTACTTTGAATAAATTA	56	exon_Supercontig_0038837_starts_at_21	71	47
TTCAGCGATGGATCGGTTGATTCGCG	56	exon_Supercontig_0009638_starts_at_804	44	19
TACTGCGATCTGTTGAGACTATCCTTT	56	exon_Supercontig_0029517_starts_at_806	39	13
ATACTGCGATCTGTTGAGACTATCCTTT	56	exon_Supercontig_0029517_starts_at_806	40	13
CGTTGAGAAATGTAGCGTATAGGTATGAT	56	exon_Supercontig_0031379_starts_at_883	71	43
AATGATTAGAGGACTTGGGGTCGAAACGAC	56	exon_Supercontig_0031379_starts_at_1711	109	80
CAGATCACTCTGGTTCAATGTCGGGGCGCA	56	exon_Supercontig_0029517_starts_at_806	132	103
CAGATCACTCTGGTTCAATGTCGGGGCGCAA	56	exon_Supercontig_0029517_starts_at_806	132	102
AACAAGCGTTTGCTTGAATGGTCGATCATGGA	56	exon_Supercontig_0038837_starts_at_21	36	5
CTAGCGAGTTTACTTTGAATAAATTAGAGTGC	56	exon_Supercontig_0038837_starts_at_21	72	41
CGGTTATATCCGGTAAAGCGAATGATTAGAGGAC	56	exon_Supercontig_0031379_starts_at_1711	129	96
TCTGGTTCAATGTCGGG	55	exon_Supercontig_0029517_starts_at_806	124	108
AGACTATCCTTTGATCGGGT	55	exon_Supercontig_0029517_starts_at_806	24	5
CCTCCGAAGTTTCCCCCAGGA	55	exon_Supercontig_0031379_starts_at_1711	166	146
GTTGAGAAATGTAGCGTATAGG	55	exon_Supercontig_0031379_starts_at_883	70	49
ATCACTCTGGTTCAATGTCGGGG	55	exon_Supercontig_0029517_starts_at_806	129	107
ATAAATTAGAGTGCTCAGAACAAG	55	exon_Supercontig_0038837_starts_at_21	54	31
TTGAGAAATGTAGCGTATAGGTAT	55	exon_Supercontig_0031379_starts_at_883	69	46
TTTGAATAAATTAGAGTGCTCAGAACA	55	exon_Supercontig_0038837_starts_at_21	59	33
GCGAATGATTAGAGGACTTGGGGTCGAA	55	exon_Supercontig_0031379_starts_at_1711	112	85
TGTTGAGACTATCCTTTGATCGGGTGTT	55	exon_Supercontig_0029517_starts_at_806	29	2
GTTGAGAAATGTAGCGTATAGGTATGATT	55	exon_Supercontig_0031379_starts_at_883	70	42
CGAATGATTAGAGGACTTGGGGTCGAAACGAC	55	exon_Supercontig_0031379_starts_at_1711	111	80
TTGCGGTTATATCCGGTAAAGCGAATGATTAGA	55	exon_Supercontig_0031379_starts_at_1711	132	100
GTACAGTACTGTGATA	54	exon_Supercontig_0036741_starts_at_6975	1277	1262
AGCGAGTTTACTTTGAATA	54	exon_Supercontig_0038837_starts_at_21	70	52
GCTTTTTGATCCTTCGATG	54	exon_Supercontig_0038837_starts_at_1960	25	7
CCACATCCAAGGAAGGCAGCA	54	exon_Supercontig_0007912_starts_at_5638	30	10
CTTTGAAGAGAAACTGCGAAC	54	exon_Supercontig_0007912_starts_at_5260	56	36
GAATGATTAGAGGACTTGGGG	54	exon_Supercontig_0031379_starts_at_1711	110	90
TAGCGGAGGAAAAGAAACTAA	54	exon_Supercontig_0009638_starts_at_377	44	24
AAGCTCGTAGTTGGATCTGAGT	54	exon_Supercontig_0038837_starts_at_21	177	156
AAGCGTTTGCTTGAATGGTCGAT	54	exon_Supercontig_0038837_starts_at_21	33	11
AATTAGAGTGCTCAGAACAAGCG	54	exon_Supercontig_0038837_starts_at_21	51	29
TCGTAGTTGGATCTGAGTTACATG	54	exon_Supercontig_0038837_starts_at_21	173	150
CTTTGAAGAGAAACTGCGAACGGCT	54	exon_Supercontig_0007912_starts_at_5260	56	32
GCGACGTTGCTTTTTGATCCTTCGAT	54	exon_Supercontig_0038837_starts_at_1960	33	8
TACTGCGATCTGTTGAGACTATCCTT	54	exon_Supercontig_0029517_starts_at_806	39	14
AATTAGAGTGCTCAGAACAAGCGTTTG	54	exon_Supercontig_0038837_starts_at_21	51	25
GCCAGATCACTCTGGTTCAATGTCGGGGCG	54	exon_Supercontig_0029517_starts_at_806	134	105
GCCAGATCACTCTGGTTCAATGTCGGGGCGCA	54	exon_Supercontig_0029517_starts_at_806	134	103
TTATATCCGGTAAAGCGAATGATTAGAGGACT	54	exon_Supercontig_0031379_starts_at_1711	126	95
CTGCGATCTGTTGAGA	53	exon_Supercontig_0029517_starts_at_806	37	22
TGAACTTAAGCATATCA	53	exon_Supercontig_0009638_starts_at_377	63	47
TAGAGTGCTCAGAACAAG	53	exon_Supercontig_0038837_starts_at_21	48	31
ACTCTGGTTCAATGTCGGG	53	exon_Supercontig_0029517_starts_at_806	126	108
ACCACATCCAAGGAAGGCA	53	exon_Supercontig_0007912_starts_at_5638	31	13
CGGTTTCTGTGATGTCTCG	53	exon_Supercontig_0008882_starts_at_1165	35	17
TGATTAGAGGACTTGGGGTC	53	exon_Supercontig_0031379_starts_at_1711	107	88
CGAGGATCAAGTGGAGGGCAA	53	exon_Supercontig_0038837_starts_at_21	263	243
AAAGCGAATGATTAGAGGACTTGG	53	exon_Supercontig_0031379_starts_at_1711	115	92
TGGATCTGAGTTACATGCAGTGATT	53	exon_Supercontig_0038837_starts_at_21	166	142
CGAAGTTTCCCCCAGGATAGCTGGAG	53	exon_Supercontig_0031379_starts_at_1711	162	137
TGGAGGGCAAGTCTGGTGCCAGCAGCCGC	53	exon_Supercontig_0038837_starts_at_21	252	224
AAGCGAATGATTAGAGGACTTGGGGTCGAAA	53	exon_Supercontig_0031379_starts_at_1711	114	84
[truncated: 15,256 more rows]
