# Supplementary material for: Diversity in parasitic nematode genomes: the microRNAs of Brugia pahangi and Haemonchus contortus are largely novel
Source: BMC Genomics. 2012 Jan 4;13:4. doi: 10.1186/1471-2164-13-4 (PMC3282659; doi:10.1186/1471-2164-13-4)
Supplement: Additional file 8 — piRNAs. This file contains sequences identified from the piRNA analysis. [file 1471-2164-13-4-S8.XLS]

## Sheet: BpaLL3 piRNA, 1 mm
Sequence	Reads	Scaffold	Start co-ords	End co-ords	Upstream region
TGTGGTGTCTCGTGCTCTTTG	320	degen_scaff_6192	493	473	AATCGGTTCAGCCGGAGATAGGGATGTTGTTTCCGTAAAGCGCCACGGTTCCTGTGGTGTCTCGTGCTCTTTG
TTTGGTTCATGTGCTTGGCCA	95	scf_14990	1270047	1270067	TTATAAAATGCCTGATTATTCAAGTCCTTTCCAGTCTTTTCAAGAGAGTAATGCAAATAATACTTCCGTAACAGTTGCCACGGTAATAATTCTGTATAAGAGGAACTGCAGGTGCAGACATTTGGTTCATGTGCTTGGCCA
TTGAATTAACAGATATGTTTG	49	degen_scaff_17764	184	204	TCGCATCTGCGCCGACGTCAAACAGTACTAAAGCTTGTACTTGATGTTCAGGTTTATCAGGATTAAAGACATTAATTTCTCTACATAAAAGCAGTACTCGTTTCTTTTCAACTTTCTTCGTTGAATTAACAGATATGTTTG	Transposon
TATTCGTACTGTCTGAGCAGA	33	degen_scaff_14891	849	869	GTAGTTCGGTGTTGCGCTGTACCTAAGCACAATGGGTCTTGGGTTCGACCTGTACCTGGTCTGCGATGATTATTGTTTCATTATGCTTTGAGTTTTAAAATAATATGATAACAAAAAATGTATTCGTACTGTCTGAGCAGA
TGGCGATGATGATATATTGGT	20	scf_14961	1780700	1780720	ACATATTGCCCCGTCCCATGGTAGGGATTGTTCGTTAGGTCCCAGTGGTTTAGTGGTTATTCAGCGATGTGTTGGTTTGCATCTCAATGTTCGGTTCTCCACTGTTTCATCATTTCATGATGGCGATGATGATATATTGGT
TGAGATGGAAACGGATAGAGT	18	degen_scaff_18562	542	562	AAAGAGGGTGGTAAACCTCATCTAAGGCTAAATACGACCATGAGACCGATAGCAAACAAGTACCGTGAGGGAAAGTTGCAAAGAACTTTGAAGAGAGAGTTCAAGAGGGCGTGAAACCGCTGAGATGGAAACGGATAGAGT
TGTAACGGGTAACGGAGAAAT	18	degen_scaff_2405	741	761	TAATCCGTTAATTGGTGACTCTGAATAGCTATGGCTGATCGCATGGTCTTGTACCGGCGACGTATCTATCAAGTGTCTGCCTTATCAACTTTCGATGGTAGTTTATGTGCCTACCATGGTTGTAACGGGTAACGGAGAAAT
TATGTGTTTCGAAATTTTTGA	9	scf_13505	2269	2249	CTGTTGGACTTGACTCTAGTCCGACCCTGTGAAGAGTCATGAGAGGTGRAGCATAACAGTGAAATACCACTACTTTCATCGATTCTTTACTTATTCGGTAAAACGAGAATTGAAATATTATATGTGTTTCGAAATTTTTGA
TATTATTCCAAAAGGAACTCT	7	degen_scaff_18374	424	444	TCCATTAGCTGATATAATAACGTTGTCTACGTATAAGTTCTTTCTTATCTCCCATGCCAATTCACTACCATGATTTTCTAGGTGGTAATTTAATGTTGCTGCTAATAAGAAGGGTGAGGATATTATTCCAAAAGGAACTCT	Transposon
TTTCACGTTTACACTCGTATG	7	scf_14292	26926	26946	ATTCGAGTTCATCAACAAAACGGAAGAAAGAGAACACCTAGTGATTATATGATTTTTTGTTTATTGTCCATTCTTTTCATTTGTAAAAATAAATGTATTGTATATTTAGTGGCATAATTGTTTCACGTTTACACTCGTATG
TGAATTAACAGATATGTTTGC	6	degen_scaff_17764	185	205	CGCATCTGCGCCGACGTCAAACAGTACTAAAGCTTGTACTTGATGTTCAGGTTTATCAGGATTAAAGACATTAATTTCTCTACATAAAAGCAGTACTCGTTTCTTTTCAACTTTCTTCGTTGAATTAACAGATATGTTTGC	Transposon
TGACTTCATAATTCTCTGGAG	6	degen_scaff_18253	282	262	CTATATTTTCAATTGTTCCAATCCATTCTCTTTCATTTCGTTTAATTGATTGGAGTTCGTTGTATAGTAATGTTGTTACTATTGAGTGATCGCCATATTTTTCATTGAGCAGTTTTCTGATGACTTCATAATTCTCTGGAG	Transposon
TACAGTAGAAGGATTAATAAA	5	scf_12791	1711	1691	ACCTTTCCTTTGCCGGTTGAAAGCTTGCGATGATGTGGCTTGACATGTTCCCGGCTCGTGGCACCAAAAAATTTGTGTCGTGAAAGGTTGTCTGTTGGTTGATATTCGAATTGTTTGCAATACAGTAGAAGGATTAATAAA
TGACTGGGAGGCATGTGGTGG	5	scf_1381264	1153	1133	GCTATAAGAAATGAGTAAAATTGGAATTTTTACACCTGAAAATGTATGATGAGAATGTATAGGAGAGCGAATAAATTTCGTTTGTTCGCCGGGCGTTGTGGCGAGCGCTTGTAATCCAAGTGACTGGGAGGCATGTGGTGG
TTAGAATTTTTGACTCTTAAT	3	scf_15199	3773	3793	TTTTTTGTATAACTAATTGTTGATTAGTAGGTTAAAGATTCTTAAATATGGTAGGATAATTTTTAAGTCTGTGAGATTCATATTTTCGAGGTTTACCGTATTTAAAGGATTATTTTAAATTTAGAATTTTTGACTCTTAAT
TTGACGGAAGGGCACCACCAA	3	degen_scaff_8420	46	26	CGTAAACGATACCAACTAGCGTTCCGTCGGCGGTAAATACGCCTTGACGGGCAGCTTCCCGGAAACGAAAGTTTTTCGGTTCCGGGGGAAGTATGGTTGCAAAGCTGAAACTTAAAGAAATTGACGGAAGGGCACCACCAA
TAACGCAAATGAACTCGGAGA	2	scf_14990	1007397	1007417	ATATTTTAACAAAATGGAGGAATGGAGGTGTAATCCATCTRATAAATCGAATGGGAATCCGGGTTTATATTTCCGTATCTGGACACGGAGATAAATACTTTTCGTGAAAATTTAGTGCGGTAACGCAAATGAACTCGGAGA
TAATGTGCGACGAGGAAGTAG	2	scf_14965	248557	248537	TTATATTTATGGATAAATGAAACGGACTAATAGCTAACGCTGATTTTAAGGACGTACCAATAACATTAGGAAAGTTTGTAGGTTAACCCACCCACCAGTATCAGTTTTAAAAACTATAAATAATGTGCGACGAGGAAGTAG
TAGAATTTTTGACTCTTAATC	2	scf_15199	3774	3794	TTTTTGTATAACTAATTGTTGATTAGTAGGTTAAAGATTCTTAAATATGGTAGGATAATTTTTAAGTCTGTGAGATTCATATTTTCGAGGTTTACCGTATTTAAAGGATTATTTTAAATTTAGAATTTTTGACTCTTAATC
TCAAATCAAATTAAAATCGTC	2	scf_14389	13287	13267	CAGTATTGACATTTCACAATATCAGATTGTAGTAGAAGCATAATGTGATTTTTTGAGTTTGAATAAATTTTTCTTTCTTAATGATATGACTCACTCGTTATATGTGAATGTTTCATATGTTCAAATCAAATTAAAATCGTC
TCTGTCCAATTTGCATTATTC	2	scf_14587	7360	7380	AAATCATTTGGTTATTATATAGTGAAGAATACGGCCACACATCTGTGACAGAAATGCTCAAATGGAAGCTTTTTATTTCAGATATGTTGGAATTGAAGACCAAAGATCAAAAAGTTTCAATCTGTCCAATTTGCATTATTC
TGGCTGGGAGGATCTCGCGAT	2	scf_14361	36440	36460	ACGCAGTCTTTTATATGTCTTTTCTTATATCAATAGATGTTAAAAATTCTATTTCGACCCACTCGGAGTTTGCTGTATCGTAGGATGATATCGCTGAATGGAGAAGCTCATAAACTTACCTGGCTGGGAGGATCTCGCGAT
TTATATGATGAAAGCTGATAA	2	scf_14990	2924825	2924845	TTTTACATACAATTCGTTATTTTTATTATCATTGAATGCATTTCCAAAATTAGGCGTCTTGAATGGATATTAGGTATCTATTCTATAGCGAGTCCTCTATTTTGCAAGCAGTCTTTCTTTTTATATGATGAAAGCTGATAA
TTGATAAAGATTTTGTGGAAA	2	scf_14638	20412	20432	ATATCGGTTATGCTATGATCACTTAACCTTTCAGTGCATTGCTTYTTTTTTAGAGTAATTTGCAATATTATTATTTCTTATTCTTATTCTGTTCATTTACAATTTTGTCATGTTTTGATTTTGATAAAGATTTTGTGGAAA
TTGGTTCATGTGCTTGGCCAA	2	scf_14990	1270048	1270068	TATAAAATGCCTGATTATTCAAGTCCTTTCCAGTCTTTTCAAGAGAGTAATGCAAATAATACTTCCGTAACAGTTGCCACGGTAATAATTCTGTATAAGAGGAACTGCAGGTGCAGACATTTGGTTCATGTGCTTGGCCAA
TAAATCGGAACTTTATTTCAG	1	scf_14990	1240710	1240690	AGGAAATTCCATACAAAGATGTTGATTCTATGGCGATTATTTGGGGTGTTGGCTCAAAGTAAGTTTCGGAATAGTTTCTAGATGACTCATTATCTACGTTTGACATTTCGAGTATTTTTTTAAATCGGAACTTTATTTCAG
TAAATTCGCTACTGGAAAGGT	1	scf_14972	4761948	4761928	TTTCGTAATTTGTAGACATCTGCCAGCTATCGGGTTTTTGATAGTTTTTTGACAGTTTATATTTTCTTATGGTGTTTGCGACCTTACAGTTGGCAATTTATCTGTTTCATTTTTGCAAAGTAAATTCGCTACTGGAAAGGT
TAACCAAAAATACTGTAAACT	1	scf_1385587	1402	1382	ACTTGCTAGTTTACAAAAGAGACAAGTTTTTTCAAAATTACGTCCATGTCTACAACTATATACAACGGCGTCTAACCAAAAATACTGTAAACT
TAACGACATCGTCGCTTGCAG	1	scf_14972	5297746	5297726	TGTTAGATTTTAGGCGGCAAGATGAAGATGAATTAGGATTCAGGTGCAAGTCTTCAATTTTTTATTCGATTTCAGTTTCCAGTTTTATTTTAAAAATCTTTATAAAAGTGAATCTGTTCGTAACGACATCGTCGCTTGCAG
TAACGTCAGAACTTCTTTCAG	1	scf_13282	46016	45996	CCAAGTTTTGTGCAATCATTACAGCACAGAAATCTCGTTTATATGTTCTGTTTGGCTTGGTTCTTGATCGTTGTTACCTTTCAACTATTTTAAATAAGTTTTTTAGCTATTAAGATTTTATAACGTCAGAACTTCTTTCAG
TAAGAACTTATTTTTTTTTTT	1	scf_14982	62003	61983	CAATCATTGGATGATGTCTCGTTAGAAATCGAAAAATTTTCCGATCATGTCGTTAAGGTGACTTGGTTAACTTATTTCTTTTCTTTTTTTTTTATTAGTTGTTATTATTATTATTATTATTAAGAACTTATTTTTTTTTTT
TAAGGGTAGAAGGAAGAAGGA	1	scf_13981	3841	3821	CCATTGACATACTATTCGTACCAGGGATCTATTGACAGAGAGGCAGTCAAAAATACAAAATTCACTTCACTTCTTTCATTCATTCTTCCCAGTGAGATTAACACTTCTTGGGAAATGGTGTAAGGGTAGAAGGAAGAAGGA
TAAGTCATAGAAGGTTCTGAA	1	scf_14246	22500	22520	TACTGAAAATGTTGCTGCCTTGGAAACCGGAGTGTCACAGAATGCAAATCCAGAAGGATTGCAGAATTTTATAGTTTATTTTTGCATAAGTTCGTTATGCTCTACCAGCAAAGCGAGAAGTAAGTCATAGAAGGTTCTGAA
TAATCGCAGTGGCTGAACCGG	1	degen_scaff_12429	38	18	TACGTCCCTGCCCTTTGTACACACCGCCCGTCGCTGCCCGGGACTGAGCCGTTTCGAGAAAAGCGGAGACTGCTGTTTCAATACCTTTCAAGGGTAGAGATTCTTTGGTGGAAACTGCTTTAATCGCAGTGGCTGAACCGG
TAATGGAGAGTTGAACTGAGG	1	scf_14990	934848	934868	GGCATTAATACTTTTGGTCCAGTTATGCGAAAAAATGCGTGATGTATATCTACTAGTTATTATAACTCGTAATTTTTCTTAAGATTAAGCAGTATTCTGTGAACTCCTTTAGAAACAGAATAATGGAGAGTTGAACTGAGG
TAATTACGAGTCAACTGTAAC	1	scf_14967	290581	290601	TTTCTTTTGAAATTGTGGAATGATTTCCACTTTACTTACGTCACTCTGGGTTGTCAGTTAGTCATTTTCGCTGATTCGTTTGTTATCGTTCATCAATATGCTCGCATGTTCGATGTGTAATAATTACGAGTCAACTGTAAC
TAATTCTGAAATTATTGGCAG	1	scf_14601	3136	3156	AATTTCAGAAATTGTTGATATTGTCATATCAGTATTACATCATTCATAATAATTCTATGCTTTTTATCAGTAAAGTTTGATTTTTTTCATTTTTTTTTTTTTATTTTCTAATTCTGATAATAATTCTGAAATTATTGGCAG
TAATTTCATTACGTGACTGTA	1	scf_14208	82063	82043	TAGGGAAAATGAAAGAATAAGAACAAGGACTGCTGAGGGGAAATATTAGTTTGACAGTTGTGCTTATCTGTTCTTTCTAATCATTTTTATACATACTCTTTTCTAGTTTTCCTTACTATATAATTTCATTACGTGACTGTA
TACGGATTAATGGAGTTGGCA	1	degen_scaff_12470	809	829	CTTTTAAGAATACATAATATAATTTAATTGCATTACCAGTTACGGTTATCCCTTTTAGAGTTACCATTTATGGAGTTTGAACTATAAATCTCAAAACATTAAGTTATCTTTGTATAGTAATACGGATTAATGGAGTTGGCA
TACTATTTATATAGACGCGGA	1	scf_15544	6238	6258	ATCAATTTCCATTTATATGAGTACCTCAGGTTTGTGCGGGAAATCTTTTATGGATTATTTGATGTGAGAATTTAGTCTCTTTGCTGAGATTAGTACAATTAGTGTATTTTACTGCAGGGATACTATTTATATAGACGCGGA
TACTTTCTACTCTGTTTATAA	1	degen_scaff_5201	164	184	TGGGGGTATGTGGCCTACCTTGTACTTTAATAATATTGTTACTTAGATGTTATAGCTGGCAGCTTCATTTTTTTTTTTCTGCTAGTATGGATATGTAACAGTTTATTTATTATTTAATTTTACTTTCTACTCTGTTTATAA
TAGCTGTATTCCCTGAATCTC	1	scf_14992	372128	372108	GTTTGATATTAAGACAAACTTATGTTCATCACAATACAACTTCTCAGTGAAGTAATCTGCTGAGCATGTCAATTTTTCATGCGTAAGTGCGCTTTCAAAATTTTCTTATCTTTGAAAATCTAGCTGTATTCCCTGAATCTC
TAGGACGGAGAAAGGGAAAGA	1	scf_14967	185269	185249	TTTATATTTCTAGAGTATATTCAGCATCGAATGCAGGGATTTTCAGTTAAAAACTAATTAAGATTTTTATAGGGGTATCGGATTTAAAAATTTAATTTTTGCATCAGCTGTGGTAATAATTAGGACGGAGAAAGGGAAAGA
TAGGATATGTGCGTGAATCGT	1	scf_14972	3098626	3098646	GTACTGGTTGTATTATTTGTAGAATGGGTAAAAAAATAATTTTTATTAAACTTACACTAGAAGGTCGCAGTAGTTTTGAATACACATTTAAAAGGACTGTTATGATATATAGACATATAATAGGATATGTGCGTGAATCGT
TAGGCTGTCTCCTTGTATTAC	1	scf_14972	83655	83635	ATACACTTATTTCGCTGACTACATCGCTGAATGTTGCAATGGTTATAACGCTAAGGAAATTCTTATTGATGGTTCTTTCAGTTATTTTATTCAAAAACCCATTTACATTTATGCATTGTATAGGCTGTCTCCTTGTATTAC
TAGGTGTCGGAGAAAAAAACT	1	scf_14972	641670	641650	TGTCATATCTTTCTTATTGTTATTAGAAAAGGAATTTATAAGAGAAGGAAATTGAAATGGTAATTTCTGCTTTATTTTCGGAGCAAAGATGGTGGTTTTCATAGAGCCGTTTTTTTAATGTAGGTGTCGGAGAAAAAAACT
TAGTCGTCATCAATCGTATGC	1	scf_14972	1541379	1541399	TCATTTACCTTCCTTCAATCGTTACTGTTGGTTATTATTTTGAGAAGAAACGTTCGATTGCAACTGGCATTGCTGTTGCTGGTTCAGGTGTTGGGACATTTGTACTTCCACCTCTGTGCATAGTCGTCATCAATCGTATGC
TAGTGGAAGAACTGTTAAAAG	1	degen_scaff_660	616	596	CATATATCAGAAATCAAAAAAACTATTACCGTTAATAATTATAAGGATGCATTAAATTAATACTTTTAATTGTTTTCACTGTTTATACTGTTATTTACTCTTCCTGAGTTTGATTTCAGATAGTGGAAGAACTGTTAAAAG
TATACGAATTTTGGGTTGTAA	1	degen_scaff_18162	151	171	TTTCTGAGCTTAATTTTCAAAAGAATTTTTTAATCATTTTGAGATTATGGCTTTTTTTTTTTTTTTTTTTTTTGTTTTGAAATCTTATATAATGCAATTTCAGTCAGTTTCTCATAATGATATACGAATTTTGGGTTGTAA
TATAGATTCCATTTTTCCTTT	1	degen_scaff_17814	647	627	ATAATAAGGTCAGTAGTATAATTATGATCCGGTAAATATATAGGATATTTGCTTTCGTCCATTAATTCTGAATTTTCCAGTCGGCTCCTTAATTTCCATAAGTTATCACTTTCATCTAGATATAGATTCCATTTTTCCTTT	Transposon
TATATGTGTTTCGAAATTTTT	1	scf_13505	2271	2251	CCCTGTTGGACTTGACTCTAGTCCGACCCTGTGAAGAGTCATGAGAGGTGRAGCATAACAGTGAAATACCACTACTTTCATCGATTCTTTACTTATTCGGTAAAACGAGAATTGAAATATTATATGTGTTTCGAAATTTTT
TATATTAAAATGGAATAAGGA	1	scf_14971	303059	303079	TTAGAAGTTTTTCAGTAAGTGTTTTTTAATAATTCTGAATGTTATTCTAATGTGGGGCTTAGACTGTTTTTTCTGTTTCCGCTATTTAGGATTAATTAGAGAGTCTTTGCATCCCTTCTTTATATTAAAATGGAATAAGGA
TATGTGTGCTGGGATTTACGT	1	scf_14981	71328	71308	AATTTATTGTTGTCTGGTACTGTTATTACTTTTAGGTCTCGGTGTTTTAAAAAGTATAGGGTTTCCAAGTCTAGGTTCATTTCATTTAGGCTACATAGTTTTAAAGATTGAGGTAGATTATATGTGTGCTGGGATTTACGT
TATTACACGTCGGTATTTAAT	1	scf_14975	78315	78335	GCTATACCTATCTGCATATGGCGCAATAACGAACATAATCTACTGAAACCGTCACTCGAAATGGTCTGTGCACGATTCTAAACTACAAATTTAGTTTTCATTACTTAAATAAGCTACACTTATTACACGTCGGTATTTAAT
TATTACTCCAAAAGGAACTCT	1	degen_scaff_14365	124	144	TCCATTAGCTGGTATAATAACGTTGTCTACGTATAAGTTCTTTCTTATCTCCCATGCCAATTCACTACCATGATTTTCTAGGTGGTAATTTAATGTTGCTGCTAATAAGAAAGGTGAGGATATTACTCCAAAAGGAACTCT	Transposon
TATTATGTTATTAAATGATCT	1	scf_14972	2617808	2617828	CGTCACTAAATGGCGTTTCGAAAATTATAGTGTATTTCTAGACTGAGAATTACCACAGCAAATATGCGGCTCGTTTCCTCGTTTCCAGTAGAGATTGTTAGTGTAACATAACGAAGAAGATATTATGTTATTAAATGATCT
TATTATTGGACTGCTAAAAGT	1	scf_14956	191702	191682	TAACCAGCACGCCGATCTGATTAATACTATTAACTATTCTGATTTAATCATACGGAGGTTGCGCCAACAATTAAGTTACAGTTTGAAATCTTGACTTCATTCAATCAATAATTAGGAATATATTATTGGACTGCTAAAAGT
TATTCGGATTTGGATGTTGGC	1	degen_scaff_18245	502	522	CTTTTTTCTTTTATTTTTTATTAGTAGTAGCTTTCACAATGTTTTCGGGAACCTTCTTGTTCATAACAAAAGGCTTCCAACCGGATTATTGGTTTTCTTTATTTTTTTTTTTTTATTGGGTATTCGGATTTGGATGTTGGC
TATTGATAAGATTATGAATGA	1	degen_scaff_9977	8032	8012	CACTATAGTTTTTGATTTGGACCCGTTATGTGCATGCTTTATAGCATCAGATGCTTTAGCAGTTACACTCAAGTTTGCTGACTCTGAAATATCCCAGTGCTATTTAGTAATGCAGCTTTTTATTGATAAGATTATGAATGA
TATTGCTTGTAGAGCTTTTCT	1	scf_14670	14685	14665	TTTAATTGATTGGAGTTCGTTGTATAGTAATGTTGTTACTATTGAGTGATCGCCATATTTTTCATTTCCGTTGAGTTTTCTGATGACTTCATAATTCTCTGGAGCTATATCATATCCAGATATTGCTTGTAGAGCTTTTCT	Transposon
TATTGTGTATTTAAGGTAAGA	1	scf_14972	1789118	1789138	TGACATTGTTTTTATGTGTACGATGTACTTTATTCTAATCATAAGATTTTTTTCTTTTTGAATAATGAAACAAGTTTTCTACTTTGTTGTAGTGATACTGCAGCTGTTGTGTTATAATGTTATTGTGTATTTAAGGTAAGA
TATTTCCTTGATTGTTTTTTA	1	scf_14980	567228	567208	AGTAGGTCGCTGCCAAGTTTATAAAAATTTCTTTATTAATTAAGTGATAAACATAATTTTATTTTAATTCCCTTGTTTTTTTAATTTCTGCTTTTTAGCAAATTTGCCTGCCTTTTCTTATATTTCCTTGATTGTTTTTTA
TATTTCTGTAGATGACGAGCA	1	scf_12961	6447	6427	CCTTTGTTACTACCTGTTGTTATTGTTTTTCCTTTTTTTTTTAATCACTTTTTGATACTATTTATCACGACGAATTTCAACATTATTGTTGTTAGTTTTCCTGCTAGCCATTCCTCCTACTATTTCTGTAGATGACGAGCA
TATTTGGTTCTGGAGATTTGA	1	scf_14779	6899	6879	ATTTGAAGAAGGAGTAAATTTGATCTCTTCCTTTGCTTGTTGGTTTGTCAACTCCTTTGAGAGTCGCGTTAAGTTTTGGTCGGCTTCATCCTTGTGCATTGTTAGTGTTATTACCGCTCATATTTGGTTCTGGAGATTTGA
TATTTTTATCTTCTTGTAGCA	1	degen_scaff_2574	307	287	ATAAATTCTTTTTGCATGAAGAAATTTAATTGATATATTTAGATTATCATTTTTAACTCTATCATTATCATATGTCTCATAGTATTACTAATTCTATAAGTTATGCTCAATTTAGCTAAATATTTTTATCTTCTTGTAGCA
TCAAGGATAGAATTGGAAAAA	1	degen_scaff_3958	704	724	TTCAATCATACTATATCAGCTGATGATCCCAGCAATCGGGCTTTAATCAATAGGTTTATTCTATTTCTTCCCCTTTCAATCAATTAACCCTCTTTAAGCTGTTCTGTTTATTTTATTTTTTCAAGGATAGAATTGGAAAAA
TCACATGGAAATAACTGCTGA	1	scf_14959	57676	57696	TGGATAAAGAAGCCTTTTAGAATCTAGATAATAAGTATTACAATAATTGAAAAAAAAAGTTAAAGATGTCATGTTTCATGCCTAGTCACAAGATGTCATGCATGTAGTCACAAGAACCATTCACATGGAAATAACTGCTGA
TCAGCTATCGAAGTTTATGAG	1	scf_14990	369717	369737	GCATGATGTTTCTGGAGTGTTTTTTTTTTTGAATGTTTTCCCAGAACTGGAGTGAAAATCAAACACTATCTGCATTTCTTTATTTTAATTTAATTATTTGCAGACATTTCAAGTTAGTCATCAGCTATCGAAGTTTATGAG
TCCTTGTACTTTTGTCGATGT	1	scf_14975	849921	849901	CTATGGTTGGTGCAGCCGGTTTGGTTGCTCTGTTCTCAACTGCCAAATAGTACCCGTTTTCACGACCACTACTATTTCCTGATGATATTCTGAAGGAGAGGTATTCTCACATGTGGTTTATCCTTGTACTTTTGTCGATGT
TCGAAGTGTTCGCTCAATGGC	1	degen_scaff_16300	393	373	AGACCACGATTCCTGCCTCTTTCTTCTGTAAACCTGTTCTAGGATCCAGGTTGGCAATTTCCCTTCCACAGCTATTTCGATACCGGACTGCTCTAAATTCTCACCGATGGCTTCCAATTGTCGAAGTGTTCGCTCAATGGC	Transposon
TCGACAGTTGTAGAAAACGGA	1	scf_14972	628100	628080	ATTAAACGAGAAGAGAAAAAAAGCAAAGGCACAATACCTGCTTAGTAAGTTAAGAAAGTAAAGACGTAAATATGTTTCAGGGATATGTTGCATTAATGTTTACACTTTACAAATTTCGGTTCGACAGTTGTAGAAAACGGA
TCGAGATCTCTGTTTACTTTA	1	scf_14961	1323255	1323275	ACACGGACAATACATCATGCATCATTATGGATTCAAACATTACTGGTGTTCTTCATTATACAAAGGTTTGATTAGTTTTCTTGTGTTTAACTTAAAGCTCAAGTAAAATGTACTTTTTTTTCGAGATCTCTGTTTACTTTA
TCGGAAGTTTTTTATACTGTT	1	degen_scaff_9213	12485	12465	TCAATCTGAATATGCAAATCACATCTTAAAAGAGGATTGATTTTCCGAAGAGTGCAGGATTTCATTCCAAGAGTTTTTCATGCTAGTAATTATCAAGTATAATTTGGAGCACTTTGAACCTCGGAAGTTTTTTATACTGTT
TCGTGATTTGTTTATGTGGAA	1	scf_14990	3226292	3226312	CGATAAATTCATTTATTCCTTCATTTGTTCCACGTAATGAGTTTTGATTTTCCCGAAGTCCTGAAGCTAGTAGCGTTTTTTATGAACTTCAGGAGATAGTCCCTTTCACTATTGATATCCTCGTGATTTGTTTATGTGGAA
TCTAGATCATTTTGACATCAT	1	scf_15172	10912	10892	AATAATACTTTATTTGTATAACTTATGGTAGCAATAAACTGAGGAAGGAGTGAAAATTATAACGACAAAAATTTGTTTTTGAGGAAATAAAGAACAAACTAGATTAGGTAATATTGTAGTTCTAGATCATTTTGACATCAT
TCTCTGCTGTTACTGAACGGG	1	scf_1385826	856	836	ATGATCCTCATCGGACACTATTTCAGTTGAAGAGCTGATGATATAAATTGGTTAACTTCAAGGAGAAATTCTTTGTTTAACTGATTGTCACTTGAAAGTTCTCCTCACATGGTTCTTTTTTCTCTGCTGTTACTGAACGGG
TCTGATGATGATGGATGACAT	1	degen_scaff_17722	90	70	CCGTTCCTGATGAAGACGGATTGTTTCGTCGGTTGTTGTCATTTGGTCGACCGAATCCAAGTTCAGACGCTTGATTTCGTTGAGCACTTCACACAATCTTCGTTTTGTTTGGTCTGCGGTTCTGATGATGATGGATGACAT	Transposon
TCTGGTATATTTCATTGATTT	1	scf_14961	2536149	2536129	ACCACCACTTATCTTTTGTACAGTGTGCATACGTGAGGTATTATGTACGGCATTTCTATTTCAGTCCGATTTGTTTCCAACTTTTCCGCGAACCGTATTCAACATTATGTGGTCATTCATTCTGGTATATTTCATTGATTT
TGAAAGAACCCTTGATGACTC	1	scf_13736	45192	45172	TCGTTAGTAATCGTAAATCCGAAAATTGTGTCAGTTTCGCTTGGCCATTTTTCTGCTGATTTTATCTAATTTCTTTTTCTGCTACAGGATGCCTTGAAATACACTTGGTGATCAAAGTCTTGAAAGAACCCTTGATGACTC
TGAACACTCACGTTCCTTCCA	1	scf_14972	4861122	4861102	TTTGAATTTCAAAACATGGACAAATAGATTGATCGATCTACTCGTACAATCATTTCGCTCATTTTCTTCATTTGTTCCCCACTTCTTAACATTTCTCTATTTCCACCAATTTCAGAAACCTGAACACTCACGTTCCTTCCA
TGAAGCGATGTTTAATTTCCC	1	degen_scaff_18325	164	144	TAGTTTGTTTGTTAAATAGTCCACGGTGTTCGCTTCGAGCAACACTGTACGGTCCTTTCCGATTTTTATCCCTATTTCAATTCTGGTGGTTAGGTGCGTGTTCGGGTCCTTTTTGCCGAATGAAGCGATGTTTAATTTCCC	Transposon
TGAATTCTCGGATCAGTGCAG	1	scf_14973	37293	37273	ATTGACATGTTAGGAATATCTGACTTCTGAAACTATTGATGAGGTATTGTTTGTTTATTGAATGAATTCTACTGTATCTATCATTCCTATTTGTTACGTAGCTCAAGTAATAATTTGACGTGAATTCTCGGATCAGTGCAG
TGAATTTCGTCCCAGATCGTA	1	degen_scaff_14160	237	217	CGCCACGGTTCCTGTGGTGTCTCGTGCGCTTTGTTCGATCCATGAAAATCCGAGGGAAGCTATTTGAATTTCGTCCCAGATCGTA
TGAATTTGTAGATCTACTCGT	1	degen_scaff_13637	189	209	CTTTTTATAAGGTATATGGAAAATGATTTGACTGTTTTAACGATAAAAGTAGGCGGATAGATATCTGGTACGATGTTACTTATTCAGTATTCTTCCTAAAGTAATGGAGTTTCTTGTAGATGAATTTGTAGATCTACTCGT
TGACGATTTGTTGAGTATATG	1	degen_scaff_14977	1314	1294	TATTACCGCTTCCTTTCCTTCGTGTAATAATTGAAATATTCCTTGGTCACCTTCTGTTACTGTTTTGTATTTTTCTTCCTCTTCTTCTCTTCTTTTCATCGTGACGATTTGTTGAGTATATG	Transposon
TGACTGCAGTGTCGTGAGCAG	1	scf_14979	1147545	1147565	TCCATTTGGTCACTTGTATCTTTATCTGTTTTAGTCTTATTCTCTTTGTCCAAAATATTTTTACTGAGCAATAAGTTTTTAATGAGTTCAGATCAGAAATGTTATATGAATAAATTGTAATGACTGCAGTGTCGTGAGCAG
TGAGGTATATGGAAATGTGAT	1	scf_14992	3673452	3673432	GTGGTGATAATTCGCGTGATAGTTCTGTTCCAAAAATGGTTCGTCAATTTATTTAATGTTTCATGACTCCCCATTTTCTGTGTTGGAAATAATTATTTTTACAAAACACCCAGTAAAGTTTGAGGTATATGGAAATGTGAT
TGAGTTGCAGCAAAGATCCCG	1	scf_14975	5225	5205	CAAGGCTCTTCCGCAGATAAACTTCAATTATAATAGCATGTCTCTGCAAGCATTCAAAGTCTCGTCCATATAGTTTGATATAGATATAAGCATTTTAAATTAAAAGTAAGTGATTGCAACTGAGTTGCAGCAAAGATCCCG
TGATCCATACAAAGGTTGGAT	1	scf_1387590	391	411	GAAATCAGTTTAGTAATTTCAAAAACAAATGGAAACAACCGGACATACTCATAGGTGCGGATCACTTCTTCAAGTTTATCCAGTTTGACCAAGCAGAGAACTTAAAATCAGGATTTTCATTGATCCATACAAAGGTTGGAT
TGATCGACAAGAATTTGAAGG	1	scf_14974	266332	266352	CTGGCATAGCAACATTGCTGAACCGAATGCAAAAACCGTACGTGACAGTTGGTGTTGACGGTTCTGTGTACCGATTTCATCCTACGTTCCCGCGTTTGCTTGATGAGAAAATAGAGCAATTGATCGACAAGAATTTGAAGG
TGATTTATGAACAGCGAAGTC	1	scf_14990	2039650	2039670	AGTAGTTTGTGCAGCGTGAACGGAAAGTACTAAAATCAAAGAACAAAAGATTGTTATTCATTGTTGGATAGATGTATCTGGAGCTTTAATATTGAGGCATGCATGTCACTTCAAGTTTCATGATTTATGAACAGCGAAGTC
TGCGGGTTGTTCCACTGTTCT	1	scf_13674	7196	7176	TCTCGCAAGTTCAGTTTCTGCCTGACAGTTTCAAATGTTGCCAAACGAGAACAGAGTCACAGTGTGGACTAGGTGTCTGTCTCTGTGCTAAGTTTCTCGGAAATCATATCATCCTTCAGATGCGGGTTGTTCCACTGTTCT
TGGAAAGGTCACATGAAGTAG	1	scf_13406	35148	35168	TTTTCTGAAAGATGTGTATATTTAGTATTCGATCAAATGTAACAAATTTTCAAGAATTTGTTGCATGAAAAGGTTTTTTGAGGTGGGAGAAGAAAAGGGAAAAAAAAAAAAAAACAAAATTGGAAAGGTCACATGAAGTAG
TGGAAATTAGATATTTGAGTG	1	scf_14387	105717	105697	TCGTAGTATATTTCCCGATCTATTGGCTTCTCAAGGTATATTTTTTATTCCAATTTTTAAAAACTGTTTTCTGTTACTGATTTCTTATATAAAAATCGTTTTTTCTTTGGTTTTGCTGTGTGGAAATTAGATATTTGAGTG
TGGAAGATTTCGGGTAATTGA	1	scf_14990	2856708	2856688	TCCGCTCTTTTACTGACTTGTATCTAGTTCCAAATAACTGTGAGTAAAGCATTCGTAATGTATATGTTTTTATCATTTCCATCTGCATAACATGTATTTCATGCAAATAGATAAGTATTATGGAAGATTTCGGGTAATTGA
TGGAATATGCGTATGGAGAGC	1	scf_15199	4402	4422	AAGAGACAATTAAAATTTGGTTTTTGAACTGGATTAGTACCCAGGTAATCAAAATTAATTAATTCGGGAGTAAAGTTTTATTTAAACCGAAAAAATATTGACTGACTTTGGATTTTTCTTTGGAATATGCGTATGGAGAGC
TGGAATTTCTATTACTGTCTA	1	scf_15215	1210	1230	CCTTTTGTTTTGTTTTGTTTTGTTTTTCATCTCATACCTTTTCTTTCTTAATGTATTCATCAGCAGAATAGTGCTTCTCCAGCTTTTAAATAGGATAATGAAATTCGGGTATTTTATAGATGGAATTTCTATTACTGTCTA
TGGACATGAGACACATTATCT	1	scf_14972	6014779	6014799	GGCGCAAATGCAACAAATATAGCGCATACATTTTTGGTTTTCATCAAATCCAAAAGTAAAATTACTTTTCTCTCTTTCTCTTTCTCTTTTTTGAATCCACCATAACATTATATTAGTAAATGGACATGAGACACATTATCT
TGGAGATTAATTCTTGTATTT	1	scf_14972	4484400	4484380	AGATGATGACAATACGCCACGCTATAATGGAGATAACGAATCTATAGCTAGTCAGCTTTCAGTGAGTCCTTTCAATTTCTTCTATAGTTGTTGCACTCATTCGCAGGTTTTGTAGTTTTTTGGAGATTAATTCTTGTATTT
TGGGACCTAGGTGGGGTGGCC	1	scf_14992	1972486	1972506	ATAATTTTCAACGTGTTCTTCAAAATTCTTTTAGGCATCAGCGTAAAGTTCCAAAAACATATTCAGTAAAATTCTTTTCATTGAACTGTCTAGCAAGAAATTTCTGGGACAACACAGATCTGGGACCTAGGTGGGGTGGCC
TGGGACTTGGTTCAACGGTAT	1	scf_14956	376755	376775	ACAGAAAATAGCTCCAATTAAGCCATTACATGTTTATGTGGAAAACGATTCTAAGGAGGGGGTGATGTTTGCTCGTTTCGCGTCATTAACCGATTGCAGTTGTGCTTTTAAATCATTACATGGGACTTGGTTCAACGGTAT
TGGTATTTACTTTGCAAGCAT	1	scf_1383226	143	123	ATAAACCCTTTTTTCAATTGTAATTGTGTTGGATGAAAGATAAAGAAATTTTGAATGAATTTGAAATATCTTATTTCGATGCACAGTTTTACTTATCTCATTCAATAGACTGAGATTTCTTGGTATTTACTTTGCAAGCAT
TGGTGCTCTGCTCAGGATTGC	1	degen_scaff_8612	960	980	AATAAAGTAGAAAAAGCGAAAGTACTAATTAATTGTTGTGTCATTCACAGTGCAAGCAGGTATCTTCCAGAAATGTTTAGTCAAAACTTTATTTAATAAAGGATTTAACAAATCAATTTTTGGTGCTCTGCTCAGGATTGC
TGTAAAGGATTAGATAGTAAG	1	degen_scaff_7854	474	454	ATTAAAAATTTTGGGAGGGATGTTGTATCATCAATTTCAATTCCTCTCTTCTAAACTAGTTTTTTCTCAACATATTTCGAATAGTTTTTTTTTTTTTTTTTTTTTTTTTTTTGATTGTAATGTAAAGGATTAGATAGTAAG
TGTACGATGATGACAGAGGTA	1	scf_14830	16845	16825	CATTTCTAATACCATCAATCTATGGAGCAGTTGGTGGTTTAGTTGGACGAACACAAGCTGCAGGTGCTAAAGGTTACCTGACCTGTAATGGACGACCTGAAAGTGGTGTACTAATTAAGCTGTACGATGATGACAGAGGTA
TGTAGACCTGTGAATAATATA	1	scf_14554	9821	9801	TACACATATCATTTGGCCTCCGAAACGATGGTGTACCATTAAAACAGAAGTATTCGAACACAGCACTGTTCCAGTTTCAAAACGATACTCATTTTTCGGGATAAATTTTCCATGGTAATTTGTAGACCTGTGAATAATATA
TGTGAAGCTGTGATAATAAGT	1	scf_14963	277943	277963	CGACTTATTACATCAGTTTCATACATATCAGAATTAATTTCCTAATTATCAGCGATTTTTAAAATATCTGCAGAATTTCCTTATCATGTTTGAAGAATTTGCTATTCTAAAATTCAGTAATGTGAAGCTGTGATAATAAGT
TGTTAACATATTTTTTGGAAG	1	scf_14775	21138	21118	TTGCGAAATTGGCTATAACATTGATTCAGTGATGGGTTTGTTTGTCTTGCTCTCCTGCATTTGACCGAGAAAATCTTTCGCCTTTTACTAAAGATTTCCGTGCAGGAGAGTATTTATGATTGTTAACATATTTTTTGGAAG
TGTTATTTGGAATTGTACTTG	1	scf_1384924	431	451	GTGGTTATTTTAGTTCAGAGTCAAAAAATATGGTAATCTTCTATCTTGAACCTATTCAAGAAAGTAATGTTAACGATTCCGATAGAAAAAAATTTTTTTTCAGGTCAAAGAACTAGGCATTGTTATTTGGAATTGTACTTG
TGTTCCCTTATTTCTCGTATG	1	scf_14979	310836	310856	GCCCATCCCTACTATACTTTATCGACATATGATCGCTGCTCTTTCTGAACGCTAATGTATTGCATTAGTTATTGATTCATTTATTGGTGAAATAAATCATAAATTGATTTCTTTGGAATGTGTTCCCTTATTTCTCGTATG
TGTTGAGTGTATGTGAACCAT	1	scf_15123	1459	1479	GACTTCATCCTTGTGCATCGTTAGTGTTATTATCGCTTCCTTTCTTTCATACAATAATTGAAATATTCCTTGGTTACCTTCTGTTACTGCTCTTCTTCTCTTTTTTTCATTGTGGCGATTTGTTGAGTGTATGTGAACCAT	Transposon
TGTTGATTAGTAGGTTAAAAA	1	scf_14992	491283	491263	TGATTTGCAATCTTAAGATTTTTATGCACTAGGGCTTTTTAGTATAATAAGTATATTCGTTTTAAGCTTGGCTGGTTTTAAGCTAATAGCAATTTTAAGTATAATTTTTGTATAACTAATTGTTGATTAGTAGGTTAAAAA
TGTTTAGGACTTAAATGGCAT	1	scf_14972	4781313	4781333	GGTTGTATTTGTAGGATTTATTTGTACTAAGATTAGAACATTAAGTGGTTAAAGAAGACTTGGATAGATCCGCTGTCTCGCTGTTGCTTTTTGTATCAGTTGCATAAAGAGACTGTAAATTGTTTAGGACTTAAATGGCAT
TTAAAAAAAGAAAGATTGTAG	1	scf_14330	29949	29969	AATGTCCTGGCTTGGAAGATTCGTGGGGCGAGGCATTCGAGAAACTGTACACACAGTAAGAAGAATTTTATCTGTTTACTTCTACATTTTGTAAATAGAAAATCATTTTAGATCCTGGATTTAAAAAAAGAAAGATTGTAG
TTAAAAATTATTGATTGTAAT	1	degen_scaff_13066	647	667	GGCAGCCTTAGCGTGATGGCATCAAAGTAGCGTAAGTGATTTGTTTTTTTATTGTTTTCAAGTATGAATGGAGTTTTTAGCAATTTTTTTGTTTATATTTTATTTGAATTATTTTTTTTATTAAAAATTATTGATTGTAAT
TTAAGTTTTCGTATTTGAGGA	1	scf_14907	49803	49823	AAAAGTAATCCTCAGTTATCATTTCTAACAACAGTATTTAGATTTTATGAAAAATTTAGAGTAATAGTAATGTTTTCAATAAGCATTGATACCTGCAAACATCACATTGTTATAGATGTTTTAAGTTTTCGTATTTGAGGA
TTACCTGTGTAACTGATGTTG	1	degen_scaff_13968	855	835	GCTGCTGGCGTAGTCTAAAATATTTCACGTACGAGATCCATCAGGTAAGAGGTAAAACAAAATGTAAGGTGACTTTTCCACAACCTTAGTAATGCATGAAATAATAATAGCTAGCAAGACTTACCTGTGTAACTGATGTTG
TTATATGTCTTTGGAACTGTC	1	degen_scaff_4399	706	686	GTTTTACTAGTTTAAGTTTAATTGTAAAAACTTTACCCGGTCCTTTTCAGTCTTTATGGTCCCTATAAGCACTTTTTTCCCTGTGCATTACATCACTATTAATGATTTCAATTTATCAATTTATATGTCTTTGGAACTGTC
TTCGAGTGCTGTAAAATGGAT	1	degen_scaff_17082	342	362	TTTGATCCTACTGTTATTGGTGCTGAAACTGTAATATACTAAACCTATTTCAAGCGAATAATTCAAAATTAAGTTCCAATTACTAAAACAGTTGTTTTATTCTTTTTCAGTTAACTGAAGTTCGAGTGCTGTAAAATGGAT
TTCGTACTGTCTGAGCAGATC	1	degen_scaff_14891	851	871	AGTTCGGTGTTGCGCTGTACCTAAGCACAATGGGTCTTGGGTTCGACCTGTACCTGGTCTGCGATGATTATTGTTTCATTATGCTTTGAGTTTTAAAATAATATGATAACAAAAAATGTATTCGTACTGTCTGAGCAGATC
TTCTGACACAACAAAAAGATA	1	scf_12572	1345	1365	ATTTACATATTTTAATTTACCTGCACATAATTCCATTTATGCTAATCATTAAATAACCCATACTTTCCCTGATACTTTCTTTTAACCCATAATATCCCATACTTTCCCTGATACTCATAATTCTGACACAACAAAAAGATA
TTCTGTAGATATCCGTTGTGC	1	scf_14972	5516727	5516707	TTTATTAAAGAACTGCTAGTAGTTTGTCTTTTTTTTTTTTTTTTTTTTCCTTGAGATATATTCATTCATGAAGTATCTCCAGCATCGAGTTTTTCTTAAAGTTTTATTGATTATTGTAAATTCTGTAGATATCCGTTGTGC
TTGAACAGCATGTGACCTCTA	1	scf_14261	14805	14785	AATCGTGGGCATCAACAAATTTCCGGTTTTTCAAGTCCAGCGGATTTCCATTCAAGGCATAGCTCATCGGAAGATTTTCATTCAATGCCCAATGATCAAGAAATATTCGCCGTTACCGAATTGAACAGCATGTGACCTCTA
TTGATTGAGTTGTTTCACCTG	1	scf_14961	1640725	1640745	CAATAAAAATATGGCTACATTGTTCATAGTCTTTTTCATCCTACTTGACCTTTGCTCTTCCGGACAGAGCGTGCATTTCTTGACATTATCATTCGGAAATACATACTATCATGAGTTTCCTTGATTGAGTTGTTTCACCTG
TTGGACTTGATCGAAGGGGAC	1	scf_14992	3889072	3889052	TTTTTCTTTTTTTTTTTTAATTCAATTTTTTGATGTGATGCACTTTTGTACTTTTCCAAGAAACATGGGTACGCGTTTTTTGCATATTACCAAACTAGAAGCAGTAAGTCAAAATGTATATTGGACTTGATCGAAGGGGAC
TTGGCAAAGTTGGACTCTAGT	1	scf_14719	8806	8786	CTGCTATACGAGCTTTGCGCTTAATTCATCTAGAGAATTTGCGTGAAGTTCAAACTGAGATTAATGAAGCTATCGTTGCAGTTCAAGAACTAACAGCTGATCCAAAAACTGATAAAAAACTTGGCAAAGTTGGACTCTAGT
TTGTAACGGGTAACGGAGAAA	1	degen_scaff_2405	740	760	TTAATCCGTTAATTGGTGACTCTGAATAGCTATGGCTGATCGCATGGTCTTGTACCGGCGACGTATCTATCAAGTGTCTGCCTTATCAACTTTCGATGGTAGTTTATGTGCCTACCATGGTTGTAACGGGTAACGGAGAAA
TTGTCGCTGGAGAGGGAAGTG	1	scf_1385797	621	641	AATGAACTTATCGTTAACTTCAACAACTGGGTGTCTTTCATTGCAAGTATTGAATTCCTTCTACTGTTTCTGGTTTTATCGGCTCATTTAGTAAAACAATCTTTGCTAATCAGGTCTCTGTTGTCGCTGGAGAGGGAAGTG
TTGTGCTGTGTAAGTTACCAT	1	scf_14961	2797148	2797128	AAGGCGTCGAAGCCAGCAGCAGTAAGACAAATTGGATTTCTATTGATTATTGGCGGTATAATTGTCATCGTTGTGTCGTTTATGGGGTGTTGTGGAGCAGCCAAGGAATGGCGTCTCCTTTTGTGCTGTGTAAGTTACCAT
TTGTTGAGTATATGTGAACCA	1	degen_scaff_14977	1307	1287	TATTACCGCTTCCTTTCCTTCGTGTAATAATTGAAATATTCCTTGGTCACCTTCTGTTACTGTTTTGTATTTTTCTTCCTCTTCTTCTCTTCTTTTCATCGTGACGATTTGTTGAGTATATGTGAACCA	Transposon
TTTAAGGACGAATTTCGTATG	1	scf_14936	59242	59222	GAGCTGCACAAGTTCTTTCTGGCACATAAGGATGAAGAGTGGTGGGTCATGGAACAGATTCCCTATCTACTAGTTCCTTCATTGTTTTACTAATCTTGTGTTTATATTATTTTTGTTTAATTTAAGGACGAATTTCGTATG
TTTCATCAGAATATGCTGTTG	1	scf_15298	2580	2560	TAGTAGTGTAAAGTAGTAGCTCTGGTCTTTGACCACGGGATTTGTTCAACGTTTTCTTGTTAAACTTTAAATAAATTTCGTATGTTTCAGATGCTAATAATTGATGCTGGTTCGTGGTCATTTCATCAGAATATGCTGTTG
TTTGAAAAAAAAAAAATGCAA	1	scf_14307	2962	2982	ATAACATTGTCATACCACGTCCCAAAGGCGTTTTTGGGCAGATATGCCCATACCCTAAAAATTTTTTCCCTTTTTTCTTTTCACTCCCAAATTTAAATTTCAACATGGACAGTTGTAAAATTTGAAAAAAAAAAAATGCAA
TTTGAACATGTCAGAGGCTGA	1	scf_15245	4351	4371	GGTCTTCAGAGAATTGTATTGTTAATTACAGAAGAATTATATTGTTCTACTCGTGAAAGAATTATATTGTCCTTGTTCCCATCAGTATGTTAGTCTTCTTCTTAGATTAATTCGAGATTTTTTGAACATGTCAGAGGCTGA
TTTGATAGTAGACCGTGATAT	1	scf_14650	14594	14614	AGCGACTAATGCGCTCGTTCATCCACTGCACTGTTTTTCAAGTTCATGTGGTTCCATGTGGCGCAAGAAAATAGTTTAAATCACGGTTTTCGCTGACATCGTGCACTAATAGTGCTGACGTTTGATAGTAGACCGTGATAT
TTTGGATGGCTGACCTCTCAC	1	scf_14990	285646	285626	AGTGCACTACCATGCAATCGAGGAGTTGTTGAGAGGGAAAGCGAGGGCTGCAGCAGGCGCTTTTCCTGTCTTCATTTCCCTTTGGGTAGTAGCTTCGTCTGCAGGTGTTGCTGATTTTCCTTTGGATGGCTGACCTCTCAC
TTTGTGGATCCAAAACGACGC	1	scf_14979	1731861	1731841	ATGGATGAAATGTCACTTCACTTAAGTATATGTGAATAATGTATCGAGAAATGCTTCTCTGTCATTATTTGTCGTTTAAAGGGTATCGTTGCAAAGTAAACAGGCTAATTTTTTGTAGATTTTGTGGATCCAAAACGACGC
TTTGTGTGATATTAATGTAGT	1	scf_14968	33274	33254	CTCACTAGCCACTTTAATTCTTCTAATCAATATTCATAATTTCAGAAATTATGTCTATCATACTTTCTGTAACTGTTTTCGTCATCATCTGTGCCAGCAAGTCCCATGGTACATTTTTTGTTTGTGTGATATTAATGTAGT
TTTTAAGGGTGTAGAATGAAA	1	scf_14979	36847	36867	TATATTGAAAAGATCTGAAATATTTTTGGATAAACTGGAGCATTAGATATATACCTGTTGTTTTTGGCTTAACATTTTCCACTAATTTATATATTTATTTACCTATCTTCATTTAAGCACTTTTAAGGGTGTAGAATGAAA
TTTTGTATCCAATGTAGTGCA	1	degen_scaff_17401	411	391	GTTCCTCTGGTAGCAATGTCTGCTGAATTGTGTTCGCTTGGGATATACCGATATGCGAATTTCGCCATTTGTATTTCTTCCACACGATTCTGTATAAATTTTGGTAGGAGGCGAGAGTTGTTTTGTATCCAATGTAGTGCA	Transposon
TTTTTTAGTACATTCAAAAAG	1	scf_14971	551741	551721	AATCTTTTTTAATTGATAATTTCTACATTGATATGTTTTATTGTTCAAATAAAAACGCAGGCAGATTTTCTAAGTTTTTTTTGTATTGTACCTGTTTCTCAAAAAATACGGGTTCTTGTCTTTTTTAGTACATTCAAAAAG
TTTTTTGCATTTCTGGGATCT	1	scf_14972	1130237	1130257	TTCAACAAATGAAATTTGCTATAACATAAATAGGTTCTATTCTCCATACAAGAATCCAATTTTATATAACGAATTTTTCGTTTATTTATTTTATTTTATTTTATTTTATTTTTTTTTTTTTTTTTTGCATTTCTGGGATCT
TTTTTTTTTTTTAAAAATCTC	1	scf_13138	11283	11263	TTCATTTGTTGCAGTTTAAACAAATTTTCTTTTCAAAATATTTATTGCTCGAAGTATTTACTTTGGCATAAATATTTCGACCAAAAAAAAAAGGAACAAATATACTACTTCTTTTTTTTTTTTTTTTTTTTTAAAAATCTC
TTTTTTTTTTTTTGGAAATCT	1	degen_scaff_15909	184	204	AAACATAAAATAAACAAAGAAATTCTGAAAAGTTACCGCAGTATGGCTATTAAAAATTTCTTTCCTTTTTTCTTTTCATCTTATAATATTCCAAACTAAAAAAAAAAAAAGAAATTTGTTTTTTTTTTTTTTTGGAAATCT
TGGATGATATAGGACTGCTTT	1	scf_14982	345704	345684	TTTTAAATGGATGATATAGGACTGCTTTGGATAACACCAGTATTGAATAGTTACTTATATGTGTAGGTGAAATTGTTTACAGTTTGTTATAAATGAGGAAACTTTTATACACTTTTTAAATGGATGATATAGGACTGCTTT
TGGATGATATAGGACTGCTTT	1	scf_14982	345817	345797	TTTTAAATGGATGATATAGGACTGCTTTGGATAACACCAGTATTGAATAGTTACTTATATGTGTAGGTGAAATTGTTTACAGTTTGTTATAAATGAGGAAACTTTTATACACTTTTTAAATGGATGATATAGGACTGCTTT
TGGATGATATAGGACTGCTTT	1	scf_14982	345930	345910	TGAATCTTGTATAACATGTTTTAAGGAAAAACAAATTGTTCTAATTGCGGTTACTTATATGTGTAGGTGAAATTGTTTACAGTTTGTTATAAATGAGGAAACTTTTATACACTTTTTAAATGGATGATATAGGACTGCTTT
TGTCCAGGGCTGCACGTGCGC	1	scf_14975	27192	27212	AAAAAAATACCACAACAATGATTGATTTATTATTATAGCTACCATATATATACTTCTTAGAGGGACAAACGGTGTTTAACTGCATGAATTGAGCAATAACAGGTCTGTGATGCCCTTAGATGTCCAGGGCTGCACGTGCGC
TGTCCAGGGCTGCACGTGCGC	1	scf_14975	36680	36660	AAAAAAATACCACAACAATGATTGATTTATTATTATAGCTACCATATATATACTTCTTAGAGGGACAAACGGTGTTTAACTGCATGAATTGAGCAATAACAGGTCTGTGATGCCCTTAGATGTCCAGGGCTGCACGTGCGC

## Sheet: Bpa L3 piRNA
Additional File 8. piRNAs
Sequence	Reads	Scaffold	Start co-ords	End co-ords	Upstream region
TATTCGTACTGTCTGAGCAGA	33	degen_scaff_14891	849	869	GTAGTTCGGTGTTGCGCTGTACCTAAGCACAATGGGTCTTGGGTTCGACCTGTACCTGGTCTGCGATGATTATTGTTTCATTATGCTTTGAGTTTTAAAATAATATGATAACAAAAAATGTATTCGTACTGTCTGAGCAGA
TAAATCGGAACTTTATTTCAG	1	scf_14990	1240710	1240690	AGGAAATTCCATACAAAGATGTTGATTCTATGGCGATTATTTGGGGTGTTGGCTCAAAGTAAGTTTCGGAATAGTTTCTAGATGACTCATTATCTACGTTTGACATTTCGAGTATTTTTTTAAATCGGAACTTTATTTCAG
TAACGACATCGTCGCTTGCAG	1	scf_14972	5297746	5297726	TGTTAGATTTTAGGCGGCAAGATGAAGATGAATTAGGATTCAGGTGCAAGTCTTCAATTTTTTATTCGATTTCAGTTTCCAGTTTTATTTTAAAAATCTTTATAAAAGTGAATCTGTTCGTAACGACATCGTCGCTTGCAG
TAATCGCAGTGGCTGAACCGG	1	degen_scaff_12429	38	18	TACGTCCCTGCCCTTTGTACACACCGCCCGTCGCTGCCCGGGACTGAGCCGTTTCGAGAAAAGCGGAGACTGCTGTTTCAATACCTTTCAAGGGTAGAGATTCTTTGGTGGAAACTGCTTTAATCGCAGTGGCTGAACCGG
TATATTAAAATGGAATAAGGA	1	scf_14971	303059	303079	TTAGAAGTTTTTCAGTAAGTGTTTTTTAATAATTCTGAATGTTATTCTAATGTGGGGCTTAGACTGTTTTTTCTGTTTCCGCTATTTAGGATTAATTAGAGAGTCTTTGCATCCCTTCTTTATATTAAAATGGAATAAGGA
TATTATGTTATTAAATGATCT	1	scf_14972	2617808	2617828	CGTCACTAAATGGCGTTTCGAAAATTATAGTGTATTTCTAGACTGAGAATTACCACAGCAAATATGCGGCTCGTTTCCTCGTTTCCAGTAGAGATTGTTAGTGTAACATAACGAAGAAGATATTATGTTATTAAATGATCT
TCACATGGAAATAACTGCTGA	1	scf_14959	57676	57696	TGGATAAAGAAGCCTTTTAGAATCTAGATAATAAGTATTACAATAATTGAAAAAAAAAGTTAAAGATGTCATGTTTCATGCCTAGTCACAAGATGTCATGCATGTAGTCACAAGAACCATTCACATGGAAATAACTGCTGA
TCGACAGTTGTAGAAAACGGA	1	scf_14972	628100	628080	ATTAAACGAGAAGAGAAAAAAAGCAAAGGCACAATACCTGCTTAGTAAGTTAAGAAAGTAAAGACGTAAATATGTTTCAGGGATATGTTGCATTAATGTTTACACTTTACAAATTTCGGTTCGACAGTTGTAGAAAACGGA
TCTGGTATATTTCATTGATTT	1	scf_14961	2536149	2536129	ACCACCACTTATCTTTTGTACAGTGTGCATACGTGAGGTATTATGTACGGCATTTCTATTTCAGTCCGATTTGTTTCCAACTTTTCCGCGAACCGTATTCAACATTATGTGGTCATTCATTCTGGTATATTTCATTGATTT
TGGGACTTGGTTCAACGGTAT	1	scf_14956	376755	376775	ACAGAAAATAGCTCCAATTAAGCCATTACATGTTTATGTGGAAAACGATTCTAAGGAGGGGGTGATGTTTGCTCGTTTCGCGTCATTAACCGATTGCAGTTGTGCTTTTAAATCATTACATGGGACTTGGTTCAACGGTAT
TGTAGACCTGTGAATAATATA	1	scf_14554	9821	9801	TACACATATCATTTGGCCTCCGAAACGATGGTGTACCATTAAAACAGAAGTATTCGAACACAGCACTGTTCCAGTTTCAAAACGATACTCATTTTTCGGGATAAATTTTCCATGGTAATTTGTAGACCTGTGAATAATATA
TTCGTACTGTCTGAGCAGATC	1	degen_scaff_14891	851	871	AGTTCGGTGTTGCGCTGTACCTAAGCACAATGGGTCTTGGGTTCGACCTGTACCTGGTCTGCGATGATTATTGTTTCATTATGCTTTGAGTTTTAAAATAATATGATAACAAAAAATGTATTCGTACTGTCTGAGCAGATC

## Sheet: Bpa adult piRNA
Sequence	Reads	Scaffold	Start co-ords	End co-ords	Upstream region
TATTCGTACTGTCTGAGCAGA	18	degen_scaff_14891	849	869	GTAGTTCGGTGTTGCGCTGTACCTAAGCACAATGGGTCTTGGGTTCGACCTGTACCTGGTCTGCGATGATTATTGTTTCATTATGCTTTGAGTTTTAAAATAATATGATAACAAAAAATGTATTCGTACTGTCTGAGCAGA
TTACGGGTCAGTGGAGCTTTT	3	scf_14972	4817509	4817529	TTTTTTGTTTTATTCATATATTTTTTTCTACAAATTGTTTTTTTTTTTTCATGTTTTACAAATGTGATTGCTTAGTTTCCATAATAAATTTAGGTGACGTGGGATAATTTGTGTCTTGCTTTACGGGTCAGTGGAGCTTTT
TAAGTATACGATGTTTATTGT	2	scf_14607	7711	7731	CTAGCGTTTTTTTTTTCTTTTTTTTTCTTTTTTTTTGCTTGGATTTGTGGTTAGAAATAGTGCATGAAAGGCGGTTTCTCTTTGTACTGATTCTGCAAAGGTGATCTCATGTAATATATCTAAGTATACGATGTTTATTGT
TTAGACTTCTTCCTGGTGTGG	2	degen_scaff_15363	460	440	TGTTGGTAGGATTTCCTCATGTAACGACATCATGTGGTCGATTTGAGGGTATGGGTGAGTATACTCCTCATACTGTTTCAGGAGGTGAACCAGCAGCGATGGTAGTTGTTGATGTGTGCGTTAGACTTCTTCCTGGTGTGG
TTGGATAAATAGTTTCTTGCA	2	scf_14990	3228238	3228258	AGATTTGTAGGATTCATTAACATTTGTTATGTAAATATGAATTTCAAAATACATAATTATGTGTTATGATGGTGGTTTCTGTACCTTTAGAAAATGAAAATTCATTGGGATTTCAGTGTATTGGATAAATAGTTTCTTGCA
TAAACCTGTTCTAGGATCCAG	1	degen_scaff_16300	485	465	TCCATATTCCCTTTAAACCATAGGGACTGGCTTTGTACTACTTCTTCGTTCACAGATGCAAGCTCCGTGAGGAAGTTTCGGAGTTTGGTGACAGACCACGATTCCTGCCTCTTTCTTCTGTAAACCTGTTCTAGGATCCAG	Transposon
TAAATGTATAGCTGAGAAAGA	1	scf_14294	15286	15306	ACTGTGGCAAAATTTTCAACTGTAAGAATAATTTGAGATCTCACAAGAAGCATTGTACGAAAGCTCTACGTTAGTTTCACAAATTTAACAGAACTTCAAACATGTTTGCCTACTCGGAGTTAAATGTATAGCTGAGAAAGA
TAAATTCACTGTCAAATATGA	1	degen_scaff_7359	457	477	ATTGAGGCTTTGCAGATTTTTTAGGTGAGGATTGAAATTTAAGTTTTATAGACAAAGCGCTTTGATTTTATTGGTTTCTAGCTCACTTATGTGGATAGTCTATTTAAAATGTAAACGACATAAATTCACTGTCAAATATGA
TAAGACTGTGAAAGATTTAGT	1	degen_scaff_8009	607	587	TCAAGTACGTTGGTTTGATTCTATGAGCTCAAATTTTTTGGAGTAAAAGATGATGGTTATTTTGTTTTGTCTGTTTCATTTTAGAGCGCTGCGAGAGCGTGTCGAGGCAGACAAAAACGATAAGACTGTGAAAGATTTAGT
TACAATTCCAAATGGAACTCG	1	degen_scaff_18208	211	191	TCCTTTGGTTGGTATTATAATGTTATCGACATAGAGATTTTTCCTTAACTCGAGTGCGATTTTGCTTTTACAAGTTTCCAAATGATAATTGAGTGTAGCGGACAATAAAAATGGAGATGATACAATTCCAAATGGAACTCG	Transposon
TACTATAACGAAACTCTGGTA	1	scf_14977	94873	94853	TCTTTCGAGTTTTTAAAATTTAATTTTGAATTGCATTCAAAATTTAGAATTTTTTAGTTCTTCCAGTCAGTTGTTTCACAAGTTTTGAGTTTGTTGTGTCTATTTTCAGTAGTCAACAATTACTATAACGAAACTCTGGTA
TAGTTTGAGAATTGACCAAGG	1	degen_scaff_18253	551	531	ATTGTATCGTTGTTTTTGTTCCGGTTTGGTAGTTGTAGATTTAATATTGAGCTGAGTGAGTGAATGTTGACAGTTTCTGATCTGTTCATTCACATTAACTAAACTTGTTAAAAAGTTTCTTAGTTTGAGAATTGACCAAGG	Transposon
TATGTAGAAAAATGAAATTGC	1	scf_1380132	921	941	ATCACTTTGATGCATATCAGAATCTTTTAGTTATTTCGAAAATAAAATCTAAAGTCTTTTCTGGTCATGAAAAGTTTCACTTGCAATATAATTTGGAAAAACCTGCTTAGAATGGAAATGTATGTAGAAAAATGAAATTGC
TATGTTTTGAGAGTGTACGAA	1	scf_14656	13869	13889	CTCCATTAATAATTCTCTTATAATTCTATAGTTTTCAGGTGCCCTATCGTAACCTCTTACTAGCTGGAGGGCGTTTCCTCTTAAGCAAGAAACCAAGTAATTTAATTTTTGGATATCTGGTATGTTTTGAGAGTGTACGAA	Transposon
TCGGTTGCTGGAGATGGTGCA	1	scf_14977	1326200	1326180	ATTTTTGAGCCATAGCATTCTTTGTTTTATGAGTACTGTAAAGTACTCATTTTTCCCAGACTGTTTTGATAAGTTTCAGCAGATATTTTCATATAATTTCAGCAAGAAAACTCCATTGTCTCGGTTGCTGGAGATGGTGCA
TCTGATTAGAAGAGGAATAAA	1	scf_12526	10138	10118	TCAATAAGAAATTACAGCTGTTGATCTTTGACCCTTTTAAAGTTTAATTTAGCAAAATTTCTGGTGAAAAATGTTTCTTCGCTTAGCTTCTTGAACCGAGTAGCAATCGGACAGCTAAATTCTGATTAGAAGAGGAATAAA
TCTGCGTTGTTCGTAGGGTAT	1	scf_14231	19727	19707	TCTGACATTCTTCTTTTCACCTGAACCCACCGAAAATTTACAACAAGCAGAAGATTCGAAAGAGCCGCGGTGATGTTTCCCTTGCAGCAATGATGAGAAAACTTAGGACACCTTGGATACTCTGCGTTGTTCGTAGGGTAT
TGAACATGGAGTATCTTTTTT	1	scf_14972	1517782	1517762	ACAGGTGGAAAAGCTCTCAGTTTTTTGAAATTTATTTTTACGAAATTTATTGAAACTTCTGGGTTTATGGATTTGTTTCTATTTTTTCTTTGAAAATATTTGAACTGGAAAAATATATAATGAACATGGAGTATCTTTTTT
TGAATAAATATGTTTTAACTC	1	scf_14961	1939063	1939043	AAAAATTTTTATACTTTTGTATTATATGTGTATTCATAATATAGCTGGGTAATTTTCCTAATTATTTACATTTCGTTTCAAAGAAATATTCGGTCATATTGTTTGTTATTCATTGCAGTATGAATAAATATGTTTTAACTC
TGAATTGATTAAAATAGATGT	1	scf_13137	7418	7398	TAAAATGATATTCTATGCGAGAGTTACCAATAATTTATGTTATACAATGTGTTTGACAGTTGTATCATATCTTTGTTTCTTTTTTTTTTATTTTCTCACAGTGTTTGTGTTATATAATGATGAATTGATTAAAATAGATGT
TGATGCGAAAATTCTGAATGA	1	scf_13367	8888	8868	GTTCTGGTAAATGAATTCAAGGGGAATTTTAAATGAGTATTGGAATACTGAGTTACAGGTAGCACGTGCTGGACGTTTCGGTACCAAAGGTTTGGCGATAACATTTGTCTCCGATGAAAATGATGCGAAAATTCTGAATGA
TGGACAAGAACTGTGCGGTCA	1	scf_14981	73746	73726	GAGAGCAGCATTTGACAAATTTGGTCGCATCCTAGAAGTTCGAATCTTCAAATCACAGGGATATGCATTTGTGCGTTTCGACAAAAAAGATTCTGCTTGTAACGCTATTTGCAAAATGAATGGACAAGAACTGTGCGGTCA
TGGACGTGGGCACGAGTTCGT	1	scf_15531	6509	6489	TTGGGTTTTGCGAACGTTCCGTGGCTAATTTTGCACGCTTTAGGGACGTGAACGGGTATGAGAGAAATTGTGCTGTTTCAATTACTTTTATTTCAGGCATTTGTTAGCTTCAGTAATACTTGGACGTGGGCACGAGTTCGT
TGTGGAGCTTGGATTTAGGCT	1	scf_13735	27250	27230	AACCAGTAACCATACAAAATCTGTCTTATTTCCAGCTCACGAAGTGATTACAAAAAAAGAAGTAATCGAAACGAGTTTCCATACAGCTTTAGTTAATGGCGATATTGACGAAGTCCCTTCTGTGGAGCTTGGATTTAGGCT
TTCGGATATTCATGAAAGAAA	1	scf_14990	2427294	2427274	TGTTTTGCATATCTAAACCCAGTTGGTAGAATCTCTAAAAGTTTGTTTTTCTTGAGATGTTTACATTCATTTTGTTTCAGTCATTCTTGGCTCTTACTGTATCATCGCTCAGGTTTTCTGTTCGGATATTCATGAAAGAAA
TTTCTTCTAACTTCATTATTT	1	scf_14972	4973292	4973312	TATTGTACTGTACATAAATTGTGTGTTATTCTATTCCAAAACAATCGTCACTAAAGTTCCCGTTTGTCATGTGTTTCAAGTGTACGGCGATGGAGAAGCCGTCGTTTGAAGCAAAATGTTTTTCTTCTAACTTCATTATTT
TTTGGATGATCATGGAATAAC	1	scf_14972	4027725	4027745	AATGTATTATGATTTATATCTGCTAGCATTTGTGTCTTTTATCATTTTCGATTGTTTAATGTCACCAATTTTCTGTTTCTTACTCCTGTATATTTAATGAATCTATTAGAACTGTGCTTGTTTGGATGATCATGGAATAAC

## Sheet: Hco L3 piRNA
Sequence	Reads	Supercontig	Start co-ords	End co-ords	Upstream region
TATCGTCAAGTGCTAGTAGAT	1	Supercontig_0040749	4985	4965	ACCTGAAGAGATTGCAATAATAAAATTTGCTTTGGTAGAAAAAAATTCATAAGGTTTTTGCCAGAAAGGCTAGTGTTTCAGGTAGAGTTTTGGAAAGGCGTACCGCTTCATAGTGATCTTTATCGTCAAGTGCTAGTAGAT
TCAGGCGACCGCAGAGGATCT	1	Supercontig_0049981	3146	3126	AGCCGATGGGCAAAATCACAAAGTTGGAGGCTACATTTTACTTTGTAACCGTTATGTTCCCACAAACGTACGAGTTTCCGCGAAGTTAATGGTCCATCGCCGTTATTGGTCGGTCTATCATCAGGCGACCGCAGAGGATCT
TGAATTGACCGTGGAGCTCGA	1	Supercontig_0058922	13177	13157	ATCCTCGAAAGAGCCAAGGAGCAACTTGAGAAGCAATGCGCCGAACTGAAGGTACGTCACCTTACCCTATAGGGGTTTCCGTAGCAATACCAATCCCATACCCTTTTAGGTCCGCATCGATGAATTGACCGTGGAGCTCGA
TGATTTCCTGGATGACAGACG	1	Supercontig_0059650	50895	50915	AGATTCAAAAGTCGATTCTGAAGATATAATCAGAACTGATCCTGAAAAGCTCAGTAGAACGTAGCAAGATCGGTTTCGCTTCCTCGACGAGCTACGGGATGACATAATTCCATGAACAGCTGATTTCCTGGATGACAGACG
TGGAGAACTAGAGGACTACAG	1	Supercontig_0047844	20120	20100	TTGAAGCTCCACACATATAGGCCCGATCTCATTTGCTCCTAGATAGGTACCAGCCTTAAGAGCACGGCTTCCCTGTTTCGGGTACCTATCTGCTCTAATTACTTCTACAAATTTTTGAGCTGGAGAACTAGAGGACTACAG
TGTAGTGGGAAGCGATGTGGA	1	Supercontig_0033793	851	871	CGCATTGAAAAGAACGTGAGCGGTAGCCAGAAAAGGGAGCCACCAGTTGAGACATGTTAAAAAGTGCAGGGAAGTTTCATATGTGCTCTCCACGGTTGAGCTGCTGGCAGCGACCGATGGTGTAGTGGGAAGCGATGTGGA
TTTCGTTGTCGGTTTTGTTCA	1	Supercontig_0056709	10606	10586	TTTGGCAGTCTTCCAGCAATCAGCTACGTAGGTTACAATTTCTTTTCTCCACGATCTGTTTATTGAATAAACGTTTCAAGGGAGGACAGTATGTGATTCCATTTCTCGACGAATATGGTGTTTCGTTGTCGGTTTTGTTCA
TTTGGACATTGCTGCGTAACA	1	Supercontig_0023286	10707	10687	TTTCTACGCGACATGACTTGTGTTTTTTATTGAAACGAGCAATGCAAAAGATTTCCTGTATCTACTGCAACGTGTTTCGACTCTTTTTGTCTTTTTCGATGCCATAACAGATCCTTGCTCTTTGGACATTGCTGCGTAACA
TTTTAGAACTTGTATTAGGCA	1	Supercontig_0058594	1417	1397	TCATGTTCATCAGTAATATGTTTATAGGTTAATCTTCCTTTCTTTGACTTTATCTAGCACTTCTATTTGGTATTGTTTCATACTTCATAATGATGTGTACATATTTGTATAGTAACAGCGTTTTAGAACTTGTATTAGGCA
TGTGAATCCGCCTTTCTTCTT	2	Supercontig_0050513	6511	6531	AAGACTCAATGTCAATCAGCTTTCATCCTACTCTGTTGATTTAAAGTCATTTTTCAGGCACCTCTAACTACTCGGTTTCCGCGCTCTACTGAGTTTTTCACCACTTTCATGAAGTCTCGGTGTGAATCCGCCTTTCTTCTT
TGTGAATCCGCCTTTCTTCTT	2	Supercontig_0050513	13203	13183	AAGACTCAATGTCAATCAGCTTTAATCCTACTCTGTTGATTTAAAGTCATTTTTCAGGCACCTCTAACTACTCGGTTTCCGCGCTCTACTGAGTTTTTCACCACTTTCATGAAGTCTCGGTGTGAATCCGCCTTTCTTCTT
TCCGTCGTCGATGTGGCATAA	1	Supercontig_0054522	7641	7621	CGGAGTGAAATGGGTATGATTGCCTATTGATTCGATTGATTCCTCTACACCACCACCTCCATTGAAGAGGTTATGTTTCCCAGGTCTCAAACAAATGGATTCACGAGCGAGGGAACGAGTTCCGTCGTCGATGTGGCATAA
TCCGTCGTCGATGTGGCATAA	1	Supercontig_0054522	19661	19681	GTGAAATGGGTATGTATGATTGCCTATTGGTTGGATTGATTCAACTACACCCTCTACGCCATTGGAGAGGTTATGTTTCCCAGGTCTCAAACAAATGGATTCACGAGCGAGGGAACGAGTTCCGTCGTCGATGTGGCATAA

## Sheet: Hco adult piRNA
Sequence	Reads	Supercontig	Start co-ords	End co-ords	Upstream region
TGAAACATACTTGCGATAGCT	121	Supercontig_0057016	2658	2638	CCAAGCGAGGAGCCTCCAACTAACCGAGTAGAGCTCACAGGGACAGAATTGTTCGGGAGTGCCGAAAAATTCCCGTTTCAACTTGACTTGTTAGGAAAGTCGCACGATCTGGGTAATTGGTGAAACATACTTGCGATAGCT
TGTCTAACAGTTCTGTGGATC	106	Supercontig_0056937	7202	7182	ATTCGGGGTTCCGTTTCATTTCTGTTGTAACTCAAACTTGTACATCACGCTAACTGAATTCCATATTATTTCCCGTTTCAGCTCTAAAGCAAAAGACATTATGACGGGATCGTCGATCAATGTCTAACAGTTCTGTGGATC
TGTTCTAGAACTGAGATTAAC	103	Supercontig_0024010	1768	1788	CCCATTTCTCAGAACTTCGGGTCTGTAGGAGAGGAATTTGTTCCCCACCTACATATAGCAGGCGATTTCTCCTGTTTCGCAGGTTCAATATAACCCAAACAGGAGTAGGTAACTTTTTAATGTTCTAGAACTGAGATTAAC
TAATAAGGCATTGGGGGAGGA	80	Supercontig_0057725	7979	7959	AACATATCGTTATCGTTATCTGGGAGTCATAAGAGTTCCAATAGGGACCGTGAGATTATTCTCAGCGTTTTTCGGTTTCAATTAGGCTATTTAACTGTAGTGTAATCACTGATTACCCGATAATAAGGCATTGGGGGAGGA
TTATAAATTCATAGTCTCTGA	71	Supercontig_0050100	1735	1715	CGGTAAAAGCGATATAAACGGTCACACACATCGGTTCTGATAGGCCGAGGTCCGATATTTTTGGAAAATTTCCAGTTTCATGGGTCGTTGAATAGAGCCCTCCAGTTCGTCCCATTTCGTTTATAAATTCATAGTCTCTGA
TGTGTGAGAACTTGACGTGCG	68	Supercontig_0057880	36811	36831	TGCTTATCCCACCCAAATTTTGATTGACTTCAATTCCAATTTGACTTCAATATATGAATTTACAAATTTTCCCGTTTCGTAGAGTATAGAATAGAAGTCGAAAAGCCGGCATGATACTGTTGTGTGAGAACTTGACGTGCG
TGAGGTGTACAAATCTGATGA	38	Supercontig_0021616	680	660	AAAACGCTCCTCACAATTTCAACAACTGATAAAAAAGATTTCGTTACGTCGTGTTGTTTTACAATAACTTACCGTTTCAGAAGGGAAACATAACTGTGCAGTCGTCCCAAATAACCCTGGTGAGGTGTACAAATCTGATGA
TGATTCATCGCTGCTTGTGAA	36	Supercontig_0034641	884	904	GTAAGGATGTTCTTTATGTGTTTGCGGGGTTATTTCTGAACTTGAATAGGAAAAATGATTAGGAAATATTCCCGTTTCGTTCTGAGGTTATATACCCAATCAACAGCAATCTTCTTTTGTTGATTCATCGCTGCTTGTGAA
TCGTAACCCTGTTCGTCTGTT	32	Supercontig_0059449	81700	81720	GATTAGTTGTTGATTGTAATGATAAACAATTTGGCAGCGATTTGTGAATTTTTGAGAATTCTAAAATGTTTATGTTTCAAAGGCGGTATAACTTTCGCACCGTCCAGGACTCCCAGTTATTCGTAACCCTGTTCGTCTGTT
TCTTGCTTGGCTACCTGTTGC	32	Supercontig_0057746	2654	2634	TTCTGTCATTAAAGACGACAAAACGAGCAAAATGGTCGAATAGGCTGAAGGAAGATTTTCTTTGAAAATTTCCTGTTTCAACTGGCGAATTTCTCGATTGCTAGGGATGCTCCCATTCATTCTTGCTTGGCTACCTGTTGC
TTTTGAAGACCTGCACTGAAA	31	Supercontig_0059016	31543	31523	TGCTAATGGGGTTACTGGTAACTAAATAAAAAAGAATTTAAATGAATTCGAATTTTTTGACAAGAAAAATTTCGGTTTCAACAAAGCGTCATCACTTGGGCAACAGTTTTGAAATTTTAGTTTTGAAGACCTGCACTGAAA
TCTGAGCACTTCATGTCGTAG	23	Supercontig_0016001	1930	1950	TTGTAGTAAAATGCAGAATCTCAAAAGACAAAATGATGTTCCAAATTTGATTGATTCTTCCAAAAATTTGCTGTTTCACTGTAAGTATTTGATGAGGTTCAGGGTTCGGCCTGGTTATGATCTGAGCACTTCATGTCGTAG
TTGTACGTAGAGCAGTGGATC	23	Supercontig_0054457	2806	2786	CCCAAGTATAGCCTGTTTAATTGTTGTAATTTATGATTGTAATTTCAAATGAAATTTCTTTCGAAATAATTCCCGTTTCAAAGCTAGAATTTGATAGGTTCTAATTCGAGTGGAATGTGTTTGTACGTAGAGCAGTGGATC
TGTTGAAGTCGTACTGGGCTT	22	Supercontig_0051566	4216	4196	GATTCAACTATGGGAAAATCACGATTACCCTGAAAAGTAATTGGAGCTGCTGATAGAATCCTGAGGTTTTTACCGTTTCATAGACTGGATTTATAGATTTCTATTCCGCTTTTCGTTCGTTGTTGAAGTCGTACTGGGCTT
TAGCAAAATTGTCAACTTAAA	18	Supercontig_0058929	35106	35126	TTTGACCACTTACAGAGTTGTTTTACCTGGAAAGGACCTGAACGAGGACATTTCTGAATTCCACAAAATTTTCGGTTTCAAGCTCATTTTAACAAAGCTGAGCCAGGATTGCTACCTTGGTAGCAAAATTGTCAACTTAAA
TTGACTGTTTCTTACTCCTCC	18	Supercontig_0056845	17979	17999	CGTTCTCTCCATTTACTTCTGAATATCGTTCAAGAATCAGATGAAACTTCCAGGTCATATTCATTATTTTCCCTGTTTCAAAACATAAAAAAATCAGTGAGGCCTATTTAGAGAATTCAATTGACTGTTTCTTACTCCTCC
TTGTACGTAGAGCAGTGGACC	16	Supercontig_0036254	2236	2256	CCCAAGTATAGCCTGTTTAATTGTTGTAATTTATGATTGTAATTTCAAATGAAATTTCTTTCGAAATAATTCCCGTTTCAAAGCTAGAATTTGATAGGTTCTAATTCGAGTGGAATGTGTTTGTACGTAGAGCAGTGGACC
TGCTAGAATTGTCTCAGAAAG	14	Supercontig_0035090	5498	5478	ATCGCTCTTATTGTTTGAGAGCTCCCTTCAAATTTTTGAGCCCACGGGAGTAGATAACTATCATGGATTTCCGGTTTCAAGCTCCCCCAAAGAAGGAAAGCGCATTAAAGGCACCGTTACTGCTAGAATTGTCTCAGAAAG
TAGTAGAACTAGCCGTTAAGT	12	Supercontig_0016829	11510	11530	AAAACAGAGGTAAATGACCCAAGGAAAATACCCAACAGCTGCCACTGTAACCTTCTCAGTTTCGAAAATTTGCCGTTTCAAAGTTACTATTTGAGGAATCTTCGAACGCCTGAAACCTTTTAGTAGAACTAGCCGTTAAGT
TGTGAATTCGGTGTTGTAATT	12	Supercontig_0008076	3015	3035	GCCATACTGATCAGCATTGTAGCCATGTATGTTCGTCTCGGCTTTTTTTGATTGGCTTCTCCAAGACTTTCCTGTTTCATTTCCTCTATTAATGCTCCCTTTTTACGATCTCATATTTAGTGTGAATTCGGTGTTGTAATT
TTAACGTGGTTCCGTGTGTAG	10	Supercontig_0057762	8974	8954	TGCTAGACTCAACGAAGTCTTCAACGACAGTGATGGATGTGAACGCGATTTTCCGTTCATTGGAAAAATTCCCGTTTCACTCGGCCTATTTGAAGCTACTTCGAAGCCGGTGAACTTCAATTAACGTGGTTCCGTGTGTAG
TCATTCTCGCTGAATTCGCTC	9	Supercontig_0049693	346	326	ATTGCCGTCTTAGGACCATGTCTTGCCATGAGAAAACGGCGCTTCTTCCCCTACCGAATCTTCATAGAATTCCCGTTTCAGGGGTTCTACAAGAACGCGAGGTTCAGGGGAAGAACCCATTCATTCTCGCTGAATTCGCTC
TCCGATCGTCTACGATACCTC	9	Supercontig_0047404	2739	2759	GTTTTAGATCTAATTTTACCAGAGTACTCAAATGAAGTGCTCAGCTGGACTGAATTGAGCTCTAAAACTTTCTTGTTTCAATTCGAGTATATGATCAAACTCACGGGGGTGTACCTTCAGTCCGATCGTCTACGATACCTC
TTGTGTGAGAACTTGACGTGC	9	Supercontig_0057880	36810	36830	GTGCTTATCCCACCCAAATTTTGATTGACTTCAATTCCAATTTGACTTCAATATATGAATTTACAAATTTTCCCGTTTCGTAGAGTATAGAATAGAAGTCGAAAAGCCGGCATGATACTGTTGTGTGAGAACTTGACGTGC
TCTGAGCATTCCATGTCGTAG	8	Supercontig_0047851	1034	1014	TGTCAAATGCAGAATCCCAAAAGATAAAATGATATTCCAAGTCAAGATTGATCGTTTCATTCGAAAAGTTGCTGTTTCACTGCAAGTATTTAACGAGATTCAGGTCATATCATGTTATGATCTGAGCATTCCATGTCGTAG
TCATTTCGTTATGGTTCAGAT	7	Supercontig_0059085	17618	17598	CAATAATCAATGCAATTTTCGCGCATCGCTGACGGTTACCAATCTTTGCGAGCGGTTTTGCATGGATTTTCCCGTTTCAGTCACCATATTTCCGGTACCGACTATGGATAATTGGATTGGTCATTTCGTTATGGTTCAGAT
TTCTTCCCACGGCTCTTGTAA	7	Supercontig_0053353	9638	9618	AGAAACCTACTGATTTTAGTAAATTTTGGGAGCAGGCATACTAAAAAAAAAGGTTGGCAGAACAAATTTTTCCGGTTTCAAATAGCATTAATTTACAGCTCTGAGGTTGTGCACCTTCAGTTCTTCCCACGGCTCTTGTAA
TAACACGCGATTCAATTCCTG	6	Supercontig_0059271	32005	31985	GTAGTGAACACGTAGTGCTGAAAATACATCGTCTAGAGAAAGCTCTATTTTTTTAGTTTTCTCGAAAATTTTCTGTTTCAGGTGTGCTTTTTATAATCCACGCTTTCTTTAAGCCTCTAGTAACACGCGATTCAATTCCTG
TCATATCAGCTTTTTTCGTTC	6	Supercontig_0059299	38273	38253	TTTCAACTTTGAATACCTTTAAAATATAGCTGAAAAGTGGCAGGTACTAATATCTGCTTATTTAGACTTTTCCTGTTTCACCCTTCCTTCTTACCGCCTCCTCTGCTATTGTTTCCCTATTCATATCAGCTTTTTTCGTTC
TGAAGCATTGATTTCTACTGG	6	Supercontig_0000110	16241	16221	ATAGATGAAATAAAAAGCTGCCGCAAATAAGCTCTGAGTTATAAAATTTTAGTTTTTTTTTACAAAAATTTTCCGTTTCAATGAGTGTTCATATGTGTCAATCGTCTCTTTACTCCTTGTTGAAGCATTGATTTCTACTGG
TATGGTAGGAGTCGATGAAAT	5	Supercontig_0059264	863	883	CAAAAAGTTGAACTTATGGCGAAAGTATCATGGAACCATGGTGAAAGATCATAATAATTCAATAAAATTTTAGGTTTCTAAACCTGGCTATTAATGCTTGAGTTTCCAGGAGCGATTCAGTATGGTAGGAGTCGATGAAAT
TGATTTCCTGGATTTACTCTT	5	Supercontig_0018641	820	800	TGTCTTCCGGTTTCCTAAAATTCATTGATTAAAACAGCTGGCTATTTCCCTCCCTTGTTTCAAAAAGATTTTCCGTTTCATACTGTCTATTTGACACCTCAAAAGCTATGTTTCCGCCGTTGATTTCCTGGATTTACTCTT
TGGAATACGGCTATGCTCCAT	5	Supercontig_0016456	591	571	ATCCAACCTAAAGTGTGCACAGGTGACCTCCACATGTTGGTGGAATCCTGACAGGTGATGCTACCATTTTTCCTGTTTCAATCATTGTACTTAAAATCTGTTCGGCAAATCATCACCCAGTGGAATACGGCTATGCTCCAT
TGTGGAACTCGAAGTGCTAAA	5	Supercontig_0055356	647	627	CGAGTGATAATCAAAGCTGTCACGCTGACGACCAAAGCCACCGCCTCAAACTGATAATTCCAAGAAAAAAACCCGTTTCAGGCCGATTATAATGGAATACAAAGGAAAGTGCCACCTTGTTGTGGAACTCGAAGTGCTAAA
TTTGACATTCTGCACTACTCC	5	Supercontig_0000159	111371	111351	CACATTGCAATGCCACTCATTTCACATTTCCGCCAATGCACTTCGATGTTAATTGCAAATGTTTGAATATTCCGGTTTCAACGTCACTAAATCAAATAAATGGAATTCCTTCCGAGTCATTTTGACATTCTGCACTACTCC
TCAACCCTGATTACGGTATAA	4	Supercontig_0047767	7714	7734	ATGACGATTCAGTTTAATGCCAACAGTTATATTATGTGGAAACCAAGTAGTCGAATAGTTTCAGAAACATGCCCGTTTCTACAAGAGCTAAAAAATAAACGGGTTAGATTGGTATTTCATTCAACCCTGATTACGGTATAA
TGGGAAATTCGAAAATCTGAT	4	Supercontig_0058228	4916	4936	ATTCCAGGGGCTGCTTTGGCTTTTCCATAAGGTGCGCAGTAGTGATAATGCGGATCAATGGCACACAGTTCCAGTTTCAATGCGCATATAAGAGAAAGTGCTAAGTATTCCCTGGTGCAATGGGAAATTCGAAAATCTGAT
TACAAGGATCAGATGACTAGT	3	Supercontig_0058896	34372	34352	ATTACCTTATTCCGCCGTCTTCGTTAATGGTGATTTTCCAAACTTTGGAAACTGTTGTTAGAATTATTTTCTGTTTCAATGACCATAGAATAGGTGCCCTACTTTGGAAGGAGAAGATGGTACAAGGATCAGATGACTAGT
TACGCTCTTCTGTAGACGGGT	3	Supercontig_0057369	25060	25040	GTCTAGAACGTCCAAATGGTGGGTACAGAGTAAAGTCGTCCCGACAAGTTACCCACTAGTCGGCAAATTCCTGTTTCAAACGCGTGACAACTACCTCGAACTAGGATGGTGCACCAATACTACGCTCTTCTGTAGACGGGT
TATTTACATACAAGTCCTCAT	3	Supercontig_0051627	2438	2418	TTTCAATTTTTTCAATGATTTTGTTGTTTTTTGTTGTGATCGTCTGACGATGTTTTGAATTCTTAAAATTTCCTGTTTCAATGCGGCAATAAAGTCCGGACCCAATGGGCACTGCAGTAGTATTTACATACAAGTCCTCAT
TCATCACTTGGGAACAGTATT	3	Supercontig_0054756	909	889	GAAGGAGTTGTGCCTGTGATATAATAGCAGCCTGTAAAAGGTCGTGGACTAAGACGAATACCGTTGACTTTGCCGTTTCTGCTAGTGATTAAGAGTAGTTGAAGAGTTTAACAGCTTTGCTCATCACTTGGGAACAGTATT
TGTGTAAGTGTCAGATGAGTG	3	Supercontig_0042751	1002	982	AAAGCTGCAAGATAGACTTCGATTCCGATTTCCTCCCCACCCTCGATTTCTGAGTCGTACAACAGGGTTTTTATGTTTCATCGAATGATTATGTATTCGTTCTTATCCTTTCGTTTTTGGTGTGTAAGTGTCAGATGAGTG
TGTGTAAGTGTCCGATGAATG	3	Supercontig_0056921	17968	17988	AAAGCTGCAAAATAGACTTCTATTTTGATTTCCTCCCTACCCTCGATTTCTGAGTCTTACAACAGGGTTTTTATGTTTCATCGAATGATTATGTATTCGTTCTTATCCCTTCGTTTTTGGTGTGTAAGTGTCCGATGAATG
TTAGAGTAGGAGTCCATTCAA	3	Supercontig_0059268	41571	41591	CTGCACACAAGTTTGTGCCTAATTTGTACTGCGAAGACAAAATTTAAACAAATTTCCATTTCCACGACATTCCTGTTTCAAAGTATCTTCTTAAGCGTTTCTATGTAACAGTGCAGGTATTTAGAGTAGGAGTCCATTCAA
TTCATCGATTTTGTGCTCCAC	3	Supercontig_0059458	35350	35330	AAAATTTTATGTTTCAAGTTAAATATATAAACCCAACCAAAAAAAGAAATGATTCTAGTTTAGCGGTTTTCCTGTTTCAAATCGCTTATATCAGCAATAGATATGTGTCGAGTCCCATGATTCATCGATTTTGTGCTCCAC
TTTCGGGACTGGTGTACATAC	3	Supercontig_0058631	19010	19030	GCATAAACTCCATTAAGCTCATTAATTCATTAAATAAGTCGCCCTCGGATTTCACTTTTTTCAAAAAATTCCCGTTTCATTTGATCTACATAGATCTTCAGCGGGGTTTAGTGTAGTTAATTTCGGGACTGGTGTACATAC
TTTCGTCAGCTTGGGTCATTA	3	Supercontig_0000430	1221	1241	ATATGATTGTTGTTTCTGATGGTCAAGCTCACAGAGTAGTTATCTTTTGAGTTCTATCTCCCCATGGAATCACCGTTTCAACGCTGAGAGATAAGAAGTATGTAGTCAGGTGATATCCAGTTTCGTCAGCTTGGGTCATTA
TAATTACCCAAGTTTGAGGAT	2	Supercontig_0030559	695	675	TCTTCCCAGAATTCTCTCACCCTTCTCACTTAGTGCCATTTTTCTGAGAATATCGGTTAATATTGTGATTGACTGTTTCTTTCGCTCAATGGTCGACTTTAATATTATATTATGAAGGTTTAATTACCCAAGTTTGAGGAT
TATGACTGAGCGATGAAAGCA	2	Supercontig_0053148	29833	29853	GTGGTTTTTGGGAATATCTCCCAGGTGCAGCGAAAATAAGTGCAGGATGATTGAAAACGAAGAGCGAACGCTGTGTTTCAGTGACAGATTATTAATCAAATCAAGCGATAAGCAAATCGATATGACTGAGCGATGAAAGCA
TATGATCTGTAGCCTTTTCGG	2	Supercontig_0048124	19492	19472	GAACAACTACGACCACCCTTACATTTTTGGGGCCATTCAACTGGTTTGCCATGCAAGCTCCATCTGGTTGACGTTTCAAACTGATCATTTGAAAGGCCTGAACTGGTTCGAAGCTTCTGATATGATCTGTAGCCTTTTCGG
TCAAATTCAGGGCACCCATCC	2	Supercontig_0027893	954	974	AAGGTTCACACTTGAGTATTTGAGTTTTTCTTTCGAATTAAAAGTGGGTTATCACAAGCTCTAGGGTAATTCCGGTTTCTAGAATAGTTCATAAGACGATCAAATGATAAGGTTTGATATTCAAATTCAGGGCACCCATCC
TCGATTATGAGCTCGGATGGT	2	Supercontig_0035945	881	901	TACCAATGACTATTGAAAACTGTTCCTAGAGAGATCACAATAAGGTATGATGGGTTTCTCCTGAGATTTCCCGTTTCAGCGTGATTAGAAATAAAGAGCGCGTCCAATGAAAGTGGTTTTTCGATTATGAGCTCGGATGGT
TCGTTAGTCTTGTATGAGATG	2	Supercontig_0050290	1517	1537	AATGGAGTATATTCAAGAATCTTTGGGCTAACTCAGTAATGGTGGGTTGAACTTTATTTGAAGAAAAATGCCGTTTCATACGTTTTATTTGATGTTCGTGAAACCCGAGACCAAGATTGTTCGTTAGTCTTGTATGAGATG
TCTCTTCTATTTGTATGCTCA	2	Supercontig_0010451	144	124	TTTTTTTTTCTCGGCATGTTGCTGAAATGGTGGTCCGAGAAATTCTGTTGCTTCTAACAAATTAATGAATTTGTTTCGTGTTACGTATATGATATCTGTTACCAGCGAACAGTGCTCCCTTCTCTTCTATTTGTATGCTCA
TCTGATCTAGGTACTCTACCA	2	Supercontig_0004958	2353	2373	TCTGAGATCCCGTTTGATGAGACCACCTTGTGATTCGTTCATTCCATGTAATATATAAGGTATCGAGGCTACCGTTTCAGCTATGACAAGATATATATTCTAGGGATAAAAGATTCTAATTCTGATCTAGGTACTCTACCA
TGAACACTAGAGAGCAAGCGC	2	Supercontig_0056841	29919	29939	TACTATGACAAAATTTCTTCATATGAAAAAGCTTCCTTAATGAGTTGTAGTACTCTTTGCAGCACATTTCACGTTTCAGTACGCACATGAAAATGCTCAGAGAAATTACTAAACTAATGTTGAACACTAGAGAGCAAGCGC
TGAAGTAGTTCATGTTGTTGA	2	Supercontig_0035199	5776	5796	TCATACCCACAGAACACGCCATGCTCTTAACACCTGTTCCGCATTAAATTGAACTTTGAATGAGTATTCGCCGTTTCAATGATGATATGAGAATGAAGTCGCAGAGAGAGAACAATCCAGTGAAGTAGTTCATGTTGTTGA
TGATAGCTTTTGACATCTCTG	2	Supercontig_0057129	14175	14155	TGAGGAGGCGATAACTGTCGAAACACCATTCGGATAAAAGTTGCACAAATTTTGGAAATTGAATATTATTCCCGTTTCATCCCTACGATTTATTACATGTCATTCTGGGGCCGGTGCTAATGATAGCTTTTGACATCTCTG
TGATCTTGTTCTCCTTCGCCA	2	Supercontig_0053132	9978	9958	CAAAGAACTTTCTATGGAATTACTGCATATCTCGAAGAAAACTCAGCTGGGCTTGAAATTACGAAAATTTGCGGTTTCACGAGGAATACAAACCGCATATAACCCCTCTTTCCTGGTCGCTGATCTTGTTCTCCTTCGCCA
TGGACGAGGGAGTGCGGCAAA	2	Supercontig_0059285	22636	22656	CTGACCTAGGGATTGACTCGGACCCTGGCTACAGATCTTCATCCAACTTCGCTCCGCACTCTTGCCTATTTCCTGTTTCATTAGAAATTCATAAGGTAGCCTAATTCCCTACAATCTTGATGGACGAGGGAGTGCGGCAAA
TGGGATATGGTAGAGACTACG	2	Supercontig_0059660	55589	55609	TCAGATTCGATAAGTCCACGATACACTCATAAAAATTTGGTTGGTTGAATGTCAGTAACTTGCCCTCTTCGCCTGTTTCACTTGCGGAATATATCTGAGCAGAATGGGATCTGAGTAGGATGGGATATGGTAGAGACTACG
TTAGAGACAAACCGCTCATGA	2	Supercontig_0057662	2921	2941	TCAACAGATGGAACAGGGACAAGTCGGCAAATCGCTGTAATACTTCGACAGGGTCTTTTCGCCAATGTTTCCCGTTTCACTGAGATTTTTTCAGCAATTTCTACCCATGACTAGAGATAGTTAGAGACAAACCGCTCATGA
TTCCCTTTGACATTGCAGTGG	2	Supercontig_0000159	106077	106057	TTCTTCAGAATATTTTAGTTTTCATTTACTCATCACAGTATTTCTCATGAATTCCCTAATTAAATGAGATTTCGGTTTCACTGCGCTGTTTTGAAGGAATCAACTCCAGTGCAATTCCCTTTCCCTTTGACATTGCAGTGG
TTGAGCTTGACGGAAACAGAA	2	Supercontig_0048455	338	358	ATCTCCATTTATCACCAATGACGACAGAAAGCGAGCGAAGCAAAGAAAAAGACGAATATTTGCACAATTGCGGTTTCAAGGAGTTTTAAAAAGCGTAGGACAAGGTCCTCAGTTTTTTGATTGAGCTTGACGGAAACAGAA
TTGAGTAGGCTCACTTTGTTC	2	Supercontig_0048033	10835	10815	TCACAACTACAGGAACGAAAGTTCTGAAACTTTCAGAAAAAGATTCAAGGCTTTTTTCCAACCTAATAATCTTGGTTTCAGTGATACTTGAAGTGGCAGTCTCTGAGTGTTGACTTCTACTTGAGTAGGCTCACTTTGTTC
TTTGACTGAGATGGTAATGTA	2	Supercontig_0056070	5347	5367	TTGTAAGGTGCTGCTCACATCTCTCTCTCTCTGGTACAGTAATCCTCTGGTAGCAGTTTCAAACAAATTTTGCTGTTTCCTTTCTGACATAAAAGGGATTACAAAAAGCCTCTATGTTGATTTGACTGAGATGGTAATGTA
TAAAACTTGAACAGCTAGCGC	1	Supercontig_0014052	1205	1225	GGCTCGGAAAAGTGTTAAGCCTTGTCAGGCCTGCCTTTGTCCGCACAGAAGTGGACGGGCATTAGGATTTTCACGTTTCGCTTTTTACAAATAATAAATAATGATTTACGTCTCTGGCGTTAAAACTTGAACAGCTAGCGC
TAAGTTCCACGAATTTCTTCG	1	Supercontig_0012580	979	959	GAACTGCTTTTTTTCAGGGCGCATGGGAGCTTCGTAGAGCTTGTCTAACGAGTTGTCTGATCAACAAAATTACTGTTTCATGTAGTCATTATGGATAGTTGTTAAACATGGAAAGAGCAGTAAGTTCCACGAATTTCTTCG
TAATAACGTTGGATTCACATT	1	Supercontig_0000399	259	239	GAATTTGGTTCACTTCTTGCTATTAGATTACGACCGCTACCCAGCAGAGTTTGCGATTAAGTGAAAGATCACGGTTTCTATTTGCTCTGATATCATTCTTAGCAAAATTTATCCGACCGGTAATAACGTTGGATTCACATT
TAATCTCATCTTTGGGCTGGG	1	Supercontig_0056783	11122	11102	CTGTTCAATCGATATTTTAATGAATGTTTTGTAGAGAGGACGTTGAGGATGTTATAGAAGTACACTCATTCGCTGTTTCTGCACTTCAATAAGCGGATTGAGTGAAAATTGGTTCCTTATTAATCTCATCTTTGGGCTGGG
TACACAGGAACATCCTCTACT	1	Supercontig_0027519	929	949	GTAGCCAAGTCCAGCCTATAGGGGAATCTCAGAAACAATTTTTATAGTACACTAATCCTTTAAAAATTTCCCCGTTTCAGGTCAAGGATATATGCCTTTGCGAATGTGATGTCGTGTTATTACACAGGAACATCCTCTACT
TACCAAGTCGATTTCTGATGT	1	Supercontig_0018516	541	561	CAAGTTAAATAGCAACCGTTCATAACTTTCAAGTATTTTGTCATCTACTGATACAGAAAAATTGAAAAATTTCCGTTTCAAGCATCCCTTATGTGCTGCATTGCGGATGACTTGCACTAGTACCAAGTCGATTTCTGATGT
TACCAATAAGTTGTCTCGAAC	1	Supercontig_0047704	13530	13550	AAGGTTCATCTAAATTTAGACACACCTCGAACGACTACCATGTTCTGAAAAAAAAAACTTGTGAAAAACTACCGTTTCAAGAAAGCTTTTTGATAAAAAAGAAATTAAGCTGGACTTCATTACCAATAAGTTGTCTCGAAC
TAGACGGGAGACGTAGAAAGA	1	Supercontig_0048080	40046	40026	GGAGCAAAGTGGGTTTTTTCCCATTCGCAGTGTGGTCATCACATGAGGGGCGTGGGTTTGAAAAACTATTCCCCGTTTCAGTGTCATGTCGAATACCATTTTACCAGTTATGAATTCAGTTAGACGGGAGACGTAGAAAGA
TAGAGACTTCGCGCGTTTATA	1	Supercontig_0055663	13924	13904	ATTGATCGCCGCTGCTTTTCGAAGTAGCCCTCAAATATGTGGATTTCTTATTCATCGGTATGCGAAAATTGCTGTTTCATAGTTTGCTTATTAGCATTTTTTGGCTTCAACCTTCTTTGTTAGAGACTTCGCGCGTTTATA
TAGAGTAGGAGTCCATTCAAT	1	Supercontig_0059268	41572	41592	TGCACACAAGTTTGTGCCTAATTTGTACTGCGAAGACAAAATTTAAACAAATTTCCATTTCCACGACATTCCTGTTTCAAAGTATCTTCTTAAGCGTTTCTATGTAACAGTGCAGGTATTTAGAGTAGGAGTCCATTCAAT
TAGCATTTCTTCAGTCAATAG	1	Supercontig_0049623	8016	8036	AGCAATCTTTGATGAAAATATATCGAAAGGTTCAAAAATAATTTTCGTTGCCATTTTCAGGAAAAATTTTCCTGTTTCAATCATCATTAATGGAAAAAGCCAACTGAAATTCTTCATTTCTAGCATTTCTTCAGTCAATAG
TAGGAATAGGAATAATACAAA	1	Supercontig_0059168	18450	18430	GACGTACACAAGTCAAAAATTATATCAACGATGCAAACATCAATTTCAACCGGATAAGTGAGAAAATTTATTCTGTTTCAAATTATATTAATGAAATTCGAAATAAAGATGATATAATAATAGGAATAGGAATAATACAAA
TATAAATTCATAGTCTCTGAC	1	Supercontig_0050100	1734	1714	GGTAAAAGCGATATAAACGGTCACACACATCGGTTCTGATAGGCCGAGGTCCGATATTTTTGGAAAATTTCCAGTTTCATGGGTCGTTGAATAGAGCCCTCCAGTTCGTCCCATTTCGTTTATAAATTCATAGTCTCTGAC
TATGGATCGAATTTAGGTTAA	1	Supercontig_0058842	16096	16076	TAAGAGCACCTTCGTAGTCCACATCATAAAAATTACGCTACATTTAAAACCTAATAATATTCTTAAAATTTCCCGTTTCAATGGACCTATAACATCAGGAAGATGTTAACACACTAGTCATATGGATCGAATTTAGGTTAA
TCAAATCGGGTAAGAGCATAG	1	Supercontig_0059548	36811	36791	ACACGACGGGAACACTTATGGCGGGTGGCAGGACCGATTTTCGCCCGCAGGGGCGGAGTTGGCGCAAAAAAAGTGTTTCAGCGGAAATTCATAACTCCTGCCCGCGTGAACCTAGTGCGTTCAAATCGGGTAAGAGCATAG
TCATCAGGTCTTCGATACGCG	1	Supercontig_0053101	10682	10702	CCACCGACGCCTCTGCTGCCGACGGAAGCTCTTCTCCATATTCGAAAATGACCTGCAACGGGCGGTGCCTCCTGGTTTCGGTCAGTCCGATGACGTCGTACTTGATCTTCCTGGCTCGCATCATCAGGTCTTCGATACGCG
TCATTCATCACCCTCCAGACG	1	Supercontig_0059319	43222	43202	CTAAAGGATAAGCCACAGAGAAGATCGCTATGAATTCCCACAAGAATCAGGCTCATTCACTAGAGGTTTACGCGGTTTCAGCGTGTATAGATATACTAGTCTTCCTCGAAATCCAGTCATTCATTCATCACCCTCCAGACG
TCATTTTCGAACCACTGAGGA	1	Supercontig_0058413	4033	4053	CACAGATGAAACGAAAGATGCCTTTTTAGGGGGGAGGGCGTGCTGACTTTTTTTCCTGGGTTTAAATCTTTCGGTTTCAAAAGGCCTTCTAGTGAGAAAACCTCTTCGAATCATTTTTGGTCATTTTCGAACCACTGAGGA
TCCACCCATACGAGAGCTCTG	1	Supercontig_0034907	8549	8529	TGATGAAAAGTTGAAAAATAGTAGGTAAGCTGAGGTCTAGTGGAAAAGTACGGAAATGGTGGAAAGTGTTTGTGTTTCAATCAATGCGTATCTGATACACATTCTTCATGAATCCTTTGCTCCACCCATACGAGAGCTCTG
TCCTCGGTGGTTGAAGTTATT	1	Supercontig_0004980	1365	1345	ATCCTGGGAGAGGCAAGCAAAGGTAGAAAATTGTTGTAGTGTTTGGTGCGTTCTGTAAATTGTAGGAATTTCCTGTTTCAAGCCTTTGATATATTTCTCATTTTGGGGCATTCTCGTTGTTCCTCGGTGGTTGAAGTTATT
TCCTGATCAATACAACGACAG	1	Supercontig_0053620	4526	4506	ATGGAAATACGAAATTGAACCTTCCATGTCGGAACAGATGTTCAAATTTGATTTGAAAACCTAAAATTCCCCGTTTCAGAGCTCCTTCAAATAATGACGGTAAGGTTGCAAGATGATTAGTCCTGATCAATACAACGACAG
TCCTTCGCTTCATAATTTAGA	1	Supercontig_0024208	2372	2352	GAAGTTCTGGCTCCTTCTGGATTCTGAAATTGAATTCTCGATGAAATTTCGTCTTGTCAGTTGAGTGAAGGTCCGTTTCCGGTTTCCGAAATCGTTACTTCCTTAAGACGTATAAGGGCATCCTTCGCTTCATAATTTAGA
TCGACCAAGACCATTGAAGCA	1	Supercontig_0058998	29087	29067	TTGCATGGGTTATGTTAGTTTTTGCAGAAGTTGTGCTTGTGTATTTTTATTCAGAAAAAGCACAATTTCTGCAGTTTCACCGTGTGGATTTTATGTTTGTCTATTCGTAGTCTTCGTTGTTCGACCAAGACCATTGAAGCA
TCGACCCGGTTTTCGTTGCGA	1	Supercontig_0006849	2077	2057	TATGTGCTTTTTCGTGCTCACATTCTCGTTGAGGTTAATCGCCCTCAGTGGTGATGTAATTTCGATTATTCCGTTTCATATGAGTTTAATCAGAATGGCGATGTAGGCGGTTTATCCCATTCGACCCGGTTTTCGTTGCGA
TCGATGAAAGACTCCCTCAGC	1	Supercontig_0059571	24206	24186	GCACAGAAGTCAAAATGAAGCCTCAAGGAATAGTTGGGAAATATGATTTGTTGATTTATATAAAAAACCTCTGTTTCAGTCCTGCTATATTTGCTATACTGAGTCAAATATGCGATTGAATCGATGAAAGACTCCCTCAGC
TCGGTGGATTATAAAAACAAA	1	Supercontig_0056538	15478	15458	TTGCCGAGTATCTCTTCCTCCAGCACCTGCCCTTATTTCGAAGTGTAACAACTTTCAAAAAAAAAAATCTTCCGGTTTCCGTGATTCAATATTGATTGACTTTGTTAGTTTCCAGGCTGGTCGGTGGATTATAAAAACAAA
TCTCCAGAATGAAAACAGCTT	1	Supercontig_0055829	6723	6703	ATAGTACAGTACTGTTCTCAACATTGCAAACATCGTTCTTACCCCCCTACACCGCAAACACTCTGAAGTTTTCGGTTTCATTTCAGCAATTAAAGCAAGTAATAGGTCAAGCCTCTCTGCTCTCCAGAATGAAAACAGCTT
TCTCCCATAACTTCTCTTGAT	1	Supercontig_0053130	1576	1556	CGATGATCCAGAATGGCGCTGCCCCCCCCCCCCCCTTTTTCAGGAGAAAAAAAGGAAACAAGAAAAATTCCCGTTTCATTTCTCCTTCATAGGAACAGGATTTCATTGGGGTTCCAGTATTCTCCCATAACTTCTCTTGAT
TCTGAATCGTTTCCCTTTTTG	1	Supercontig_0059642	30890	30910	TCTCCGATTTGAATGTTCGAGGGTAAGTTATCGTGAATTTGGTGAAGTATTGAGTTTTGTTGTATTTTTTTCCGTTTCGTTCCATACATTAATTGGTGTCATGTTGGAGCAGTTGATCGTTCTGAATCGTTTCCCTTTTTG
TCTGACTTGTATTTCCGACAA	1	Supercontig_0055766	7372	7352	ACAAATAATGGAATGTTCACTTAGCGACAATTGCTTCTAAATGCCTGGATTCCCAAAAAGTCGAGTAGTTTTTCGTTTCACTTTTAGGATATCTATTAGAACTCAGACCTTGACTTCTCTTCTGACTTGTATTTCCGACAA
TCTGGGATTTTCAACTAATGA	1	Supercontig_0056775	938	918	CTTCCGGTACATTTCATGCTACTAGATTACGGCCGCTACCCAGCAAGGTTTGTGACTCAGCGAAGGGTCGCGGTTTCTCATTGCTTTGAAAAGATTTGCACCTTATACAACCGCCAATAATCTGGGATTTTCAACTAATGA
TCTGTGCCACTATTTGCTGCA	1	Supercontig_0041452	2100	2120	ATAACTAGTTGTGATTCTTTCTTTTCTTTTTTTTTTTGTATATACAGGGTGCGGCAAAAGTTCTAGCAAAGAGCGTTTCAAGTTCTCTATAAAAAAATGAGGCCTTCGATCTCTACAGGATCTGTGCCACTATTTGCTGCA
TCTTCCTGGAACATCCACTGA	1	Supercontig_0058497	18221	18241	TCCGCCCTTACCTAATCTCCGACAGACGTCGAAAACGTCATATCAGCTGCAATAATATCCTAAATTTTTCCAGTTTCCAAGGTTTTATAAACACATTCCCATTTGAGATGCACTCATTGGTCTTCCTGGAACATCCACTGA
TCTTGAACTATGTTAGTTAAA	1	Supercontig_0059286	3505	3525	NNNNNNNNGTATTTACGGCAATCAGATGCGAAATGATTGCCCTCACAAAATGGACAGATCTGTTCATTGCGGGGTTTCAATTTGTTTGTGTTGAGTACATTACTTGGACGTGGTTGGGATTCTTGAACTATGTTAGTTAAA
TCTTTTAAACACTCTCCATTT	1	Supercontig_0000100	4115	4135	TCGGGTGGATTTGAACTAGCCGAAAATGAGCGCGGGCGGGTCGATTGTACGTAATTACGTCGCAAACAAAACATGTTTCGGAGAAATAGGCGTCGAAATAATTGTAATGACAAAGCTCATTCTTTTAAACACTCTCCATTT
TGAACTAGTTCAACGTCTTCT	1	Supercontig_0055788	5626	5606	AAATGAAAAATCTTTCCCAACAGACCAATGAATCTGAAAAAGCATAATCATCTCTTGGAGAGAAAATGATTTGTTTCTTCTAAAGCTTACTTATTCAGCTCTTCGTAAGCACCAATGAAGTGAACTAGTTCAACGTCTTCT
TGAAGCCTGTGTTTCTGAGCA	1	Supercontig_0028301	1981	1961	TTTTTGTTTTATCTTTACAAGTCCTTACTTCGTGTACTATTCGGTTTTCTCATTTTACAAGTTCTCGCAAAGGTTTCCAGGTTAACTGTAAGCCGTTGACAATCATTGCTTTCATTGAAATGAAGCCTGTGTTTCTGAGCA
TGACCAGTTCACCGGGTGTGA	1	Supercontig_0054331	1312	1292	CTCCGTCCTGACGTGATTTATCGGCTACGAAGCGTAAGATCGACAAGTGACGATATTCATCCAAACTCAGTAGTGTTTCCGTGAATTGCGCGACAGCGACGTTTGTAGTTGCGGTGGCGATGACCAGTTCACCGGGTGTGA
TGAGGCAACGAACTTTCTCCG	1	Supercontig_0054398	13100	13120	GTAATGAATAACGGCTAGGATATCTATTATAAACCAGTTCTCGGTAATTTATTTTCTACTAAGGAATGTTCAATGTTTCAAATACGCTATAAAAACCTAATATTTGGAGGCATCTTCTAGTGAGGCAACGAACTTTCTCCG
TGAGTCGCAAACTTTGCCGGA	1	Supercontig_0048116	4893	4913	CTTCCTTTCTCTACGAATATCATTACAAATATGCCATTGAATGAGAATCCAAGATTATCAACAGTCGGATAAGTTTCGCCAAGAACGATATCGGAGCAAAGAGAAACAGCGACTCTTCATTGAGTCGCAAACTTTGCCGGA
TGCAAGTTGGAAATTTTCTTC	1	Supercontig_0059702	13912	13932	CGGTCACGGCGATACACTAAGTAAGGTAAACTAGCAATTAATTCAGAGTCGGCTACGTGGCTGTTTAACCAAGTTTCCGTGATGATCACAATATCAGGTTTTTCAATATTCAAAAATGCATGCAAGTTGGAAATTTTCTTC
TGCTAAGAGATTTGCCCAGTT	1	Supercontig_0012861	1538	1558	GTGACTAACTCGGAAGACTCGGTGTCTTCGCTGGCCCAGCAAGTCCCCTGACTTATACGTCATTGAAGTGCTGTTTCAAGAGCTCAATAGAAGGATAGTCGCTAAGGGAGCCACAATAAATGCTAAGAGATTTGCCCAGTT
TGGAAAGAAAGCAGTGTATGA	1	Supercontig_0052607	1266	1286	CACACCACGACAATCGTACCTGGACTTGAGCCGGTGTTCGGATGAATCTCGGAGGGATCCACTGACTTTTCCCGGTTTCAAAATTGTAGAAATATGTTCTGAAAATGACCATAAAAGTAATGGAAAGAAAGCAGTGTATGA
TGGAACTCGAAGTGCTAAACG	1	Supercontig_0055356	645	625	AGTGATAATCAAAGCTGTCACGCTGACGACCAAAGCCACCGCCTCAAACTGATAATTCCAAGAAAAAAACCCGTTTCAGGCCGATTATAATGGAATACAAAGGAAAGTGCCACCTTGTTGTGGAACTCGAAGTGCTAAACG
TGGAGTCCTTCGATGTAGAAG	1	Supercontig_0001863	54	74	CCAAATGTTTCTGGATCGCCTTGGCGCACTGCACCTCACTGGTTCGTGCGTCATGGAGTCCTTCGATGTAGAAG
TGGATATTTATACCATGTCGA	1	Supercontig_0017343	689	669	TATCGAGAAAGATTAGAACTTCTCAAGTTGAAGAGCTTGCTTTATCGACGAGTATTTTCTGATCTGATTTTCTGTTTCAAAATACTCAGAAATGAAACCAAGTTGAGAGCTAGTAAGTATTGGATATTTATACCATGTCGA
TGGATTCCCCTTTACCATAGC	1	Supercontig_0024348	4694	4714	GAGAGGGAAATTAAGAAAGGGCAGAAAAGAAGGTGCATTGAATGAACGTTCTTAACAAGTTCCTTAATTCCCGTTTCACTTCCATTACTTGTAACCTATCAGGAATGCGTTGTGGTGGAATGGATTCCCCTTTACCATAGC
TGGCAAGTAAGACCGCTCTCG	1	Supercontig_0059618	49467	49447	AGCCAGCCATGAACCTTTCCAAAAGAAGCCCTATAGGGCATAGTAATTTCTAGAACAGTATATAAAGAATTGCCGTTTCATCTCTGTATCTTGGAAGAGTGCTCAAGAAAGGAGACTCAATGGCAAGTAAGACCGCTCTCG
TGGTACATCACTACTAGTAGC	1	Supercontig_0059457	70452	70432	TGCAGGAGCAAATCTAAATAAATAGTTAACTTCCGACTCCCAGAACAAAACTCTCATCTATTAAAAATGCCTGTTTCACTCTTCGCATTAAGAGGCGCCAGTCGCTCTATATTTCGATGGTGGTACATCACTACTAGTAGC
TGGTCTATTGAAGTCATTGGA	1	Supercontig_0002984	594	574	TGGTCTACTATTTCGAGCATCATTGGAACTATTACCATTCCATGGCTGCCTTTCCCCTCTAATTTGAGGAGGGTTTCTTGGTTCTGGTGCGATATTGTTCCTTGGTTGGAATCCAGAACCTGGTCTATTGAAGTCATTGGA
TGGTGTGTCATAGGAGCTAAC	1	Supercontig_0059455	13324	13344	AATGCACCTTCGCAGCCAGCTAACATCGTAATAAATATCCTTGTCAAAATCCAATAATGTTTTGTGAAAAAGCCGTTTCAACTACATAATAACTACAGAGGGATGAAACTTCAGCGTTGTTGGTGTGTCATAGGAGCTAAC
TGGTTCTGGAGAGTTCCGTGC	1	Supercontig_0041527	386	406	TCATGACTGTGACTTTTCATTCTTTTTTACTTATGGTACTAACAAAAACTCATGGAATTGGACAGACGCATTGGTTTCGCAGTCTTCTGACGAGATCAAAGGTGGTCAGGTCAAACTCATTGGTTCTGGAGAGTTCCGTGC
TGGTTTTGATATGGACTTGAC	1	Supercontig_0029284	1986	1966	ACATTTGTCTTTCGCAATGAATTAGGAACCACGCCGGAGTTTTTATCAGCTTCTTTATTTTCCAAGATGAGTCCGTTTCAACCATCATATGTAGAAAAGTGAATGGGTTAGTGGCGCCATTGGTTTTGATATGGACTTGAC
TGTAAATATAAAGCGCTTTTG	1	Supercontig_0055229	9523	9503	TCAGAATTTATTGATTTTTTGATGGCCATTAATTAATGTGTGTTCAAAATTTTTATTGAATGGCTGAGTTGTGCGTTTCAGTTTATAGAAATGAGAACATCGATACCGCTAGGTAATCAATGTAAATATAAAGCGCTTTTG
TGTAACCAGGACGTATTCTCG	1	Supercontig_0059406	25701	25721	CATAACGTTTGGGAATGATGCCCGTAACCCGCTTCTCTGTTCACAGTAGAACAGCGATGATGGGTATTTTTACCGTTTCAACATCTTTTTAAAAATGTGCCCCTTTATGTTACATGGGATTGTAACCAGGACGTATTCTCG
TGTAATGCGCGAACTTGTGAG	1	Supercontig_0055963	24299	24279	ATTTGCTTCAAAATTGACTGAAGGCATCTGTCGGGAAAATCAGGAGTTTTGCAAGAACTTTGTGAGATTTCCTGTTTCATACTGTGAAGATAAATACCGGTAAGTAAGCCTAGTCGGTCATGTAATGCGCGAACTTGTGAG
TGTACGTAGAGCAGTGGATCA	1	Supercontig_0054457	2805	2785	CCAAGTATAGCCTGTTTAATTGTTGTAATTTATGATTGTAATTTCAAATGAAATTTCTTTCGAAATAATTCCCGTTTCAAAGCTAGAATTTGATAGGTTCTAATTCGAGTGGAATGTGTTTGTACGTAGAGCAGTGGATCA
TGTAGTGCTGTCTAGGTCTGG	1	Supercontig_0008783	760	780	AATCATTTTTATCACTTATCAGTCTGTCGTTTCTTCTATAGAGATTTTCTGCACCAAACCAGGTCGGGATACGTTTCACGCACGAGTGGGCTTACCGCTGATTTTGACCATAGCTGCGACTGTAGTGCTGTCTAGGTCTGG
TGTTTCCAAATTACCTATTTG	1	Supercontig_0002916	1173	1193	AATCTTTTGAATTTTTCTGGAGGTAGCATCTGAAGAACGTATTCCGTACCTGTCCTCCATTCAGAATATTTTGTGTTTCAACTTCACTACATTAGGGATGGCATAAGCAACACCACTTATTGTTTCCAAATTACCTATTTG
TTAAGGTAGTACAGCTGAACT	1	Supercontig_0042778	495	515	GGAACAACAGTGCTGGCAAGCAATGAGTGCTTCTCTGTGCTAATTTGGCCGGTGTTTAGTGTCAGTGCCCCACAGTTTCCGTAAAATGGGAATTTGAACAAGCAAAAATTTGTACGCGATTTAAGGTAGTACAGCTGAACT
TTACGGCCTCGTTTCTAAGCT	1	Supercontig_0055237	8527	8507	TAGGTACAGTTCATGTAACAAAAGGAAAATACACAAAATAACGGTGGAGAGAGGTGGTTGAAGCGATTTTTCCGTTTCACCATTCCTACAATTCGATTGCTGAATACCAGAAGACTCCACTTACGGCCTCGTTTCTAAGCT
TTAGCTATGCATTTAGTTGAG	1	Supercontig_0046656	3244	3264	CTCTACAGAATGATAGGTTTTAGCTCTGTTACAAGGGCTACCTGAGAGTTGCGAAACTGCGACGAAATTTGCTGTTTCTATCTGAAAACTTTTTTTTTGTTCTGCCTTTCAAAGGGTTAATTAGCTATGCATTTAGTTGAG
TTCAAATAGGTTCGAATCGAT	1	Supercontig_0058344	24391	24411	GCTCTAATCTGATTGTGAGAAAAAAAGGAGCAGGTGGCTTCTGGCTTGCCACATAAGAGCTAATGTTTTCCCGTTTCATTTGACCTTTATAGGGGAAACATGGAGACTGTTGTACTCCGTTTCAAATAGGTTCGAATCGAT
TTCAGTGAGAATTGCGTCTTA	1	Supercontig_0036758	6959	6979	AACGAAAATAGCAGAAGTATAATGGTATTAGGTCCACAATAATCATGCGACCCGTATTTCTTTGAAAATTTAGTTTCACATGAAAAGTTATAATTCAGAATGAACCGTGCTCCCAGTCGGTTCAGTGAGAATTGCGTCTTA
TTCAGTGAGGATTGCGTCTTA	1	Supercontig_0059114	31942	31922	CAATGAAAATAGCAGAAGTATAATGGCATTAGGTCCACAATAATCATGCGACCCGTACTTCTTTGAAAATTCCGTTTCACATGAAAGTTATAATCCAGAATGAACCGTGCTCCCAGTCGGTTCAGTGAGGATTGCGTCTTA
TTCCTCGCGTAGATGGCCTGG	1	Supercontig_0014968	630	610	GATTAGTAATGCGCTCGTCTGTGTGTTAACACTATGTTAAGGTTCGTCCTTAAAAAATATGTCATGAGTTTTCTGTTTCAAATACATATGAAGAAAGAACGTGAAGAATTGAGAGCCCACTTCCTCGCGTAGATGGCCTGG
TTCGTCGAGTAATGTGTTATA	1	Supercontig_0007529	1311	1331	GATCTCTCACCTTGAAAGGAATTGTTCAGATTATTACGGTATAGAAATTTGCAATTATTATAGAATTATTCCCGTTTCAGTGGCCAAATAAGTAGTTGTGATACAACCGTCTCCAGTTGGTTCGTCGAGTAATGTGTTATA
TTCTCGACTGTTCTGGAGACC	1	Supercontig_0058388	29968	29948	AACTCACCAACAAGGCAGAAGTACCGAAGTATAAACGCTCCCCTGCGAAGGAAATCGGCATGGGAATTTCACCGTTTCCTCCACCCTTCAAAAATGTCACGGGAACTCGTTTGGGCAAGTTTCTCGACTGTTCTGGAGACC
TTCTGACAAAACTGCTATGCC	1	Supercontig_0053756	13534	13554	CTTACCCTTACGCAACACTCCTCTACTTCGGTATCACACGTCTGTCTAACGCTGTTTCTACAGTGTTTCACAGTTTCAGCAAGTGTTCATTAAGCTACCAGCAGGCCGATGTTACTACATTTCTGACAAAACTGCTATGCC
TTGAACTACTTTGTGGAGAGA	1	Supercontig_0059252	84832	84812	CTCGAGAAGCGATAGCACCTAATGAGGCCGCCGCTACAGTTGGAAACAGTTCCACGAACGCGTTCTGAAAAACTGTTTCAATCTTCAACTGAAACAAATGACACATGTTCTGCTACTCATTTGAACTACTTTGTGGAGAGA
TTGACCGCTTTGACTGGGTAA	1	Supercontig_0056606	18685	18665	GTCAGAGTTGACTACAGTAGTATAACTGAAGTATTTGGGGTTTAGTTGTATGCAAAGTCGGTTAGTTTCTGGGTTTCCTGTGACTGCGTAGGATTTGGAGGTTGTTGCAAGATCTGTAGATTGACCGCTTTGACTGGGTAA
TTGAGAATGTGGCTATGAGGG	1	Supercontig_0057493	23501	23521	TTGTTAGCCAGCCTTATTTGCTAGTCCCTATCGAATCATTACAGTGGCTATGACGAAATAAAAAAAACTCCCAGTTTCACATTTGAGATATTTTTGAGCCTTGAACTCAAAGAAGTCAGGTTGAGAATGTGGCTATGAGGG
TTGAGATAGTAGCAGTGAGCG	1	Supercontig_0055594	8743	8723	ATTCGAGATCCTGACCAGTCCATGCTGCACCCTTTTTTGGCCCTCCAGCAAATTCCTTGCAGTGAATATTAACGTTTCAATGGCTGCATAACTGTTATTGCAAAGAGGGATCCCAGTCGATTGAGATAGTAGCAGTGAGCG
TTGATCGATCTCGTTTGAGAA	1	Supercontig_0054449	18869	18849	ATAACAAAATGACCCTAAATTTGATGACTAACCGTTGAGTGTGACCTTGACCATACGCCGGAGCTTTTTAACGTTTCAGAGCTCATCCTTAAGTAACAAGGAATGAAAGTAATTCCGGCGTTGATCGATCTCGTTTGAGAA
TTGGCTCAATCACTTTAGAAT	1	Supercontig_0027467	1312	1292	AATCAACTGGAGGAAGCAGAAACCGGACGAACGAGAGAACACGAAACAGACATAGAGGCGAGAGTAGTTACCTGTTTCAAGAAGGCTTAAAAAGCGGCAAGCTGAAGCCGTGACGTTCAGTTGGCTCAATCACTTTAGAAT
TTGGTCCATTGCGGAACTACC	1	Supercontig_0055675	2903	2883	GATCAGGCTTTATTAAGTGGTCACTCTACCTAACCACTGCAAAAACAACAATGACACATATTAACAGATTGCCGGTTTCACATAGGCGCTAAAAGGGGCGCGGCCGCTGAGCTGCTGTGATTGGTCCATTGCGGAACTACC
TTGGTGTCGAATTTTCAGATG	1	Supercontig_0050492	3281	3301	CTCAGAGAGGAGAGCGAAGAATTGAATTCCTGACAACTAATCCTAAATTTTGAAAAGGTCTTTAACTGTTCCCGTTTCATTAATCCCTTGAATATGTCACGCAAGTCCCTATATTTTCAATTGGTGTCGAATTTTCAGATG
TTGTACGAGTTGGCCGTCTGG	1	Supercontig_0057454	26176	26156	TATTTCAAGCAAAATAGTGGAAGCTATGGAGCGGATAAGTGCAAGGGTGTCGAAGAAAGCGCGTAAAATGTTGTTTCACAAAATATATGTATGACTTTGAAAAAGCAGCAAAAAAGGAGGTTGTACGAGTTGGCCGTCTGG
TTTAGAACAACAACAATGAAC	1	Supercontig_0054465	9450	9470	CAAACAAAGAAAAGGGACGGTGGGTCATTACTCATTCATAAGCTCTTTCTAATCGATTATTTATGAGAATTTCTGTTTCTATCACCCAGAAATAGCCCAACCGGGAGAGAATAAAACTGGTTTAGAACAACAACAATGAAC
TTTCTCATGTTCGTCACTCAG	1	Supercontig_0039040	852	872	TGTGGAGCTTTTTGCACTCATTGCCATTTCTAATTTTTTTTTCTTCTCTTTTCCTAGTTCCCGAAATGTTCCCGTTTCATTGTGACCATTTATTGCAAGTGCGCTGAGCGCATCCGGTCTTTTCTCATGTTCGTCACTCAG
TTTTCGTTTTGTGTTGTCGAA	1	Supercontig_0035409	3516	3536	TCAGGACATCAAACTGCACTCAACCTTTGCTGTTCCACCAAACACAGAGCATCACCTTTCTGCCGTGTATTCCGGTTTCGTTGTGGGTTTTGGAGTGCCACCGGCAACTAACCACTCTCATTTTCGTTTTGTGTTGTCGAA
TTTTGTTCCTTTAGTGCAGTG	1	Supercontig_0043038	798	818	TGAGAATTTCGTAAGGGTGACCTCGTAATTTCAAAATTGCCGTTGAATGTTTTTATTGAGACAGGAAATTTATGTTTCAATGGGTCTTCAAATATGAGAAGCTTCTGGAAGCACTTTCGTTTTTGTTCCTTTAGTGCAGTG
TCTCAATTGGAGCTGGCTCAC	78	Supercontig_0057762	5301	5281	CTTTCTCCCTCTGGTTCTCTTCCTCTCCATCTCTCTCTCTGAGAGTTAAAAATTTCAATTTTTAAATAATTCCCGTTTCATAGTCATTACATAAGGATTTCAAAAGGCTTGCTCACCCAATCTCAATTGGAGCTGGCTCAC
TCTCAATTGGAGCTGGCTCAC	78	Supercontig_0057762	6682	6662	CTCCCTCTCACTCTCTTCCTCTCCATCTCTCTCTATCTCTGAGAGTTAGAAATTTTAATTTTCAATTAATTCCCGTTTCATGGTCATTACATAAGGATTTTAAAAGACTTACCCACCCAGTCTCAATTGGAGCTGGCTCAC
TATGGTTGCGCTGACAGTACT	1	Supercontig_0000161	28384	28364	TTGAAGAGAGAGTTCAAGAGAACGTGAAATCGCTGGAGTGGAACCGGAGAGAGTTGACGTAACCGGGTAACTAAGTTTCCTAATGTCGCTTAATTGTGGCTACAGGTGATGTATGTTGCCTATGGTTGCGCTGACAGTACT
TATGGTTGCGCTGACAGTACT	1	Supercontig_0000161	40694	40714	TTGAAGAGAGAGTTCAAGAGAACGTGAAATCGCTGGAGTGGAACCGGAGAGAGTTGACGTAACCGGGTAACTAAGTTTCCTAATGTCGCTTAATTGTGGCTACAGGTGATGTATGTTGCCTATGGTTGCGCTGACAGTACT
TCGTGATTAGTCCTTCGTGGC	1	Supercontig_0058437	3125	3105	CCGCTGAAAACACTCCGATTCATTATTTCGTTTCGTGGTGAAATGAGCCGCCTGCAAGTAGTGATATATTCCTGTTTCATTGCGTCGTCTGGCGAGTTCTGTGGTTGAATTTCGCTCTGATCGTGATTAGTCCTTCGTGGC
TCGTGATTAGTCCTTCGTGGC	1	Supercontig_0058437	10877	10857	CCGCTGAAAACACTCCGATTCATTATTTCGTTTCGTGGTGAAATGAGCCGCCTGCAAGTAGTGATATATTCCTGTTTCATTGCGTCGTCTAGCGAGTTCTGTGGTTGAATTTCGCTCTGATCGTGATTAGTCCTTCGTGGC
